# Supplementary material for: Transcript profiling for early stages during embryo development in Scots pine
Source: BMC Plant Biol. 2016 Nov 18;16:255. doi: 10.1186/s12870-016-0939-5 (PMC5116219; doi:10.1186/s12870-016-0939-5)
Supplement: Additional file 4: — Differentially expressed transcripts, with a fold change higher than 2, in at least one of the pairwise comparisons between embryos and megagametophytes. This file includes a list of all the up-regulated transcripts in embryos and megagametophytes respectively, resulting from the pairwise comparisons E1 vs M1, E2 vs M2, E3DO vs M3, E3SU vs M3 and E4 vs M4. Transcript name (Transcript ID) and the best match against TAIR database (At locus ID, At name and At annotation) are shown. (XLSX 626 kb) [file 12870_2016_939_MOESM4_ESM.xlsx]

## Sheet: Embryos DET>2
Additional file 1: Differentially expressed transcripts with a fold change higher than 2 (FC>2) in at least one of the pairwise
comparisons between embryos and megagametophytes.
Up-regulated transcripts in embryos. Best match against TAIR database and its annotation are shown
(#N/A = no alignment to genes in the TAIR database. Cutoff value 1e-5)
Transcript ID	At locus ID	At name	At annotation
contig00877	AT5G08550.1	ILP1	GC-rich sequence DNA-binding factor-like protein
contig01732	#N/A
contig01964	AT1G20780.1	PUB44	U-box domain-containing protein 44
contig02380	AT3G12580.1	MED37C	Probable mediator of RNA polymerase II transcription subunit 37c
isotig00001	AT1G79740.1		hAT transposon superfamily
contig02821	#N/A
contig03086	#N/A
contig03256	AT4G23160.1	CRK8	cysteine-rich RLK (RECEPTOR-like protein kinase) 8
contig03289	AT4G04890.1	PDF2	Homeobox-leucine zipper protein PROTODERMAL FACTOR 2
isotig00098	#N/A
isotig00174	ATMG00810.1	ORF24B	Uncharacterized mitochondrial protein AtMg00810
contig03630	AT4G23160.1	CRK8	cysteine-rich RLK (RECEPTOR-like protein kinase) 8
contig03725	#N/A
isotig00290	#N/A
contig04344	#N/A
contig04410	#N/A
isotig00484	#N/A
isotig00599	#N/A
isotig00641	AT4G40030.1	HTR8	Histone H3.3
isotig00686	AT3G17450.1		hAT dimerisation domain-containing protein
isotig00724	AT3G17450.1		hAT dimerisation domain-containing protein
isotig00773	AT5G59320.1	LTP3	Non-specific lipid-transfer protein 3
isotig00802	AT3G58970.1	MRS2-4	Magnesium transporter MRS2-4
isotig00832	#N/A
contig05294	#N/A
isotig00980	AT4G30990.1		ARM repeat superfamily protein
isotig01012	AT3G17450.1		hAT dimerisation domain-containing protein
isotig01034	#N/A
isotig01085	#N/A
isotig01122	AT3G22220.1		hAT transposon superfamily
isotig01151	#N/A
isotig01178	#N/A
isotig01221	AT4G23160.1	CRK8	cysteine-rich RLK (RECEPTOR-like protein kinase) 8
isotig01253	AT4G23160.1	CRK8	cysteine-rich RLK (RECEPTOR-like protein kinase) 8
isotig01362	AT5G59310.1	LTP4	Non-specific lipid-transfer protein 4
isotig01557	#N/A
contig05954	AT1G71720.1		Nucleic acid-binding proteins superfamily
isotig01954	#N/A
isotig02006	AT4G23160.1	CRK8	cysteine-rich RLK (RECEPTOR-like protein kinase) 8
isotig02047	#N/A
isotig02140	#N/A
isotig02286	AT1G19715.1	JAL3	Jacalin-related lectin 3
isotig02342	#N/A
isotig02379	ATMG00710.1	ORF12	Uncharacterized mitochondrial protein AtMg00710
isotig02568	AT3G17450.1		hAT dimerisation domain-containing protein
contig06733	#N/A
isotig02596	AT3G62870.1	RPL7AB	60S ribosomal protein L7a-2
isotig02656	AT5G26340.1	STP13	Sugar transport protein 13
isotig02707	AT1G06760.1		Histone H1.1
isotig02782	AT3G17450.1		hAT dimerisation domain-containing protein
isotig02817	#N/A
isotig02835	AT5G58450.1		Tetratricopeptide repeat (TPR)-like superfamily protein
isotig02864	AT1G03230.1		Eukaryotic aspartyl protease family protein
isotig03026	AT3G17450.1		hAT dimerisation domain-containing protein
isotig03418	#N/A
contig07449	AT2G40610.1	EXPA8	Expansin-A8
isotig03559	AT3G04920.1	RPS24A	40S ribosomal protein S24-1
isotig03749	AT3G17450.1		hAT dimerisation domain-containing protein
isotig03790	AT3G46430.1		unknown protein
isotig03831	AT5G67070.1	RALFL34	Protein RALF-like 34
isotig03864	#N/A
isotig03957	#N/A
isotig03972	AT3G12030.1	T21B14.22	Protein of unknown function DUF106, transmembrane
isotig03987	#N/A
isotig04209	#N/A
isotig04236	#N/A
isotig04332	AT1G66880.1		Protein kinase superfamily protein
isotig04359	#N/A
isotig04373	#N/A
isotig04497	AT1G64660.1	MGL	Methionine gamma-lyase
isotig04574	AT5G09970.1	CYP78A7	Cytochrome P450 78A7
isotig04607	ATMG00860.1	ORF158	Uncharacterized mitochondrial protein AtMg00860
isotig04667	AT1G76160.1	sks5	SKU5 similar 5
isotig04693	ATMG00710.1	ORF12	Uncharacterized mitochondrial protein AtMg00710
isotig04719	#N/A
isotig04764	#N/A
isotig04789	AT1G67430.1	RPL17B	60S ribosomal protein L17-2
isotig04812	#N/A
isotig04827	#N/A
isotig04840	AT5G59720.1	HSP18.1	18.1 kDa class I heat shock protein
isotig04998	AT4G05320.2	UBQ1	Polyubiquitin 10
isotig05106	AT5G60860.1	RABA1F	Ras-related protein RABA1f
isotig05164	AT3G29750.1		Eukaryotic aspartyl protease family protein
isotig05191	#N/A
isotig05214	#N/A
isotig05234	#N/A
isotig05367	AT1G75560.1		zinc knuckle (CCHC-type) family protein
isotig05400	#N/A
isotig05447	#N/A
isotig05462	AT1G74260.1	PUR4	Probable phosphoribosylformylglycinamidine synthase, chloroplastic/mitochondrial
isotig05476	ATMG00300.1	ORF145A	Uncharacterized mitochondrial protein AtMg00300
isotig05489	#N/A
isotig05513	#N/A
isotig05573	AT1G80160.1		Lactoylglutathione lyase / glyoxalase I family protein
isotig05670	AT1G63660.1		GMP synthase (glutamine-hydrolyzing), putative / glutamine amidotransferase, putative
isotig05699	AT3G10410.1	SCPL49	Serine carboxypeptidase-like 49
isotig05896	AT3G08710.1	TRX9	Thioredoxin H9
isotig05926	AT4G18100.1	RPL32A	60S ribosomal protein L32-1
isotig05980	AT3G04730.1	IAA16	Auxin-responsive protein IAA16
isotig05995	AT3G24255.1		RNA-directed DNA polymerase (reverse transcriptase)-related family protein
isotig06023	AT1G54050.1	HSP17.4B	17.4 kDa class III heat shock protein
isotig06035	#N/A
isotig06047	#N/A
isotig06079	#N/A
isotig06090	AT2G09990.1	RPS16A	40S ribosomal protein S16-1
isotig06149	AT1G79550.1	PGK	phosphoglycerate kinase
isotig06252	#N/A
isotig06288	AT5G02960.1	RPS23B	40S ribosomal protein S23-2
isotig06567	#N/A
isotig06688	#N/A
isotig06708	#N/A
isotig06728	AT5G60530.1		late embryogenesis abundant protein-related / LEA protein-related
isotig06743	#N/A
isotig06774	AT3G13440.1		S-adenosyl-L-methionine-dependent methyltransferases superfamily protein
isotig06789	#N/A
isotig06865	AT5G61030.1	RBG3	Glycine-rich RNA-binding protein 3, mitochondrial
isotig06879	AT3G15010.1	UBA2C	UBP1-associated protein 2C
isotig06927	AT4G18100.1	RPL32A	60S ribosomal protein L32-1
isotig07066	AT4G00100.1	RPS13B	40S ribosomal protein S13-2
isotig07081	AT5G59720.1	HSP18.1	18.1 kDa class I heat shock protein
isotig07202	#N/A
isotig07251	#N/A
isotig07318	AT5G51440.1	HSP23.5	23.5 kDa heat shock protein, mitochondrial
isotig07360	AT2G18050.1	HIS1-3	histone H1-3
isotig07396	AT5G39850.1	RPS9C	40S ribosomal protein S9-2
isotig07405	AT4G23160.1	CRK8	cysteine-rich RLK (RECEPTOR-like protein kinase) 8
isotig07423	#N/A
isotig07474	AT5G31412.1		hAT transposon superfamily protein
isotig07490	AT5G15270.2		RNA-binding KH domain-containing protein
isotig07502	ATMG00710.1	ORF12	Uncharacterized mitochondrial protein AtMg00710
isotig07528	AT1G24510.1	CCT5	T-complex protein 1 subunit epsilon
isotig07575	AT3G17450.1		hAT dimerisation domain-containing protein
isotig07586	#N/A
isotig07616	#N/A
isotig07626	AT2G27360.1		GDSL esterase/lipase At2g27360
isotig07636	#N/A
isotig07646	#N/A
isotig07666	AT3G17450.1		hAT dimerisation domain-containing protein
isotig07815	AT5G67510.1	RPL26B	60S ribosomal protein L26-2
isotig07935	#N/A
isotig07983	AT5G56600.1	PFN3	profilin 3
isotig08011	AT2G01250.1	RPL7B	60S ribosomal protein L7-2
isotig08053	AT1G07770.1	RPS15AA	40S ribosomal protein S15a-1
isotig08125	ATMG00860.1	ORF158	Uncharacterized mitochondrial protein AtMg00860
isotig08144	#N/A
isotig08162	AT4G33590.1		unknown protein
isotig08248	#N/A
isotig08323	#N/A
isotig08348	AT1G34110.1		Probable LRR receptor-like serine/threonine-protein kinase At1g34110
isotig08394	AT4G23160.1	CRK8	cysteine-rich RLK (RECEPTOR-like protein kinase) 8
isotig08479	AT3G24240.1	RCH2	Receptor-like protein kinase 2
isotig08507	AT4G17310.1		unknown protein
isotig08541	AT3G59480.1		Probable fructokinase-4
isotig08565	#N/A
isotig08581	AT5G22470.1	PARP3	Poly
isotig08690	AT5G52390.1		PAR1 protein
isotig08722	AT3G47370.2	RPS2B	40S ribosomal protein S20-2
isotig09049	#N/A
isotig09086	#N/A
isotig09108	AT3G43810.1	CAM7	Calmodulin-7
isotig09136	AT5G56710.1	RPL31C	60S ribosomal protein L31-3
isotig09152	#N/A
isotig09200	AT3G24830.1	RPL13AB	60S ribosomal protein L13a-2
isotig09299	#N/A
isotig09326	#N/A
isotig09354	AT4G36960.1		RNA-binding (RRM/RBD/RNP motifs) family protein
isotig09368	AT4G36130.1	RPL8C	60S ribosomal protein L8-3
isotig09379	#N/A
isotig09416	AT2G45330.1	emb167	RNA 2'-phosphotransferase, Tpt1 / KptA family
isotig09461	#N/A
isotig09492	#N/A
isotig09503	#N/A
isotig09545	#N/A
isotig09555	#N/A
isotig09565	#N/A
isotig09575	#N/A
isotig09585	#N/A
isotig09603	#N/A
isotig09620	#N/A
isotig09646	#N/A
isotig09765	AT5G56710.1	RPL31C	60S ribosomal protein L31-3
isotig09785	#N/A
isotig09913	AT5G27850.1	RPL18C	60S ribosomal protein L18-3
isotig09934	AT3G22330.1	RH53	DEAD-box ATP-dependent RNA helicase 53
isotig09949	AT1G67820.1		Probable protein phosphatase 2C 14
isotig09983	AT3G29785.1		unknown protein
isotig10035	AT4G23160.1	CRK8	cysteine-rich RLK (RECEPTOR-like protein kinase) 8
isotig10069	#N/A
isotig10086	AT4G39700.1		Heavy metal transport/detoxification superfamily protein
isotig10167	AT5G33406.1		hAT dimerisation domain-containing protein / transposase-related
isotig10197	AT3G60720.1	CRRSP15	Cysteine-rich repeat secretory protein 15
isotig10253	AT3G07320.1		O-Glycosyl hydrolases family 17 protein
isotig10267	#N/A
isotig10316	AT2G20820.1		unknown protein
isotig10323	#N/A
isotig10337	#N/A
isotig10365	AT5G20720.1	CPN21	20 kDa chaperonin, chloroplastic
isotig10375	AT1G77120.1	ADH1	Alcohol dehydrogenase class-P
isotig10387	#N/A
isotig10399	ATMG00860.1	ORF158	Uncharacterized mitochondrial protein AtMg00860
isotig10433	AT1G15750.1	TPL	Protein TOPLESS
isotig10453	#N/A
isotig10484	AT1G26880.1	RPL34A	60S ribosomal protein L34-1
isotig10512	#N/A
isotig10522	AT1G65910.1	anac28	NAC domain containing protein 28
isotig10574	#N/A
isotig10607	AT4G23160.1	CRK8	cysteine-rich RLK (RECEPTOR-like protein kinase) 8
isotig10629	AT2G28470.1	BGAL8	Beta-galactosidase 8
isotig10742	AT2G02040.1	NPF8.3	Protein NRT1/ PTR FAMILY 8.3
isotig10782	AT1G52740.1	HTA9	Probable histone H2A variant 3
isotig10842	#N/A
isotig10883	AT5G39850.1	RPS9C	40S ribosomal protein S9-2
isotig10900	#N/A
isotig10918	AT2G03150.1	emb1579	ATP/GTP-binding protein family
isotig10972	AT2G30870.1	GSTF1	Glutathione S-transferase F10
isotig11024	#N/A
isotig11056	AT1G72140.1	NPF5.12	Protein NRT1/ PTR FAMILY 5.12
isotig11101	AT1G29390.2	COR413IM2	Cold-regulated 413 inner membrane protein 2, chloroplastic
isotig11116	AT2G39460.1	RPL23AA	60S ribosomal protein L23a-1
isotig11130	#N/A
isotig11173	AT2G30860.1	GSTF9	Glutathione S-transferase F9
isotig11185	AT5G03860.1	MLS	Malate synthase
isotig11225	AT4G25630.1	MED36A	Mediator of RNA polymerase II transcription subunit 36a
isotig11236	#N/A
isotig11274	AT2G07706.1		unknown protein
isotig11309	#N/A
isotig11345	AT5G51600.1	MAP65-3	65-kDa microtubule-associated protein 3
isotig11366	AT1G14670.1	TMN2	Transmembrane 9 superfamily member 2
isotig11376	AT4G20520.1		RNA binding
isotig11388	AT1G14520.1	MIOX1	Inositol oxygenase 1
isotig11398	#N/A
isotig11409	#N/A
isotig11441	#N/A
isotig11461	#N/A
isotig11471	AT1G76940.1		RNA-binding (RRM/RBD/RNP motifs) family protein
isotig11521	AT2G36190.1	CWINV4	Beta-fructofuranosidase, insoluble isoenzyme CWINV4
isotig11548	AT5G63420.1	emb2746	RNA-metabolising metallo-beta-lactamase family protein
isotig11557	AT2G14740.1	VSR3	Vacuolar-sorting receptor 3
isotig11566	AT1G17070.1	STIPL1	Septin and tuftelin-interacting protein 1 homolog 1
isotig11628	#N/A
isotig11665	#N/A
isotig11688	#N/A
isotig11746	#N/A
isotig11778	#N/A
isotig11800	#N/A
isotig11807	#N/A
isotig11815	#N/A
isotig11822	#N/A
isotig11841	AT2G17670.1		Pentatricopeptide repeat-containing protein At2g17670
isotig11848	#N/A
isotig11888	AT3G22220.1		hAT transposon superfamily
isotig11907	AT5G21150.1	AGO9	Protein argonaute 9
isotig11918	AT4G31920.1	ARR1	Two-component response regulator ARR10
isotig11968	AT1G75670.1		DNA-directed RNA polymerases
isotig12101	AT2G20750.1	EXPB1	Expansin-B1
isotig12119	AT5G15270.2		RNA-binding KH domain-containing protein
isotig12186	AT1G79020.1		Enhancer of polycomb-like transcription factor protein
isotig12202	AT3G07170.1		Sterile alpha motif (SAM) domain-containing protein
isotig12217	AT5G33406.1		hAT dimerisation domain-containing protein / transposase-related
isotig12249	AT4G27670.1	HSP25.3	25.3 kDa heat shock protein, chloroplastic
isotig12297	AT3G05060.1	NOP5-2	Probable nucleolar protein 5-2
isotig12428	AT5G12030.1	HSP17.7	17.7 kDa class II heat shock protein
isotig12442	AT4G32530.1	VHA-c''1	V-type proton ATPase subunit c''1
isotig12520	AT1G60650.1	RZ1B	Glycine-rich RNA-binding protein RZ1B
isotig12532	AT1G69550.1		disease resistance protein (TIR-NBS-LRR class)
isotig12556	AT4G03110.1	BRN1	RNA-binding protein BRN1
isotig12568	AT1G77380.1	AAP3	Amino acid permease 3
isotig12616	AT3G14750.1	FLXL1	Protein FLX-like 1
isotig12651	#N/A
isotig12687	AT2G43460.1	RPL38B	60S ribosomal protein L38
isotig12700	AT4G40030.1	HTR8	Histone H3.3
isotig12723	#N/A
isotig12767	AT2G40510.1	RPS26B	40S ribosomal protein S26-2
isotig12777	AT1G04120.1	ABCC5	ABC transporter C family member 5
isotig12787	AT3G63240.1		DNAse I-like superfamily protein
isotig12797	#N/A
isotig12838	AT4G01610.1		Cysteine proteinases superfamily protein
isotig12894	AT2G27530.1	RPL1AB	60S ribosomal protein L10a-2
isotig12903	AT2G23740.1	SUVR5	Histone-lysine N-methyltransferase SUVR5
isotig12923	#N/A
isotig12933	AT3G23890.1	TOP2	DNA topoisomerase 2
isotig12951	AT4G01070.1	UGT72B1	UDP-glycosyltransferase 72B1
isotig12968	#N/A
isotig13004	#N/A
isotig13031	AT2G29630.2	THIC	Phosphomethylpyrimidine synthase, chloroplastic
isotig13047	AT1G77120.1	ADH1	Alcohol dehydrogenase class-P
isotig13103	#N/A
isotig13157	AT4G23160.1	CRK8	cysteine-rich RLK (RECEPTOR-like protein kinase) 8
isotig13165	#N/A
isotig13185	AT1G27170.2		transmembrane receptors
isotig13192	AT4G23160.1	CRK8	cysteine-rich RLK (RECEPTOR-like protein kinase) 8
isotig13246	AT5G59340.1	WOX2	WUSCHEL-related homeobox 2
isotig13286	#N/A
isotig13298	AT4G23160.1	CRK8	cysteine-rich RLK (RECEPTOR-like protein kinase) 8
isotig13310	#N/A
isotig13316	#N/A
isotig13326	AT2G18050.1	HIS1-3	histone H1-3
isotig13328	#N/A
isotig13345	#N/A
isotig13368	#N/A
isotig13380	AT5G22880.1	H2B	Histone H2B.10
isotig13564	AT1G53460.1		BEST Arabidopsis thaliana protein match is: Ran BP2/NZF zinc finger-like superfamily protein (TAIR:AT1G70650.2)
isotig13580	AT4G11220.1	RTNLB2	Reticulon-like protein B2
isotig13596	AT2G42740.1	RPL11A	60S ribosomal protein L11-1
isotig13628	#N/A
isotig13659	AT4G20980.1	TIF3D1	Eukaryotic translation initiation factor 3 subunit D
isotig13674	AT1G80710.1	DRS1	DROUGHT SENSITIVE 1
isotig13689	AT1G13080.1	CYP71B2	Cytochrome P450 71B2
isotig13775	AT2G39050.1		hydroxyproline-rich glycoprotein family protein
isotig13790	AT3G15640.1	COX5B-1	Cytochrome c oxidase subunit 5b-1, mitochondrial
isotig13828	AT1G57660.1	RPL21F	60S ribosomal protein L21-2
isotig13856	AT3G30390.1		Transmembrane amino acid transporter family protein
isotig13888	AT3G20740.1	FIE	Polycomb group protein FERTILIZATION-INDEPENDENT ENDOSPERM
isotig13900	AT1G08880.1	HTA5	Probable histone H2AXa
isotig13936	AT4G27270.1		Probable NAD(P)H dehydrogenase (quinone) FQR1-like 1
isotig14116	AT1G05950.1		unknown protein
isotig14125	#N/A
isotig14135	AT1G07615.1	ATOBGM	Probable GTP-binding protein OBGM, mitochondrial
isotig14147	AT1G60560.1		SWIM zinc finger family protein
isotig14185	#N/A
isotig14215	#N/A
isotig14225	#N/A
isotig14261	#N/A
isotig14291	#N/A
isotig14330	AT4G38400.1	EXLA2	Expansin-like A2
isotig14350	AT5G08060.1		unknown protein
isotig14368	#N/A
isotig14378	AT1G23750.1		Nucleic acid-binding, OB-fold-like protein
isotig14402	#N/A
isotig14411	AT5G33406.1		hAT dimerisation domain-containing protein / transposase-related
isotig14438	#N/A
isotig14456	AT1G53645.1		hydroxyproline-rich glycoprotein family protein
isotig14474	AT3G17450.1		hAT dimerisation domain-containing protein
isotig14492	AT1G07290.1	GONST2	GDP-mannose transporter GONST2
isotig14499	#N/A
isotig14508	AT2G15230.1	LIP1	Triacylglycerol lipase 1
isotig14535	#N/A
isotig14544	AT2G35910.1	ATL7	RING-H2 finger protein ATL70
isotig14553	#N/A
isotig14562	AT5G27700.1	RPS21C	40S ribosomal protein S21-2
isotig14579	#N/A
isotig14588	#N/A
isotig14613	#N/A
isotig14699	AT4G15020.1		hAT transposon superfamily
isotig14723	#N/A
isotig14747	#N/A
isotig14755	#N/A
isotig14771	#N/A
isotig14779	#N/A
isotig14787	#N/A
isotig14818	AT1G19440.1	KCS4	3-ketoacyl-CoA synthase 4
isotig14839	#N/A
isotig14866	ATMG00810.1	ORF24B	Uncharacterized mitochondrial protein AtMg00810
isotig14880	AT3G12670.1	emb2742	CTP synthase family protein
isotig14886	AT5G64950.1		Mitochondrial transcription termination factor family protein
isotig14893	#N/A
isotig14900	AT1G10660.2		unknown protein
isotig14914	#N/A
isotig14942	AT2G30020.1		Probable protein phosphatase 2C 25
isotig14981	#N/A
isotig15028	AT1G68930.1	PCMP-H22	Putative pentatricopeptide repeat-containing protein At1g68930
isotig15036	ATMG00860.1	ORF158	Uncharacterized mitochondrial protein AtMg00860
isotig15041	#N/A
isotig15061	#N/A
isotig15073	#N/A
isotig15079	#N/A
isotig15091	AT1G17850.1	STR8	Rhodanese-like domain-containing protein 8, chloroplastic
isotig15097	ATMG00570.1	ORFX	Sec-independent periplasmic protein translocase
isotig15115	AT3G52430.1	PAD4	Lipase-like PAD4
isotig15133	#N/A
isotig15150	#N/A
isotig15168	#N/A
isotig15184	AT3G21000.1		Gag-Pol-related retrotransposon family protein
isotig15190	AT2G17695.1		UPF0548 protein At2g17695
isotig15196	AT5G33406.1		hAT dimerisation domain-containing protein / transposase-related
isotig15208	#N/A
isotig15214	#N/A
isotig15243	#N/A
isotig15255	#N/A
isotig15261	#N/A
isotig15296	#N/A
isotig15429	AT2G02850.1	ARPN	Basic blue protein
isotig15459	ATMG00860.1	ORF158	Uncharacterized mitochondrial protein AtMg00860
isotig15495	AT5G41350.1		RING/U-box superfamily protein
isotig15519	AT1G12050.1		fumarylacetoacetase, putative
isotig15567	ATMG00750.1	ORF119	Uncharacterized mitochondrial protein AtMg00750
isotig15627	AT5G44460.1	CML43	Probable calcium-binding protein CML43
isotig15672	AT1G70610.1	ABCB26	ABC transporter B family member 26, chloroplastic
isotig15741	#N/A
isotig15760	AT5G58710.1	CYP2-1	Peptidyl-prolyl cis-trans isomerase CYP20-1
isotig15770	AT3G59600.1	NRPB8B	DNA-directed RNA polymerases II, IV and V subunit 8B
isotig15791	AT1G74270.1	RPL35AC	60S ribosomal protein L35a-3
isotig15829	AT3G29360.1	UGD2	UDP-glucose 6-dehydrogenase 2
isotig15854	AT1G10970.1	ZIP4	zinc transporter 4 precursor
isotig15872	AT3G20020.1	PRMT6	Probable protein arginine N-methyltransferase 6
isotig15880	AT3G12050.1		Aha1 domain-containing protein
isotig15899	AT1G30080.1		Glycosyl hydrolase superfamily protein
isotig15933	AT5G60860.1	RABA1F	Ras-related protein RABA1f
isotig15969	AT2G37170.1	PIP2-2	Aquaporin PIP2-2
isotig16013	AT5G33280.1	CBSCLC6	Putative chloride channel-like protein CLC-g
isotig16021	AT4G23160.1	CRK8	cysteine-rich RLK (RECEPTOR-like protein kinase) 8
isotig16039	AT5G65010.1	ASN2	Asparagine synthetase
isotig16077	AT3G07810.1		RNA-binding (RRM/RBD/RNP motifs) family protein
isotig16149	AT5G21140.1	emb1379	embryo defective 1379
isotig16165	#N/A
isotig16210	#N/A
isotig16274	AT2G35140.1		DCD (Development and Cell Death) domain protein
isotig16288	#N/A
isotig16301	AT3G30775.1	POX1	Proline dehydrogenase 1, mitochondrial
isotig16356	AT1G79990.2		Coatomer subunit beta'-1
isotig16376	AT1G30500.1	NFYA7	Nuclear transcription factor Y subunit A-7
isotig16389	#N/A
isotig16423	#N/A
isotig16438	AT3G23990.1	CPN6	Chaperonin CPN60, mitochondrial
isotig16447	AT5G33406.1		hAT dimerisation domain-containing protein / transposase-related
isotig16474	#N/A
isotig16487	#N/A
isotig16494	#N/A
isotig16500	#N/A
isotig16514	#N/A
isotig16521	#N/A
isotig16528	AT5G20810.1		SAUR-like auxin-responsive protein family
isotig16586	AT2G20310.1	RIN13	RPM1 interacting protein 13
isotig16610	ATMG00580.1	NAD4	NADH dehydrogenase subunit 4
isotig16616	AT4G18760.1	AtRLP51	receptor like protein 51
isotig16622	#N/A
isotig16646	AT4G27670.1	HSP25.3	25.3 kDa heat shock protein, chloroplastic
isotig16652	AT1G22460.1		O-fucosyltransferase family protein
isotig16657	#N/A
isotig16677	AT4G23160.1	CRK8	cysteine-rich RLK (RECEPTOR-like protein kinase) 8
isotig16693	AT4G26965.1		NADH:ubiquinone oxidoreductase, 17.2kDa subunit
isotig16733	#N/A
isotig16745	AT1G07830.1		ribosomal protein L29 family protein
isotig16767	#N/A
isotig16773	#N/A
isotig16779	AT4G31770.1	DBR1	Lariat debranching enzyme
isotig16803	#N/A
isotig16809	#N/A
isotig16815	AT4G23160.1	CRK8	cysteine-rich RLK (RECEPTOR-like protein kinase) 8
isotig16824	AT2G37410.1	TIM17-2	Mitochondrial import inner membrane translocase subunit TIM17-2
isotig16829	#N/A
isotig16847	AT1G71695.1	PER12	Peroxidase 12
isotig16861	AT3G57490.1	RPS2D	40S ribosomal protein S2-4
isotig16899	#N/A
isotig16926	#N/A
isotig16999	AT2G04030.1	CR88	Chaperone protein htpG family protein
isotig17035	AT1G02960.2		unknown protein
isotig17047	AT5G65780.1	BCAT5	Branched-chain-amino-acid aminotransferase 5, chloroplastic
isotig17059	AT5G60410.2	SIZ1	E3 SUMO-protein ligase SIZ1
isotig17095	AT1G27650.1	U2AF35A	Splicing factor U2af small subunit A
isotig17131	AT5G65810.1		unknown protein
isotig17167	AT5G07720.1	GT3	Putative glycosyltransferase 3
isotig17227	#N/A
isotig17279	AT5G02860.1		Pentatricopeptide repeat-containing protein At5g02860
isotig17359	AT1G74670.1	GASA6	Gibberellin-regulated protein 6
isotig17389	AT1G76950.1	PRAF1	Regulator of chromosome condensation (RCC1) family with FYVE zinc finger domain
isotig17398	AT5G12400.1		DNA binding
isotig17416	AT4G33260.1	CDC2-2	Cell division cycle 20.2, cofactor of APC complex
isotig17462	AT4G02050.1	STP7	Sugar transport protein 7
isotig17488	AT4G21800.1	QQT2	P-loop containing nucleoside triphosphate hydrolases superfamily protein
isotig17542	AT4G11010.1	NDPK3	Nucleoside diphosphate kinase III, chloroplastic/mitochondrial
isotig17551	AT1G18080.1	RACK1A	Receptor for activated C kinase 1A
isotig17569	AT3G49910.1	RPL26A	60S ribosomal protein L26-1
isotig17578	#N/A
isotig17658	AT1G22780.1	RPS18A	40S ribosomal protein S18
isotig17675	AT2G27960.1	CKS1	Cyclin-dependent kinases regulatory subunit 1
isotig17684	AT2G19730.1	RPL28A	60S ribosomal protein L28-1
isotig17742	AT5G67320.1	HOS15	WD-40 repeat family protein
isotig17765	AT4G13940.1	SAHH1	Adenosylhomocysteinase 1
isotig17781	#N/A
isotig17821	#N/A
isotig17861	AT1G30370.1		alpha/beta-Hydrolases superfamily protein
isotig17909	AT5G51940.1	NRPB6A	DNA-directed RNA polymerases II, IV and V subunit 6A
isotig17933	AT3G13020.1		hAT transposon superfamily protein
isotig17941	#N/A
isotig17965	#N/A
isotig17996	#N/A
isotig18012	AT1G59870.1	ABCG36	ABC transporter G family member 36
isotig18028	#N/A
isotig18052	#N/A
isotig18099	#N/A
isotig18115	AT5G01850.1		Protein kinase superfamily protein
isotig18163	AT5G62360.1		Plant invertase/pectin methylesterase inhibitor superfamily protein
isotig18203	#N/A
isotig18211	#N/A
isotig18235	#N/A
isotig18243	AT2G24640.1	UBP19	Ubiquitin carboxyl-terminal hydrolase 19
isotig18285	AT4G29720.1	PAO5	Probable polyamine oxidase 5
isotig18292	AT4G18750.1	DOT4	Pentatricopeptide repeat-containing protein DOT4, chloroplastic
isotig18382	AT3G19340.1		Protein of unknown function (DUF3754)
isotig18410	#N/A
isotig18423	AT3G23330.1	PCMP-H32	Putative pentatricopeptide repeat-containing protein At3g23330
isotig18443	AT4G31750.1	WIN2	Probable protein phosphatase 2C 59
isotig18450	#N/A
isotig18484	AT5G23140.1	CLPP2	ATP-dependent Clp protease proteolytic subunit 2, mitochondrial
isotig18498	AT3G14690.1	CYP72A15	Cytochrome P450 72A15
isotig18518	#N/A
isotig18560	#N/A
isotig18574	#N/A
isotig18587	#N/A
isotig18606	AT1G10910.1		Pentatricopeptide repeat-containing protein At1g10910, chloroplastic
isotig18624	AT3G15010.1	UBA2C	UBP1-associated protein 2C
isotig18630	AT2G46520.1	CAS	Exportin-2
isotig18641	AT4G34270.1		TIP41-like family protein
isotig18647	AT4G33300.1	ADR1-L1	Probable disease resistance protein At4g33300
isotig18659	AT2G28470.1	BGAL8	Beta-galactosidase 8
isotig18671	AT3G50780.1		BTB/POZ domain-containing protein At3g50780
isotig18689	#N/A
isotig18695	#N/A
isotig18712	AT5G40780.1	LHT1	Lysine histidine transporter 1
isotig18733	#N/A
isotig18769	AT4G21895.1		DNA binding
isotig18775	AT3G21000.1		Gag-Pol-related retrotransposon family protein
isotig18811	#N/A
isotig18830	AT4G10500.1		2-oxoglutarate (2OG) and Fe(II)-dependent oxygenase superfamily protein
isotig18841	AT4G24130.1		Protein of unknown function, DUF538
isotig18847	#N/A
isotig18853	#N/A
isotig18859	AT4G23160.1	CRK8	cysteine-rich RLK (RECEPTOR-like protein kinase) 8
isotig18875	#N/A
isotig18893	#N/A
isotig18899	#N/A
isotig18911	#N/A
isotig18917	AT3G04070.2	anac47	NAC domain containing protein 47
isotig18923	AT1G26880.1	RPL34A	60S ribosomal protein L34-1
isotig18928	#N/A
isotig18934	AT5G59720.1	HSP18.1	18.1 kDa class I heat shock protein
isotig18952	AT1G65350.1	UBQ13	ubiquitin 13
isotig18976	#N/A
isotig19000	#N/A
isotig19053	AT3G61460.1	BRH1	brassinosteroid-responsive RING-H2
isotig19073	AT5G64950.1		Mitochondrial transcription termination factor family protein
isotig19078	ATMG00710.1	ORF12	Uncharacterized mitochondrial protein AtMg00710
isotig19102	AT3G17450.1		hAT dimerisation domain-containing protein
isotig19112	AT4G30700.1	DYW9	Pentatricopeptide repeat-containing protein At4g30700
isotig19123	#N/A
isotig19132	#N/A
isotig19137	AT5G64200.1	SC35	Serine/arginine-rich splicing factor SC35
isotig19147	AT5G01380.1	GT-3A	Trihelix transcription factor GT-3a
isotig19157	AT2G45440.1	DHDPS2	4-hydroxy-tetrahydrodipicolinate synthase 2, chloroplastic
isotig19172	#N/A
isotig19187	AT3G14750.1	FLXL1	Protein FLX-like 1
isotig19197	#N/A
isotig19230	AT4G24220.2	VEP1	3-oxo-Delta(4,5)-steroid 5-beta-reductase
isotig19235	#N/A
isotig19245	AT3G08710.1	TRX9	Thioredoxin H9
isotig19249	#N/A
isotig19259	AT2G20750.1	EXPB1	Expansin-B1
isotig19294	AT4G34290.1		SWIB/MDM2 domain superfamily protein
isotig19304	#N/A
isotig19333	AT2G26840.1		unknown protein
isotig19352	#N/A
isotig19367	#N/A
isotig19382	#N/A
isotig19401	#N/A
isotig19406	#N/A
isotig19420	#N/A
isotig19425	AT3G21510.1	AHP1	Histidine-containing phosphotransfer protein 1
isotig19440	#N/A
isotig19450	#N/A
isotig19455	ATMG00860.1	ORF158	Uncharacterized mitochondrial protein AtMg00860
isotig19460	#N/A
isotig19469	#N/A
isotig19483	#N/A
isotig19488	#N/A
isotig19493	#N/A
isotig19502	AT5G41040.1	HHT1	Omega-hydroxypalmitate O-feruloyl transferase
isotig19547	AT5G38720.1		unknown protein
isotig19551	#N/A
isotig19554	AT5G41850.1		alpha/beta-Hydrolases superfamily protein
isotig19568	AT2G19480.1	NAP1;2	Nucleosome assembly protein 1
isotig19614	AT2G03510.1		SPFH/Band 7/PHB domain-containing membrane-associated protein family
isotig19643	AT3G57520.1	RFS2	Probable galactinol--sucrose galactosyltransferase 2
isotig19679	AT4G35785.3		RNA-binding (RRM/RBD/RNP motifs) family protein
isotig19698	AT4G29120.1		Probable 3-hydroxyisobutyrate dehydrogenase-like 1, mitochondrial
isotig19769	#N/A
isotig19794	AT1G24460.1		unknown protein
isotig19810	AT3G15220.1		Protein kinase superfamily protein
isotig19819	AT3G20440.2	SBE3	1,4-alpha-glucan-branching enzyme 3, chloroplastic/amyloplastic
isotig19858	AT2G28000.1	CPN6A1	Chaperonin 60 subunit alpha 1, chloroplastic
isotig19876	AT1G09700.1	DRB1	Double-stranded RNA-binding protein 1
isotig19890	AT3G11520.1	CYCB1-3	Cyclin-B1-3
isotig19900	#N/A
isotig19906	AT3G02860.1		zinc ion binding
isotig20019	AT1G61480.1		G-type lectin S-receptor-like serine/threonine-protein kinase At1g61480
isotig20042	AT2G24570.1	WRKY17	Probable WRKY transcription factor 17
isotig20050	AT3G17450.1		hAT dimerisation domain-containing protein
isotig20066	#N/A
isotig20114	#N/A
isotig20130	#N/A
isotig20186	AT1G30845.1		unknown protein
isotig20194	#N/A
isotig20230	AT3G61415.1	ASK21	SKP1-like protein 21
isotig20272	#N/A
isotig20293	#N/A
isotig20313	#N/A
isotig20333	#N/A
isotig20340	AT5G19140.1	ATAILP1	Aluminium induced protein with YGL and LRDR motifs
isotig20347	AT4G23160.1	CRK8	cysteine-rich RLK (RECEPTOR-like protein kinase) 8
isotig20368	#N/A
isotig20390	AT5G59720.1	HSP18.1	18.1 kDa class I heat shock protein
isotig20396	#N/A
isotig20416	#N/A
isotig20429	AT5G64140.1	RPS28C	40S ribosomal protein S28-2
isotig20441	AT5G60040.1	NRPC1	nuclear RNA polymerase C1
isotig20459	AT1G11290.1	PCMP-H4	Pentatricopeptide repeat-containing protein At1g11290
isotig20477	AT5G39710.1	EMB2745	Pentatricopeptide repeat-containing protein At5g39710
isotig20489	AT4G10620.1		P-loop containing nucleoside triphosphate hydrolases superfamily protein
isotig20495	#N/A
isotig20507	AT1G17230.1		Leucine-rich repeat receptor-like serine/threonine-protein kinase At1g17230
isotig20513	#N/A
isotig20519	AT4G23860.1		PHD finger protein-related
isotig20525	AT1G07010.1		Calcineurin-like metallo-phosphoesterase superfamily protein
isotig20539	AT3G02520.1	GRF7	14-3-3-like protein GF14 nu
isotig20544	AT1G70000.1		myb-like transcription factor family protein
isotig20561	AT3G57360.1		unknown protein
isotig20567	AT3G24590.1	PLSP1	Chloroplast processing peptidase
isotig20591	AT3G48480.1		Cysteine proteinases superfamily protein
isotig20597	AT5G23850.1		Arabidopsis thaliana protein of unknown function (DUF821)
isotig20609	#N/A
isotig20644	AT4G10750.1		Phosphoenolpyruvate carboxylase family protein
isotig20662	#N/A
isotig20674	AT3G25780.1	AOC3	Allene oxide cyclase 3, chloroplastic
isotig20704	AT5G48240.1		unknown protein
isotig20757	AT1G06760.1		Histone H1.1
isotig20769	AT1G30300.1		Metallo-hydrolase/oxidoreductase superfamily protein
isotig20774	AT5G47920.1		unknown protein
isotig20786	AT2G03090.1	EXPA15	Expansin-A15
isotig20862	#N/A
isotig20868	AT5G12020.1	HSP17.6	17.6 kDa class II heat shock protein
isotig20897	#N/A
isotig20937	#N/A
isotig20957	AT2G07725.1		Ribosomal L5P family protein
isotig20962	#N/A
isotig20966	AT5G09880.1		Splicing factor, CC1-like
isotig20973	AT1G22600.1		Late embryogenesis abundant protein (LEA) family protein
isotig20999	AT5G26340.1	STP13	Sugar transport protein 13
isotig21009	AT3G24740.1		Protein of unknown function (DUF1644)
isotig21019	AT1G27090.1		glycine-rich protein
isotig21039	AT1G14190.1		Glucose-methanol-choline (GMC) oxidoreductase family protein
isotig21049	#N/A
isotig21054	#N/A
isotig21069	AT4G01560.1	MEE49	Ribosomal RNA processing Brix domain protein
isotig21074	#N/A
isotig21079	AT1G18450.1	ARP4	Actin-related protein 4
isotig21089	#N/A
isotig21098	AT5G63180.1		Probable pectate lyase 22
isotig21108	AT2G37860.3	LCD1	Protein of unknown function (DUF3411)
isotig21127	AT5G58230.1	MSI1	Histone-binding protein MSI1
isotig21132	AT5G13930.1	CHS	Chalcone synthase
isotig21147	AT4G26190.1		Haloacid dehalogenase-like hydrolase (HAD) superfamily protein
isotig21157	AT1G15340.1	MBD1	Methyl-CpG-binding domain-containing protein 10
isotig21166	#N/A
isotig21185	AT3G13580.3	RPL7D	60S ribosomal protein L7-4
isotig21195	#N/A
isotig21210	AT5G67510.1	RPL26B	60S ribosomal protein L26-2
isotig21219	#N/A
isotig21239	AT3G43790.1	ZIFL2	Probable peptide/nitrate transporter At3g43790
isotig21249	AT2G16600.1	CYP19-1	Peptidyl-prolyl cis-trans isomerase CYP19-1
isotig21264	AT2G40780.1		Nucleic acid-binding, OB-fold-like protein
isotig21292	#N/A
isotig21300	#N/A
isotig21310	AT3G27850.1	RPL12C	50S ribosomal protein L12-3, chloroplastic
isotig21325	AT1G36095.1		DNA binding
isotig21340	#N/A
isotig21359	#N/A
isotig21364	#N/A
isotig21373	AT5G05820.1		Probable sugar phosphate/phosphate translocator At5g05820
isotig21381	#N/A
isotig21401	#N/A
isotig21409	#N/A
isotig21424	AT5G59320.1	LTP3	Non-specific lipid-transfer protein 3
isotig21446	#N/A
isotig21455	#N/A
isotig21467	AT5G59310.1	LTP4	Non-specific lipid-transfer protein 4
isotig21480	AT4G32010.1	VAL2	B3 domain-containing transcription repressor VAL2
isotig21488	ATMG01120.1	NAD1B	NADH dehydrogenase 1B
isotig21500	#N/A
isotig21505	AT2G43040.1	NPG1	tetratricopeptide repeat (TPR)-containing protein
isotig21507	AT4G20270.1	BAM3	Leucine-rich repeat receptor-like serine/threonine-protein kinase BAM3
isotig21523	AT3G01040.2	GAUT13	Probable galacturonosyltransferase 13
isotig21539	AT3G26200.1	CYP71B22	Cytochrome P450 71B22
isotig21543	AT3G18660.1	GUX1	UDP-glucuronate:xylan alpha-glucuronosyltransferase 1
isotig21547	AT5G54510.1	GH3.6	Indole-3-acetic acid-amido synthetase GH3.6
isotig21551	AT3G05060.1	NOP5-2	Probable nucleolar protein 5-2
isotig21554	#N/A
isotig21566	ATMG00750.1	ORF119	Uncharacterized mitochondrial protein AtMg00750
isotig21574	AT5G55670.1		RNA-binding (RRM/RBD/RNP motifs) family protein
isotig21577	AT1G15340.1	MBD1	Methyl-CpG-binding domain-containing protein 10
isotig21581	AT5G22810.1		GDSL-like Lipase/Acylhydrolase superfamily protein
isotig21610	AT4G02070.1	MSH6	DNA mismatch repair protein MSH6
isotig21616	AT5G65700.1	BAM1	Leucine-rich repeat receptor-like serine/threonine-protein kinase BAM1
isotig21624	AT2G46750.1	GULLO2	L-gulonolactone oxidase 2
isotig21628	#N/A
isotig21632	AT2G02570.1		nucleic acid binding
isotig21643	#N/A
isotig21693	#N/A
isotig21707	AT5G67380.1	CKA1	Casein kinase II subunit alpha-1
isotig21724	AT1G48090.1		calcium-dependent lipid-binding family protein
isotig21737	AT2G47110.1	RPS27AB	Ubiquitin-40S ribosomal protein S27a-2
isotig21753	#N/A
isotig21811	AT4G01220.1	MGP4	UDP-D-xylose:L-fucose alpha-1,3-D-xylosyltransferase MGP4
isotig21851	AT1G29700.1		Metallo-hydrolase/oxidoreductase superfamily protein
isotig21859	AT1G58520.1	RXW8	CSC1-like protein RXW8
isotig21923	AT1G15520.1	ABCG4	ABC transporter G family member 40
isotig21939	#N/A
isotig21987	#N/A
isotig22003	AT3G52860.1	MED28	Mediator of RNA polymerase II transcription subunit 28
isotig22036	AT2G40170.1	EM6	Em-like protein GEA6
isotig22050	AT3G24590.1	PLSP1	Chloroplast processing peptidase
isotig22102	AT1G44910.1	PRP4A	Pre-mRNA-processing protein 40A
isotig22114	AT5G15070.1		Phosphoglycerate mutase-like family protein
isotig22120	AT5G47690.1		binding
isotig22150	AT2G32415.1		Polynucleotidyl transferase, ribonuclease H fold protein with HRDC domain
isotig22156	AT2G07690.1	MCM5	DNA replication licensing factor MCM5
isotig22174	AT3G50370.1		unknown protein
isotig22186	AT4G33090.1	APM1	Aminopeptidase M1
isotig22204	#N/A
isotig22222	AT1G16860.1		Uncharacterized membrane protein At1g16860
isotig22228	#N/A
isotig22282	#N/A
isotig22288	AT1G77550.1		tubulin-tyrosine ligases
isotig22342	AT1G21200.1		sequence-specific DNA binding transcription factors
isotig22348	AT3G23990.1	CPN6	Chaperonin CPN60, mitochondrial
isotig22372	AT1G61260.1		Protein of unknown function (DUF761)
isotig22384	AT3G16240.1	TIP2-1	Aquaporin TIP2-1
isotig22390	AT1G19485.1		Transducin/WD40 repeat-like superfamily protein
isotig22402	AT2G01170.1	BAT1	Amino-acid permease BAT1
isotig22444	AT4G22140.1	EBS	PHD finger family protein / bromo-adjacent homology (BAH) domain-containing protein
isotig22468	AT4G32460.1		Protein of unknown function, DUF642
isotig22475	AT4G28510.1	PHB1	Prohibitin-1, mitochondrial
isotig22499	AT5G27740.1	RFC3	Replication factor C subunit 3
isotig22504	#N/A
isotig22510	AT5G03560.2		Tetratricopeptide repeat (TPR)-like superfamily protein
isotig22528	AT3G21720.1	ICL	Isocitrate lyase
isotig22540	AT1G62085.1		Mitochondrial transcription termination factor family protein
isotig22564	#N/A
isotig22570	AT5G61770.2	PPAN	Peter Pan-like protein
isotig22595	AT2G38130.1	MAK3	N-alpha-acetyltransferase MAK3
isotig22600	ATMG00820.1	ORF17	Uncharacterized mitochondrial protein AtMg00820
isotig22612	#N/A
isotig22618	AT1G15100.1	RHA2A	E3 ubiquitin-protein ligase RHA2A
isotig22636	AT1G43170.1	ARP1	60S ribosomal protein L3-1
isotig22660	#N/A
isotig22666	AT5G15640.1		Mitochondrial substrate carrier family protein
isotig22708	AT3G17450.1		hAT dimerisation domain-containing protein
isotig22715	AT2G25280.1		CONTAINS InterPro DOMAIN/s: UPF0103/Mediator of ErbB2-driven cell motility (Memo), related (InterPro:IPR002737)
isotig22720	AT2G28680.1		RmlC-like cupins superfamily protein
isotig22738	AT4G39660.1	AGT2	Alanine--glyoxylate aminotransferase 2 homolog 1, mitochondrial
isotig22762	AT2G01050.1		zinc ion binding
isotig22786	#N/A
isotig22804	#N/A
isotig22828	AT3G22220.1		hAT transposon superfamily
isotig22837	AT2G19680.1		Mitochondrial ATP synthase subunit G protein
isotig22852	#N/A
isotig22858	AT3G12490.2	CYS6	Cysteine proteinase inhibitor 6
isotig22876	#N/A
isotig22882	#N/A
isotig22900	AT4G15020.1		hAT transposon superfamily
isotig22906	#N/A
isotig22919	#N/A
isotig22936	AT5G51550.1	EXL3	Protein EXORDIUM-like 3
isotig22955	AT1G33120.1	RPL9B	60S ribosomal protein L9-1
isotig23015	#N/A
isotig23020	ATMG00710.1	ORF12	Uncharacterized mitochondrial protein AtMg00710
isotig23032	AT3G25270.1		Ribonuclease H-like superfamily protein
isotig23074	AT5G51040.1	SDHAF2	Succinate dehydrogenase assembly factor 2, mitochondrial
isotig23086	#N/A
isotig23092	#N/A
isotig23098	#N/A
isotig23109	AT1G66080.1		unknown protein
isotig23115	AT4G19420.1	PAE8	Pectin acetylesterase 8
isotig23121	#N/A
isotig23139	AT5G35530.1	RPS3C	40S ribosomal protein S3-3
isotig23157	#N/A
isotig23175	#N/A
isotig23200	AT5G26749.1		C2H2 and C2HC zinc fingers superfamily protein
isotig23217	#N/A
isotig23253	#N/A
isotig23259	AT1G65000.1		unknown protein
isotig23318	AT3G18610.1	NUCL2	Nucleolin 2
isotig23328	AT5G65930.2	KCBP	Kinesin-like calmodulin-binding protein
isotig23333	#N/A
isotig23353	AT5G10630.1		Translation elongation factor EF1A/initiation factor IF2gamma family protein
isotig23358	AT4G13650.1	PCMP-H42	Pentatricopeptide repeat-containing protein At4g13650
isotig23365	AT5G09970.1	CYP78A7	Cytochrome P450 78A7
isotig23383	ATMG00860.1	ORF158	Uncharacterized mitochondrial protein AtMg00860
isotig23388	AT2G02480.1	STI	Protein STICHEL
isotig23398	AT5G64410.1	OPT4	Oligopeptide transporter 4
isotig23403	#N/A
isotig23408	#N/A
isotig23418	AT5G38880.1		unknown protein
isotig23442	#N/A
isotig23447	AT1G16610.1	SR45	Serine/arginine-rich splicing factor SR45
isotig23477	AT5G61820.1		FUNCTIONS IN: molecular_function unknown
isotig23492	AT4G23160.1	CRK8	cysteine-rich RLK (RECEPTOR-like protein kinase) 8
isotig23502	#N/A
isotig23507	AT2G46080.1		CONTAINS InterPro DOMAIN/s: Protein BYPASS related (InterPro:IPR008511)
isotig23518	AT2G40240.1		Pentatricopeptide repeat-containing protein At2g40240, mitochondrial
isotig23532	#N/A
isotig23537	#N/A
isotig23542	AT5G44280.1	RING1A	Putative E3 ubiquitin-protein ligase RING1a
isotig23547	AT1G43760.1		DNAse I-like superfamily protein
isotig23558	AT3G55530.1	SDIR1	E3 ubiquitin-protein ligase SDIR1
isotig23567	AT5G64710.2		Putative endonuclease or glycosyl hydrolase
isotig23582	AT5G25160.1	ZFP3	Zinc finger protein 3
isotig23596	AT2G39840.1	TOPP4	Serine/threonine-protein phosphatase PP1 isozyme 4
isotig23602	AT3G11050.1	FER2	Ferritin-2, chloroplastic
isotig23621	AT3G51430.1	SSL5	Protein STRICTOSIDINE SYNTHASE-LIKE 5
isotig23626	AT5G47630.1	MTACP2	Acyl carrier protein 3, mitochondrial
isotig23631	#N/A
isotig23636	AT2G25840.1	OVA4	Nucleotidylyl transferase superfamily protein
isotig23651	AT3G02920.1	RPA2B	Replication protein A 32 kDa subunit B
isotig23666	#N/A
isotig23681	#N/A
isotig23686	AT1G49740.1		PLC-like phosphodiesterases superfamily protein
isotig23691	#N/A
isotig23696	ATCG00680.1	PSBB	Photosystem II CP47 reaction center protein
isotig23701	#N/A
isotig23706	AT4G23620.1		Ribosomal protein L25/Gln-tRNA synthetase, anti-codon-binding domain
isotig23710	#N/A
isotig23715	AT1G60800.1	NIK3	Protein NSP-INTERACTING KINASE 3
isotig23730	AT3G61680.1		alpha/beta-Hydrolases superfamily protein
isotig23739	#N/A
isotig23754	AT3G58690.1		Protein kinase superfamily protein
isotig23764	#N/A
isotig23774	#N/A
isotig23779	#N/A
isotig23789	#N/A
isotig23794	AT5G10240.1	ASN3	Asparagine synthetase
isotig23799	AT4G23220.1	CRK14	cysteine-rich RLK (RECEPTOR-like protein kinase) 14
isotig23809	AT3G61860.1	RS31	Serine/arginine-rich splicing factor RS31
isotig23819	AT5G53940.1		Protein yippee-like At5g53940
isotig23825	AT3G18580.1		Nucleic acid-binding, OB-fold-like protein
isotig23828	AT3G10070.1	TAF12	Transcription initiation factor TFIID subunit 12
isotig23832	AT1G61870.1	PPR336	Pentatricopeptide repeat-containing protein At1g61870, mitochondrial
isotig23836	AT5G53050.2		alpha/beta-Hydrolases superfamily protein
isotig23846	AT2G02150.1		Putative pentatricopeptide repeat-containing protein At2g02150
isotig23856	AT4G26890.1	MAPKKK16	mitogen-activated protein kinase kinase kinase 16
isotig23861	AT1G03080.1	NET1D	Protein NETWORKED 1D
isotig23867	AT1G05210.1		Transmembrane protein 97, predicted
isotig23872	AT5G27700.1	RPS21C	40S ribosomal protein S21-2
isotig23886	#N/A
isotig23896	ATMG00810.1	ORF24B	Uncharacterized mitochondrial protein AtMg00810
isotig23906	#N/A
isotig23925	#N/A
isotig23940	AT4G09000.1	GRF1	14-3-3-like protein GF14 chi
isotig23952	AT4G37280.1	MRG1	Protein MRG1
isotig23954	#N/A
isotig23959	#N/A
isotig23984	AT1G26360.1	MES13	Putative methylesterase 13, chloroplastic
isotig23998	#N/A
isotig24003	#N/A
isotig24008	#N/A
isotig24023	#N/A
isotig24053	AT5G03795.1		Probable glycosyltransferase At5g03795
isotig24058	#N/A
isotig24067	AT3G44670.1		Disease resistance protein (TIR-NBS-LRR class) family
isotig24087	AT1G67060.1		unknown protein
isotig24096	#N/A
isotig24101	#N/A
isotig24110	#N/A
isotig24125	#N/A
isotig24144	AT2G41380.1		S-adenosyl-L-methionine-dependent methyltransferases superfamily protein
isotig24154	AT4G11650.1	OSM34	Osmotin-like protein OSM34
isotig24159	#N/A
isotig24174	#N/A
isotig24198	#N/A
isotig24214	#N/A
isotig24219	#N/A
isotig24234	#N/A
isotig24257	AT5G59720.1	HSP18.1	18.1 kDa class I heat shock protein
isotig24261	#N/A
isotig24266	#N/A
isotig24291	#N/A
isotig24321	#N/A
isotig24325	#N/A
isotig24350	AT4G26880.1		Stigma-specific STIG1-like protein 1
isotig24374	AT4G25730.1		FtsJ-like methyltransferase family protein
isotig24377	#N/A
isotig24381	AT5G46280.1	MCM3	DNA replication licensing factor MCM3
isotig24393	AT1G29940.1	NRPA2	nuclear RNA polymerase A2
isotig24397	AT4G19710.2	AKHSDH2	Bifunctional aspartokinase/homoserine dehydrogenase 2, chloroplastic
isotig24409	AT1G55020.1	LOX1	Linoleate 9S-lipoxygenase 1
isotig24429	AT5G46190.1		RNA-binding KH domain-containing protein
isotig24433	AT1G65470.1	FAS1	Chromatin assembly factor 1 subunit FAS1
isotig24445	AT1G21850.1	sks8	SKU5 similar 8
isotig24449	#N/A
isotig24472	AT1G25500.2		Plasma-membrane choline transporter family protein
isotig24492	AT1G78920.1	AVPL1	Pyrophosphate-energized membrane proton pump 2
isotig24500	#N/A
isotig24523	#N/A
isotig24539	AT3G06030.1	ANP3	Mitogen-activated protein kinase kinase kinase 3
isotig24566	#N/A
isotig24594	AT1G68560.1	XYL1	Alpha-xylosidase 1
isotig24598	AT5G23450.1	LCBK1	Sphingoid long-chain bases kinase 1
isotig24601	AT4G10780.1		Putative disease resistance protein At4g10780
isotig24621	#N/A
isotig24629	AT3G12360.1	ITN1	Ankyrin repeat-containing protein At3g12360
isotig24633	AT2G03810.1		18S pre-ribosomal assembly protein gar2-related
isotig24661	#N/A
isotig24665	AT2G38970.1		Zinc finger (C3HC4-type RING finger) family protein
isotig24669	#N/A
isotig24685	AT5G37630.1	EMB2656	ARM repeat superfamily protein
isotig24689	AT5G25520.1		SPOC domain / Transcription elongation factor S-II protein
isotig24709	#N/A
isotig24721	#N/A
isotig24745	AT5G05400.1		Putative disease resistance protein At5g05400
isotig24749	AT5G64950.1		Mitochondrial transcription termination factor family protein
isotig24757	AT1G17550.1	HAB2	Protein phosphatase 2C 7
isotig24765	AT4G33170.1	PCMP-H53	Pentatricopeptide repeat-containing protein At4g33170
isotig24769	AT2G44710.1		RNA-binding (RRM/RBD/RNP motifs) family protein
isotig24783	AT1G15690.1	AVP1	Pyrophosphate-energized vacuolar membrane proton pump 1
isotig24790	#N/A
isotig24795	AT3G23810.1	SAHH2	Adenosylhomocysteinase 2
isotig24802	#N/A
isotig24810	AT5G41540.1		Disease resistance protein (TIR-NBS-LRR class) family
isotig24814	#N/A
isotig24830	AT1G73050.1		(R)-mandelonitrile lyase-like
isotig24842	#N/A
isotig24850	#N/A
isotig24890	#N/A
isotig24906	#N/A
isotig24910	#N/A
isotig24914	AT4G01100.1	ADNT1	Mitochondrial adenine nucleotide transporter ADNT1
isotig24929	#N/A
isotig24937	AT5G44010.1		unknown protein
isotig24949	AT3G24503.1	ALDH2C4	Aldehyde dehydrogenase family 2 member C4
isotig24961	AT1G48300.1		unknown protein
isotig24973	#N/A
isotig24977	AT2G39390.1	RPL35B	60S ribosomal protein L35-2
isotig25008	AT1G17160.1		pfkB-like carbohydrate kinase family protein
isotig25039	AT1G14520.1	MIOX1	Inositol oxygenase 1
isotig25043	#N/A
isotig25059	#N/A
isotig25067	AT2G43750.1	OASB	Cysteine synthase, chloroplastic/chromoplastic
isotig25071	AT3G52430.1	PAD4	Lipase-like PAD4
isotig25083	#N/A
isotig25099	#N/A
isotig25111	AT1G12930.1		ARM repeat superfamily protein
isotig25119	#N/A
isotig25131	#N/A
isotig25143	#N/A
isotig25155	AT3G18610.1	NUCL2	Nucleolin 2
isotig25163	AT3G02780.1	IPP2	Isopentenyl-diphosphate Delta-isomerase II, chloroplastic
isotig25179	AT1G53345.1		unknown protein
isotig25191	AT5G59340.1	WOX2	WUSCHEL-related homeobox 2
isotig25203	#N/A
isotig25211	#N/A
isotig25215	AT2G35360.1		ubiquitin family protein
isotig25220	AT1G30890.1		Integral membrane HRF1 family protein
isotig25258	#N/A
isotig25262	#N/A
isotig25266	#N/A
isotig25278	#N/A
isotig25286	AT5G55560.1	WNK11	Probable serine/threonine-protein kinase WNK11
isotig25294	#N/A
isotig25298	AT2G28000.1	CPN6A1	Chaperonin 60 subunit alpha 1, chloroplastic
isotig25302	AT3G02080.1	RPS19A	40S ribosomal protein S19-1
isotig25314	#N/A
isotig25318	AT2G30020.1		Probable protein phosphatase 2C 25
isotig25338	#N/A
isotig25386	#N/A
isotig25394	AT4G32900.2		Peptidyl-tRNA hydrolase II (PTH2) family protein
isotig25414	#N/A
isotig25422	AT3G44280.1		unknown protein
isotig25426	#N/A
isotig25450	#N/A
isotig25462	#N/A
isotig25474	#N/A
isotig25486	#N/A
isotig25502	#N/A
isotig25506	#N/A
isotig25517	#N/A
isotig25525	#N/A
isotig25529	#N/A
isotig25537	#N/A
isotig25544	#N/A
isotig25556	AT1G10460.1	GLP7	Germin-like protein subfamily 1 member 1
isotig25560	ATMG00860.1	ORF158	Uncharacterized mitochondrial protein AtMg00860
isotig25563	#N/A
isotig25579	AT2G36690.1		2-oxoglutarate (2OG) and Fe(II)-dependent oxygenase superfamily protein
isotig25590	AT3G12500.1	CHI-B	Basic endochitinase B
isotig25594	#N/A
isotig25610	AT1G53030.1	COX17-2	Cytochrome c oxidase copper chaperone 2
isotig25630	#N/A
isotig25647	AT1G73325.1		Kunitz family trypsin and protease inhibitor protein
isotig25658	#N/A
isotig25689	#N/A
isotig25693	AT3G22370.1	AOX1A	Ubiquinol oxidase 1a, mitochondrial
isotig25704	#N/A
isotig25716	AT3G22230.1	RPL27B	60S ribosomal protein L27-2
isotig25720	#N/A
isotig25723	#N/A
isotig25731	#N/A
isotig25758	AT1G24020.1	MLP423	MLP-like protein 423
isotig25762	#N/A
isotig25766	AT3G46030.1	HTB11	Histone H2B.7
isotig25770	AT5G15020.1	SNL2	Paired amphipathic helix protein Sin3-like 2
isotig25777	#N/A
isotig25785	#N/A
isotig25790	AT3G46940.1	DUT	Deoxyuridine 5'-triphosphate nucleotidohydrolase
isotig25796	#N/A
isotig25816	AT1G01490.1		Heavy metal transport/detoxification superfamily protein
isotig25820	#N/A
isotig25824	#N/A
isotig25829	#N/A
isotig25832	#N/A
isotig25836	#N/A
isotig25841	AT2G37600.1	RPL36A	60S ribosomal protein L36-1
isotig25878	#N/A
isotig25882	#N/A
isotig25886	#N/A
isotig25890	#N/A
isotig25895	AT5G50930.1		Histone superfamily protein
isotig25904	#N/A
isotig25931	AT5G56650.1	ILL1	IAA-amino acid hydrolase ILR1-like 1
isotig25960	#N/A
isotig25980	#N/A
isotig26021	AT1G51405.1		myosin-related
isotig26023	AT5G15870.1		glycosyl hydrolase family 81 protein
isotig26029	AT5G14260.3		Rubisco methyltransferase family protein
isotig26032	AT3G07810.1		RNA-binding (RRM/RBD/RNP motifs) family protein
isotig26036	AT5G61790.1	CNX1	Calnexin homolog 1
isotig26046	#N/A
isotig26049	AT3G59080.1		Eukaryotic aspartyl protease family protein
isotig26053	AT1G69530.1	EXPA1	Expansin-A1
isotig26056	AT1G80160.1		Lactoylglutathione lyase / glyoxalase I family protein
isotig26181	AT1G07920.1	A3	Elongation factor 1-alpha 2
isotig26211	#N/A
isotig26223	AT4G22670.1	AtHip1	FAM10 family protein At4g22670
isotig26229	AT3G16770.1	RAP2-3	Ethylene-responsive transcription factor RAP2-3
isotig26249	AT5G51410.1		LUC7 N_terminus domain-containing protein
isotig26259	ATMG00750.1	ORF119	Uncharacterized mitochondrial protein AtMg00750
isotig26271	AT5G28050.1		Cytidine/deoxycytidylate deaminase family protein
isotig26277	AT3G05170.1		Phosphoglycerate mutase-like protein AT74
isotig26313	AT3G54980.1		Pentatricopeptide repeat-containing protein At3g54980, mitochondrial
isotig26337	AT4G08950.1	EXO	Protein EXORDIUM
isotig26343	#N/A
isotig26355	#N/A
isotig26380	AT1G17880.1	BTF3	basic transcription factor 3
isotig26391	#N/A
isotig26415	#N/A
isotig26427	AT2G40935.1	PCR1	Protein PLANT CADMIUM RESISTANCE 10
isotig26445	#N/A
isotig26451	#N/A
isotig26457	#N/A
isotig26463	AT3G06840.1		unknown protein
isotig26469	#N/A
isotig26475	AT3G09820.1	ADK1	Adenosine kinase 1
isotig26481	AT1G53820.1	ATL6	RING-H2 finger protein ATL60
isotig26487	AT4G20150.1		unknown protein
contig34846	AT2G16920.1	UBC23	Probable ubiquitin-conjugating enzyme E2 23
isotig26511	AT5G28740.1		Tetratricopeptide repeat (TPR)-like superfamily protein
isotig26536	AT3G07810.1		RNA-binding (RRM/RBD/RNP motifs) family protein
isotig26561	AT1G52380.1	NUP5A	Nuclear pore complex protein NUP50A
isotig26566	AT1G09700.1	DRB1	Double-stranded RNA-binding protein 1
isotig26591	AT1G13640.1	PI4KG6	Phosphatidylinositol 4-kinase gamma 6
isotig26596	AT1G27340.1	FBX6	F-box only protein 6
isotig26622	AT3G55460.1	SCL3	Serine/arginine-rich SC35-like splicing factor SCL30
isotig26630	AT5G16990.1	P2	NADP-dependent alkenal double bond reductase P2
isotig26635	AT3G58100.1	PDCB5	PLASMODESMATA CALLOSE-BINDING PROTEIN 5
isotig26645	AT5G40650.1	SDH2-2	Succinate dehydrogenase
isotig26650	AT3G17450.1		hAT dimerisation domain-containing protein
isotig26674	#N/A
isotig26687	AT3G01140.1	MYB16	myb domain protein 106
isotig26696	#N/A
isotig26722	AT4G14140.1	MET4	DNA (cytosine-5)-methyltransferase 4
isotig26727	AT2G31270.1	CDT1A	CDT1-like protein a, chloroplastic
isotig26750	AT1G72040.1		P-loop containing nucleoside triphosphate hydrolases superfamily protein
isotig26754	AT2G16390.1	DRD1	SNF2 domain-containing protein / helicase domain-containing protein
isotig26763	AT1G07910.1	ATRNL	RNAligase
isotig26766	AT2G06040.1		CONTAINS InterPro DOMAIN/s: Leucine-rich repeat, cysteine-containing subtype (InterPro:IPR006553)
isotig26774	AT4G00450.1	CRP	RNA polymerase II transcription mediators
isotig26794	AT1G65910.1	anac28	NAC domain containing protein 28
isotig26802	AT4G18750.1	DOT4	Pentatricopeptide repeat-containing protein DOT4, chloroplastic
isotig26806	AT4G13970.1		zinc ion binding
isotig26810	AT1G07970.1		CONTAINS InterPro DOMAIN/s: Cytochrome B561-related, N-terminal (InterPro:IPR019176)
isotig26814	AT4G33170.1	PCMP-H53	Pentatricopeptide repeat-containing protein At4g33170
isotig26830	AT3G56040.1	UGP3	UDP-glucose pyrophosphorylase 3
isotig26834	AT2G37570.1	SLT1	HSP20-like chaperones superfamily protein
isotig26838	AT1G80680.1	NUP96	Nuclear pore complex protein NUP96
isotig26846	AT2G36840.1	ACR1	ACT domain-containing protein ACR10
isotig26858	AT3G49260.1	iqd21	IQ-domain 21
isotig26862	AT1G17760.1	CSTF77	Cleavage stimulation factor subunit 77
isotig26866	AT5G64200.1	SC35	Serine/arginine-rich splicing factor SC35
isotig26874	#N/A
isotig26878	AT2G27310.1		F-box protein At2g27310
isotig26882	AT1G59990.1	RH22	DEAD-box ATP-dependent RNA helicase 22
isotig26898	AT5G26340.1	STP13	Sugar transport protein 13
isotig26902	#N/A
isotig26910	AT3G26932.1	DRB3	Double-stranded RNA-binding protein 3
isotig26914	AT4G00990.1		Transcription factor jumonji (jmjC) domain-containing protein
isotig26945	AT1G27600.1	IRX9H	Probable beta-1,4-xylosyltransferase IRX9H
isotig26957	AT3G08840.2		D-alanine--D-alanine ligase family
isotig26965	AT5G59070.1		UDP-Glycosyltransferase superfamily protein
isotig26973	AT1G64990.1	GTG1	GPCR-type G protein 1
isotig26983	AT1G76160.1	sks5	SKU5 similar 5
isotig27001	AT3G12140.1	EML1	Protein EMSY-LIKE 1
isotig27005	AT4G11060.1	MTSSB	Single-stranded DNA-binding protein, mitochondrial
isotig27021	#N/A
isotig27033	AT3G14420.1	GLO1	Peroxisomal (S)-2-hydroxy-acid oxidase GLO1
isotig27037	AT2G35060.1	POT11	Potassium transporter 11
isotig27041	AT1G11650.2	RBP45B	Polyadenylate-binding protein RBP45B
isotig27057	AT3G12600.1	NUDT16	Nudix hydrolase 16, mitochondrial
isotig27061	AT3G54740.1		Protein of unknown function, DUF593
isotig27101	AT4G33670.1	LGALDH	L-galactose dehydrogenase
isotig27105	AT3G55550.1	LECRKS4	L-type lectin-domain containing receptor kinase S.4
isotig27113	#N/A
isotig27121	AT3G22300.1	RPS1	40S ribosomal protein S10, mitochondrial
isotig27125	#N/A
isotig27129	AT1G44835.1		YbaK/aminoacyl-tRNA synthetase-associated domain
isotig27145	AT5G10380.1	ATL55	E3 ubiquitin-protein ligase RING1
isotig27149	AT3G23330.1	PCMP-H32	Putative pentatricopeptide repeat-containing protein At3g23330
isotig27161	#N/A
isotig27185	AT1G01350.1		Zinc finger CCCH domain-containing protein 1
isotig27201	#N/A
isotig27209	AT5G38640.1		NagB/RpiA/CoA transferase-like superfamily protein
isotig27212	AT5G41970.1		Metal-dependent protein hydrolase
isotig27268	AT3G52880.1	ATMDAR1	Probable monodehydroascorbate reductase, cytoplasmic isoform 3
isotig27276	AT5G42940.1		RING/U-box superfamily protein
isotig27285	AT1G34070.1		CONTAINS InterPro DOMAIN/s: Retrotransposon gag protein (InterPro:IPR005162)
isotig27288	AT5G38110.1	ASF1B	Histone chaperone ASF1B
isotig27320	AT3G17450.1		hAT dimerisation domain-containing protein
isotig27328	AT1G22270.1		Multifunctional methyltransferase subunit TRM112-like protein At1g22270
isotig27331	AT5G01310.1	BHLH14	Transcription factor bHLH140
isotig27339	#N/A
isotig27344	AT3G05230.1		Signal peptidase complex subunit 3A
isotig27347	#N/A
isotig27355	#N/A
isotig27363	AT5G27490.1		Integral membrane Yip1 family protein
isotig27378	AT4G03210.1	XTH9	Xyloglucan endotransglucosylase/hydrolase protein 9
isotig27396	AT3G56510.1		RNA-binding (RRM/RBD/RNP motifs) family protein
isotig27414	#N/A
isotig27418	ATMG01250.1	ORF12	Uncharacterized mitochondrial protein AtMg01250
isotig27438	#N/A
isotig27458	#N/A
isotig27465	AT5G67070.1	RALFL34	Protein RALF-like 34
isotig27469	#N/A
isotig27473	AT1G67080.1	ABA4	abscisic acid (aba)-deficient 4
isotig27501	AT4G31290.1		ChaC-like family protein
isotig27505	#N/A
isotig27541	#N/A
isotig27557	#N/A
isotig27609	#N/A
isotig27636	#N/A
isotig27658	AT4G22380.1		Ribosomal protein L7Ae/L30e/S12e/Gadd45 family protein
isotig27662	#N/A
isotig27666	AT1G12390.1		Protein cornichon homolog 4
isotig27670	#N/A
isotig27690	#N/A
isotig27725	#N/A
isotig27748	#N/A
isotig27756	AT1G02160.1		Cox19 family protein (CHCH motif)
isotig27763	AT5G66230.1		Chalcone-flavanone isomerase family protein
isotig27786	#N/A
isotig27806	AT5G41270.1		CONTAINS InterPro DOMAIN/s: RNAse P, Rpr2/Rpp21 subunit (InterPro:IPR007175)
isotig27810	AT3G47570.1		Probable LRR receptor-like serine/threonine-protein kinase At3g47570
isotig27818	#N/A
isotig27826	#N/A
isotig27841	AT5G47030.1		ATP synthase subunit delta', mitochondrial
isotig27845	#N/A
isotig27849	AT1G73500.1	MKK9	Mitogen-activated protein kinase kinase 9
isotig27856	AT1G09815.1	POLD4	polymerase delta 4
isotig27862	#N/A
isotig27869	#N/A
isotig27877	AT1G14890.1		Plant invertase/pectin methylesterase inhibitor superfamily protein
isotig27881	#N/A
isotig27920	AT2G18740.1		Small nuclear ribonucleoprotein family protein
isotig27924	#N/A
isotig27944	#N/A
isotig27948	#N/A
isotig27952	#N/A
isotig27956	#N/A
isotig27968	AT4G33925.1		unknown protein
isotig27972	AT3G24830.1	RPL13AB	60S ribosomal protein L13a-2
isotig27979	#N/A
isotig27987	#N/A
isotig27999	AT4G09610.1	GASA2	Gibberellin-regulated protein 2
isotig28033	#N/A
isotig28041	#N/A
isotig28045	#N/A
isotig28073	AT5G02610.1	RPL35D	60S ribosomal protein L35-4
isotig28116	AT3G06530.1		Uncharacterized protein At3g06530
isotig28122	AT4G02750.1	PCMP-H24	Pentatricopeptide repeat-containing protein At4g02750
isotig28140	AT5G17020.1	XPO1	Protein EXPORTIN 1A
isotig28149	AT1G68930.1	PCMP-H22	Putative pentatricopeptide repeat-containing protein At1g68930
isotig28155	AT1G08620.1	JMJ16	Putative lysine-specific demethylase JMJ16
isotig28161	AT2G04220.1		Plant protein of unknown function (DUF868)
isotig28173	AT4G29910.1	ORC5	Origin of replication complex subunit 5
isotig28188	AT5G14620.1	DRM2	DNA (cytosine-5)-methyltransferase DRM2
isotig28191	AT3G25230.1	FKBP62	Peptidyl-prolyl cis-trans isomerase FKBP62
isotig28215	AT5G58230.1	MSI1	Histone-binding protein MSI1
isotig28221	AT3G02230.1	RGP1	UDP-arabinopyranose mutase 1
isotig28236	AT1G08530.1		unknown protein
isotig28242	AT1G26760.1	ATXR1	SET domain protein 35
isotig28250	AT2G19385.1		zinc ion binding
isotig28256	AT1G02150.1		Pentatricopeptide repeat-containing protein At1g02150
isotig28280	AT2G33490.1		Uncharacterized protein At2g33490
isotig28286	AT5G38380.1		FUNCTIONS IN: molecular_function unknown
isotig28289	AT4G28910.2	AFPH2	AFP homolog 2
isotig28294	AT2G45680.1	TCP9	Transcription factor TCP9
isotig28311	AT3G53580.1	DAPF	Diaminopimelate epimerase, chloroplastic
isotig28315	AT3G46530.1	RPP13	Disease resistance protein RPP13
isotig28324	AT1G72750.1	TIM23-2	Mitochondrial import inner membrane translocase subunit TIM23-2
isotig28326	AT3G26720.1		Glycosyl hydrolase family 38 protein
isotig28329	AT5G47810.1	PFK2	ATP-dependent 6-phosphofructokinase 2
isotig28338	AT1G08125.1		S-adenosyl-L-methionine-dependent methyltransferases superfamily protein
isotig28346	AT2G13650.1	GONST1	GDP-mannose transporter GONST1
isotig28350	AT4G06676.1		Protein EI24 homolog
isotig28356	AT5G26340.1	STP13	Sugar transport protein 13
isotig28358	#N/A
isotig28367	AT2G42650.1		Ribosomal protein L1p/L10e family
isotig28370	AT5G09590.1	HSP7-1	Heat shock 70 kDa protein 10, mitochondrial
isotig28372	AT5G16260.1	ELF9	RNA binding (RRM/RBD/RNP motifs) family protein
isotig28378	AT5G49820.1	RUS6	Protein root UVB sensitive 6
isotig28387	AT3G09030.1		BTB/POZ domain-containing protein At3g09030
isotig28390	AT5G66840.1		SAP domain-containing protein
isotig28410	#N/A
isotig28416	#N/A
isotig28419	AT1G32310.1		unknown protein
isotig28426	AT1G02140.1	MEE63	Protein mago nashi homolog
isotig28437	AT4G35040.1	bZIP19	Basic-leucine zipper (bZIP) transcription factor family protein
isotig28439	#N/A
isotig28447	AT2G39940.1	COI1	Coronatine-insensitive protein 1
isotig28461	#N/A
isotig28467	#N/A
isotig28469	AT1G77210.1	STP14	Sugar transport protein 14
isotig28473	AT3G17450.1		hAT dimerisation domain-containing protein
isotig28476	#N/A
isotig28501	#N/A
isotig28504	AT5G11030.2	ALF4	aberrant lateral root formation 4
isotig28506	#N/A
isotig28509	#N/A
isotig28522	AT1G60710.1	ATB2	Probable aldo-keto reductase 4
isotig28528	AT5G27830.1		FUNCTIONS IN: molecular_function unknown
isotig28533	AT3G63400.1	CYP63	Peptidyl-prolyl cis-trans isomerase CYP63
isotig28540	AT5G06570.1	CXE15	Probable carboxylesterase 15
isotig28551	AT4G25740.1	RPS1A	40S ribosomal protein S10-1
isotig28559	#N/A
isotig28567	AT3G17611.1	ATRBL14	Uncharacterized protein At3g17611
isotig28570	#N/A
isotig28576	AT1G02880.2	TPK1	Thiamine pyrophosphokinase 1
isotig28579	AT5G02270.1	ABCI2	ABC transporter I family member 20
isotig28582	#N/A
isotig28585	AT4G19185.1		WAT1-related protein At4g19185
isotig28596	AT2G36790.1	UGT73C6	UDP-glycosyltransferase 73C6
isotig28599	AT3G12600.1	NUDT16	Nudix hydrolase 16, mitochondrial
isotig28611	AT4G02560.1	LD	Homeobox protein LUMINIDEPENDENS
isotig28614	#N/A
isotig28617	AT2G45640.1	SAP18	Histone deacetylase complex subunit SAP18
isotig28620	AT5G66400.2	RAB18	Dehydrin Rab18
isotig28630	#N/A
isotig28635	#N/A
isotig28646	#N/A
isotig28665	AT1G67090.1	RBCS-1A	Ribulose bisphosphate carboxylase small chain 1A, chloroplastic
isotig28680	#N/A
isotig28685	#N/A
isotig28693	AT4G27090.1	RPL14B	60S ribosomal protein L14-2
isotig28697	AT5G49190.1	SUS2	Sucrose synthase 2
isotig28710	#N/A
isotig28721	#N/A
isotig28724	AT4G17670.1		Protein of unknown function (DUF581)
isotig28727	AT3G12060.1	TBL1	Protein trichome birefringence-like 1
isotig28737	AT3G55570.1		unknown protein
isotig28739	AT4G26240.1		unknown protein
isotig28762	AT2G44300.1		Bifunctional inhibitor/lipid-transfer protein/seed storage 2S albumin superfamily protein
isotig28774	AT3G24255.1		RNA-directed DNA polymerase (reverse transcriptase)-related family protein
isotig28779	AT3G62810.1		complex 1 family protein / LVR family protein
isotig28785	AT5G17450.1	HIPP21	Heavy metal transport/detoxification superfamily protein
isotig28802	AT1G60970.1		Coatomer subunit zeta-1
isotig28853	AT4G13720.1		Inosine triphosphate pyrophosphatase
isotig28857	AT4G01130.1		GDSL esterase/lipase At4g01130
isotig28869	AT5G67070.1	RALFL34	Protein RALF-like 34
isotig28895	#N/A
isotig28907	#N/A
contig38942	AT4G27680.1		P-loop containing nucleoside triphosphate hydrolases superfamily protein
isotig28936	AT5G62090.1	SLK2	Probable transcriptional regulator SLK2
isotig28944	AT2G27210.1	BSL3	Serine/threonine-protein phosphatase BSL3
isotig28964	AT3G10010.1	DML2	DEMETER-like protein 2
isotig28968	AT5G57350.1	AHA3	ATPase 3, plasma membrane-type
isotig28984	AT2G05160.1		Zinc finger CCCH domain-containing protein 18
isotig28992	AT3G51150.1		ATP binding microtubule motor family protein
isotig28996	AT4G30860.1	ASHR3	Histone-lysine N-methyltransferase ASHR3
isotig29008	AT1G69550.1		disease resistance protein (TIR-NBS-LRR class)
isotig29016	AT2G23140.1	PUB4	U-box domain-containing protein 4
isotig29028	AT5G19820.1	emb2734	ARM repeat superfamily protein
isotig29032	AT3G19820.1	DIM	Delta(24)-sterol reductase
isotig29036	AT5G39840.1		ATP-dependent RNA helicase SUV3L, mitochondrial
isotig29040	AT2G22010.1	RKP	E3 ubiquitin-protein ligase RKP
isotig29068	AT3G51650.1		unknown protein
isotig29076	AT3G48195.1		Phox (PX) domain-containing protein
isotig29088	AT1G63810.1		CONTAINS InterPro DOMAIN/s: Nrap protein (InterPro:IPR005554)
isotig29100	AT4G21670.1	CPL1	RNA polymerase II C-terminal domain phosphatase-like 1
isotig29108	AT5G44700.1	GSO2	LRR receptor-like serine/threonine-protein kinase GSO2
isotig29120	AT3G51050.1		FG-GAP repeat-containing protein
isotig29136	AT2G40700.1	RH17	DEAD-box ATP-dependent RNA helicase 17
isotig29140	AT2G41020.2		WW domain-containing protein
isotig29164	AT4G37080.2		Protein of unknown function, DUF547
isotig29168	AT3G12280.1	RBR1	Retinoblastoma-related protein 1
isotig29176	AT5G23570.1	SGS3	Protein SUPPRESSOR OF GENE SILENCING 3
isotig29180	AT3G23590.1	MED33A	Mediator of RNA polymerase II transcription subunit 33A
isotig29192	AT2G39100.1		RING/U-box superfamily protein
isotig29204	AT1G24764.1	MAP7.2	Microtubule-associated protein 70-2
isotig29220	#N/A
isotig29232	ATMG00285.1	NAD2A	NADH dehydrogenase 2A
isotig29268	AT2G30780.1		Pentatricopeptide repeat-containing protein At2g30780
isotig29296	AT3G62830.1	UXS2	UDP-glucuronic acid decarboxylase 2
isotig29316	AT5G17260.1	NAC86	NAC domain-containing protein 86
isotig29320	AT5G52450.1		MATE efflux family protein
isotig29324	AT1G67050.1		unknown protein
isotig29340	AT5G60410.2	SIZ1	E3 SUMO-protein ligase SIZ1
isotig29348	AT1G10780.1		F-box protein At1g10780
isotig29364	AT5G65950.1		FUNCTIONS IN: molecular_function unknown
isotig29384	AT2G17265.1	HSK	Homoserine kinase
isotig29388	AT5G35730.1		EXS (ERD1/XPR1/SYG1) family protein
isotig29408	ATMG00860.1	ORF158	Uncharacterized mitochondrial protein AtMg00860
isotig29428	ATMG01360.1	COX1	Cytochrome c oxidase subunit 1
isotig29440	AT1G68720.1	TADA	tRNA(adenine(34)) deaminase, chloroplastic
isotig29460	AT4G34910.1	RH16	DEAD-box ATP-dependent RNA helicase 16
isotig29484	ATMG00750.1	ORF119	Uncharacterized mitochondrial protein AtMg00750
isotig29488	AT3G07810.1		RNA-binding (RRM/RBD/RNP motifs) family protein
isotig29500	AT3G54090.1	FLN1	Fructokinase-like 1, chloroplastic
isotig29532	AT1G34470.1		Probable magnesium transporter NIPA3
isotig29541	AT1G35710.1		Probable leucine-rich repeat receptor-like protein kinase At1g35710
isotig29544	AT4G39680.1		SAP domain-containing protein
isotig29548	AT5G51380.1		F-box protein At5g51380
isotig29552	AT2G01120.1	ORC4	origin recognition complex subunit 4
isotig29560	AT2G44710.1		RNA-binding (RRM/RBD/RNP motifs) family protein
isotig29568	AT5G05240.1		Uncharacterised conserved protein (UCP030365)
isotig29572	AT2G42280.1	BHLH13	Transcription factor bHLH130
isotig29576	AT5G48385.1	FRL3	FRIGIDA-like protein 3
isotig29596	AT3G15010.1	UBA2C	UBP1-associated protein 2C
isotig29620	AT1G11290.1	PCMP-H4	Pentatricopeptide repeat-containing protein At1g11290
isotig29628	AT4G35300.1	MSSP2	Monosaccharide-sensing protein 2
isotig29632	AT5G54180.1	PTAC15	plastid transcriptionally active 15
isotig29640	#N/A
isotig29644	AT5G63110.1	HDA6	Histone deacetylase 6
isotig29656	AT4G31020.2		alpha/beta-Hydrolases superfamily protein
isotig29676	AT1G55350.3	DEK1	Calpain-type cysteine protease DEK1
isotig29688	AT1G23010.1	LPR1	Multicopper oxidase LPR1
isotig29692	ATMG00860.1	ORF158	Uncharacterized mitochondrial protein AtMg00860
isotig29696	#N/A
isotig29700	AT5G63920.1	TOP3A	DNA topoisomerase 3-alpha
isotig29724	AT1G31850.1		Probable methyltransferase PMT20
isotig29740	AT1G12580.1	PEPKR1	phosphoenolpyruvate carboxylase-related kinase 1
isotig29780	AT1G47128.1	RD21A	Cysteine proteinase RD21a
isotig29792	AT4G17940.1		Tetratricopeptide repeat (TPR)-like superfamily protein
isotig29796	AT4G38250.1		Amino acid transporter ANTL2
isotig29820	AT4G17330.1	ATG2484-1	G2484-1 protein
isotig29824	#N/A
isotig29848	AT5G62550.1		unknown protein
isotig29856	#N/A
isotig29864	#N/A
isotig29872	AT4G27620.1		unknown protein
isotig29884	AT3G57930.1		unknown protein
isotig29888	AT2G39370.1	MAKR4	Probable membrane-associated kinase regulator 4
isotig29920	AT4G13070.1		RNA-binding CRS1 / YhbY (CRM) domain protein
isotig29924	AT5G16350.1		O-acyltransferase (WSD1-like) family protein
isotig29932	#N/A
isotig29964	#N/A
isotig29972	AT1G34320.1		Protein of unknown function (DUF668)
isotig29980	AT4G31780.1	MGD1	Monogalactosyldiacylglycerol synthase 1, chloroplastic
isotig29989	AT2G16430.2	PAP1	Purple acid phosphatase 10
isotig30004	#N/A
isotig30032	AT2G42120.2	POLD2	DNA polymerase delta small subunit
isotig30036	AT1G21690.1	RFC4	Replication factor C subunit 4
isotig30040	AT5G10460.1		Haloacid dehalogenase-like hydrolase (HAD) superfamily protein
isotig30084	#N/A
isotig30104	AT4G18540.1		unknown protein
isotig30128	AT5G13840.1	FZR3	Protein FIZZY-RELATED 3
isotig30172	#N/A
isotig30176	AT1G72860.1		Disease resistance protein (TIR-NBS-LRR class) family
isotig30180	AT3G17450.1		hAT dimerisation domain-containing protein
isotig30196	AT2G26180.1	IQD6	IQ-domain 6
isotig30220	AT3G26340.1	PBE2	Proteasome subunit beta type-5-B
isotig30244	AT5G06390.1	FLA17	Fasciclin-like arabinogalactan protein 17
isotig30252	#N/A
isotig30256	AT5G62740.1	HIR1	Hypersensitive-induced response protein 1
isotig30261	AT2G01820.1		Leucine-rich repeat protein kinase family protein
isotig30264	#N/A
isotig30284	AT5G05930.1	GC1	guanylyl cyclase 1
isotig30340	#N/A
isotig30348	AT4G17486.1		DeSI-like protein At4g17486
isotig30364	AT4G02750.1	PCMP-H24	Pentatricopeptide repeat-containing protein At4g02750
isotig30372	#N/A
isotig30384	AT2G42130.4	PAP13	Probable plastid-lipid-associated protein 13, chloroplastic
isotig30392	AT2G14530.1	TBL13	Protein trichome birefringence-like 13
isotig30400	#N/A
isotig30420	AT1G22550.1	NPF5.16	Protein NRT1/ PTR FAMILY 5.16
isotig30424	AT4G22140.1	EBS	PHD finger family protein / bromo-adjacent homology (BAH) domain-containing protein
isotig30432	AT2G14520.1	CBSDUF3	DUF21 domain-containing protein At2g14520
isotig30444	AT1G11430.1	MORF9	Multiple organellar RNA editing factor 9, chloroplastic
isotig30448	AT1G79740.1		hAT transposon superfamily
isotig30456	AT3G07090.1		PPPDE putative thiol peptidase family protein
isotig30476	AT1G32810.2		RING/FYVE/PHD zinc finger superfamily protein
isotig30484	AT3G22220.1		hAT transposon superfamily
isotig30496	AT3G23330.1	PCMP-H32	Putative pentatricopeptide repeat-containing protein At3g23330
isotig30508	#N/A
isotig30512	AT2G14750.1	APK1	Adenylyl-sulfate kinase 1, chloroplastic
isotig30516	AT3G11710.1	ATKRS-1	Lysine--tRNA ligase
isotig30524	AT2G45600.1	CXE8	Probable carboxylesterase 8
isotig30540	AT3G07880.1	GDI1	Rho GDP-dissociation inhibitor 1
isotig30552	#N/A
isotig30560	AT1G27450.1	APT1	Adenine phosphoribosyltransferase 1, chloroplastic
isotig30564	AT3G61270.1		Arabidopsis thaliana protein of unknown function (DUF821)
isotig30568	AT4G25260.1		Plant invertase/pectin methylesterase inhibitor superfamily protein
isotig30576	#N/A
isotig30584	#N/A
isotig30596	AT4G23160.1	CRK8	cysteine-rich RLK (RECEPTOR-like protein kinase) 8
isotig30600	AT1G79220.1		Mitochondrial transcription termination factor family protein
isotig30617	AT3G04020.1		unknown protein
isotig30620	AT3G58730.1	VHA-D	V-type proton ATPase subunit D
isotig30628	AT2G33880.1	WOX9	WUSCHEL-related homeobox 9
isotig30632	#N/A
isotig30644	AT1G08030.1	TPST	Protein-tyrosine sulfotransferase
isotig30656	#N/A
isotig30660	AT3G17450.1		hAT dimerisation domain-containing protein
isotig30668	#N/A
isotig30672	#N/A
isotig30684	AT3G48060.1		BAH domain
isotig30692	#N/A
isotig30696	AT1G32730.1		unknown protein
isotig30700	AT4G37030.1		unknown protein
isotig30704	#N/A
isotig30728	AT2G45510.1	CYP74A2	cytochrome P450, family 704, subfamily A, polypeptide 2
isotig30736	#N/A
isotig30744	#N/A
isotig30748	AT4G22380.1		Ribosomal protein L7Ae/L30e/S12e/Gadd45 family protein
isotig30756	#N/A
isotig30760	AT5G02050.1		Mitochondrial glycoprotein family protein
isotig30764	AT2G14660.1		unknown protein
isotig30768	AT2G34830.1	WRKY35	Probable WRKY transcription factor 35
isotig30777	AT4G10920.1	KELP	RNA polymerase II transcriptional coactivator KELP
isotig30784	AT4G31350.1		Core-2/I-branching beta-1,6-N-acetylglucosaminyltransferase family protein
isotig30792	AT5G50890.1		alpha/beta-Hydrolases superfamily protein
isotig30804	AT5G54640.1	RAT5	Histone H2A.6
isotig30808	AT1G08880.1	HTA5	Probable histone H2AXa
isotig30812	AT2G02410.1		unknown protein
isotig30816	AT3G52610.1		unknown protein
isotig30820	AT3G47550.3		RING/FYVE/PHD zinc finger superfamily protein
isotig30837	#N/A
isotig30864	AT3G04620.1		Alba DNA/RNA-binding protein
isotig30880	#N/A
isotig30884	AT5G35530.1	RPS3C	40S ribosomal protein S3-3
isotig30888	ATMG00810.1	ORF24B	Uncharacterized mitochondrial protein AtMg00810
isotig30892	AT3G27060.1	TSO2	Ribonucleoside-diphosphate reductase small chain C
isotig30896	AT2G18050.1	HIS1-3	histone H1-3
isotig30909	AT5G23140.1	CLPP2	ATP-dependent Clp protease proteolytic subunit 2, mitochondrial
isotig30928	AT1G71050.1	HIPP2	Heavy metal transport/detoxification superfamily protein
isotig30956	AT1G53440.1		Probable LRR receptor-like serine/threonine-protein kinase At1g53440
isotig30960	AT5G66390.1	PER72	Peroxidase 72
isotig30972	#N/A
isotig30976	AT1G21720.1	PBC1	Proteasome subunit beta type-3-A
isotig30988	#N/A
isotig31000	#N/A
isotig31024	#N/A
isotig31028	AT1G32210.1	DAD1	Dolichyl-diphosphooligosaccharide--protein glycosyltransferase subunit DAD1
isotig31032	AT3G16720.1	ATL2	RING-H2 finger protein ATL2
isotig31036	AT4G23160.1	CRK8	cysteine-rich RLK (RECEPTOR-like protein kinase) 8
isotig31052	#N/A
isotig31060	AT1G66070.1		Translation initiation factor eIF3 subunit
isotig31068	AT1G43760.1		DNAse I-like superfamily protein
isotig31076	#N/A
isotig31080	#N/A
isotig31084	#N/A
isotig31116	#N/A
isotig31140	#N/A
isotig31152	AT2G36620.1	RPL24A	60S ribosomal protein L24-1
isotig31156	AT1G61570.1	TIM13	Mitochondrial import inner membrane translocase subunit TIM13
isotig31164	#N/A
isotig31172	AT5G06970.1		Protein of unknown function (DUF810)
isotig31196	#N/A
isotig31212	AT3G25400.1		CONTAINS InterPro DOMAIN/s: NTP Pyrophosphohydrolase MazG-related, RS21-C6 (InterPro:IPR011394), EAR (InterPro:IPR009039), NTP pyrophosphohydrolase MazG, putative catalytic core (InterPro:IPR004518)
isotig31218	AT2G09990.1	RPS16A	40S ribosomal protein S16-1
isotig31236	AT5G52390.1		PAR1 protein
isotig31240	AT1G14890.1		Plant invertase/pectin methylesterase inhibitor superfamily protein
isotig31244	#N/A
isotig31252	#N/A
isotig31256	#N/A
isotig31264	AT5G06710.1	HAT14	Homeobox-leucine zipper protein HAT14
isotig31300	AT2G47460.1	MYB12	Transcription factor MYB12
isotig31304	#N/A
isotig31316	AT3G51100.1		unknown protein
isotig31320	#N/A
isotig31333	#N/A
isotig31336	#N/A
isotig31345	AT1G66740.1	ASF1A	Probable histone chaperone ASF1A
isotig31356	#N/A
isotig31384	#N/A
isotig31412	#N/A
isotig31420	AT5G23290.1	PFD5	Probable prefoldin subunit 5
isotig31424	#N/A
isotig31448	AT3G46030.1	HTB11	Histone H2B.7
isotig31460	AT1G69210.1		Uncharacterised protein family UPF0090
isotig31472	AT5G24314.1	PDE225	plastid transcriptionally active7
isotig31488	AT1G24620.1	CML25	Probable calcium-binding protein CML25
isotig31500	#N/A
isotig31512	#N/A
isotig31516	#N/A
isotig31520	AT3G24730.1		mRNA splicing factor, thioredoxin-like U5 snRNP
isotig31528	AT5G52390.1		PAR1 protein
isotig31532	#N/A
isotig31600	AT3G21540.1		transducin family protein / WD-40 repeat family protein
isotig31604	#N/A
isotig31616	#N/A
isotig31620	#N/A
isotig31624	AT2G41380.1		S-adenosyl-L-methionine-dependent methyltransferases superfamily protein
isotig31644	#N/A
isotig31648	#N/A
isotig31712	#N/A
isotig31716	#N/A
isotig31724	#N/A
isotig31728	#N/A
isotig31733	#N/A
isotig31740	#N/A
isotig31748	AT1G29930.1	LHCB1.3	Chlorophyll a-b binding protein 1, chloroplastic
isotig31756	AT5G64400.1		CONTAINS InterPro DOMAIN/s: CHCH (InterPro:IPR010625)
isotig31788	#N/A
isotig31799	AT3G02080.1	RPS19A	40S ribosomal protein S19-1
isotig31808	#N/A
isotig31816	#N/A
isotig31840	#N/A
isotig31860	AT1G76065.1		LYR family of Fe/S cluster biogenesis protein
isotig31884	AT1G22690.1	GASA9	Gibberellin-regulated protein 9
isotig31892	#N/A
isotig31928	#N/A
isotig31940	AT2G40170.1	EM6	Em-like protein GEA6
isotig31944	#N/A
isotig31964	#N/A
isotig31972	#N/A
isotig31980	AT1G15750.1	TPL	Protein TOPLESS
isotig31984	AT1G53540.1	HSP17.6C	17.6 kDa class I heat shock protein 3
isotig31988	#N/A
isotig31992	#N/A
isotig32000	#N/A
isotig32004	#N/A
isotig32028	#N/A
isotig32048	AT4G27250.1		NAD(P)-binding Rossmann-fold superfamily protein
isotig32052	#N/A
isotig32076	#N/A
isotig32088	#N/A
isotig32112	#N/A
isotig32124	#N/A
isotig32140	#N/A
isotig32156	#N/A
isotig32165	#N/A
isotig32184	#N/A
isotig32189	AT1G73010.1	PS2	Inorganic pyrophosphatase 1
isotig32192	AT5G26800.1		FUNCTIONS IN: molecular_function unknown
isotig32196	#N/A
isotig32232	#N/A
isotig32236	#N/A
isotig32240	#N/A
isotig32268	#N/A
isotig32280	AT1G65930.1	CICDH	Cytosolic isocitrate dehydrogenase
isotig32300	AT1G07660.1		Histone H4
isotig32308	#N/A
isotig32312	#N/A
isotig32320	#N/A
isotig32325	#N/A
isotig32336	#N/A
isotig32344	#N/A
isotig32420	#N/A
isotig32428	#N/A
isotig32432	#N/A
isotig32460	#N/A
isotig32484	#N/A
isotig32500	#N/A
isotig32508	AT3G23890.1	TOP2	DNA topoisomerase 2
isotig32540	AT1G07400.1	HSP17.8	17.8 kDa class I heat shock protein
isotig32544	#N/A
isotig32581	AT3G09560.2	PAH1	Phosphatidate phosphatase PAH1
isotig32593	AT3G48050.1		BAH domain
isotig32602	AT3G63500.1	OBE4	Protein OBERON 4
isotig32606	AT5G46070.1		Guanylate-binding family protein
isotig32617	AT4G38070.1	BHLH131	basic helix-loop-helix (bHLH) DNA-binding superfamily protein
isotig32623	AT1G05670.1		Pentatricopeptide repeat-containing protein At1g05670, mitochondrial
isotig32626	AT1G26830.1	CUL3A	Cullin-3A
isotig32629	AT2G16640.1	TOC132	Translocase of chloroplast 132, chloroplastic
isotig32635	AT3G20280.1		PHD finger protein At3g20280
isotig32659	AT3G16840.1	RH13	DEAD-box ATP-dependent RNA helicase 13
isotig32662	AT4G18240.1	SS4	Probable starch synthase 4, chloroplastic/amyloplastic
isotig32665	AT4G13970.1		zinc ion binding
isotig32668	AT3G11540.1	SPY	Probable UDP-N-acetylglucosamine--peptide N-acetylglucosaminyltransferase SPINDLY
isotig32677	AT3G48430.1	REF6	Lysine-specific demethylase REF6
isotig32686	AT1G76510.3	ARID5	AT-rich interactive domain-containing protein 5
isotig32695	#N/A
isotig32704	AT3G17450.1		hAT dimerisation domain-containing protein
isotig32710	AT5G01660.1		CONTAINS InterPro DOMAIN/s: Galactose oxidase/kelch, beta-propeller (InterPro:IPR011043), Kelch repeat type 1 (InterPro:IPR006652), Development/cell death domain (InterPro:IPR013989), Kelch related (InterPro:IPR013089), Kelch-type beta propeller (In /.../:IPR015915)
isotig32713	AT4G17620.1		Decapping nuclease DXO homolog, chloroplastic
isotig32737	AT4G03430.1	STA1	Protein STABILIZED1
isotig32740	AT2G01270.1	QSOX2	Sulfhydryl oxidase 2
isotig32746	AT4G39170.1	SFH6	Phosphatidylinositol/phosphatidylcholine transfer protein SFH6
isotig32749	AT2G39950.1		unknown protein
isotig32755	AT4G05000.1	VPS28-2	Vacuolar protein sorting-associated protein 28 homolog 2
isotig32758	AT5G01710.1		methyltransferases
isotig32761	AT1G15690.1	AVP1	Pyrophosphate-energized vacuolar membrane proton pump 1
isotig32764	AT4G34940.1	ARO1	armadillo repeat only 1
isotig32770	AT2G01440.1		DEAD/DEAH box RNA helicase family protein
isotig32776	AT4G32730.1	MYB3R-1	Myb-related protein 3R-1
isotig32779	AT5G11040.1	TRS12	Trafficking protein particle complex II-specific subunit 120 homolog
isotig32785	AT5G49980.1	AFB5	Transport inhibitor response 1-like protein
isotig32803	AT4G02750.1	PCMP-H24	Pentatricopeptide repeat-containing protein At4g02750
isotig32818	AT3G26420.1	RZ1A	Glycine-rich RNA-binding protein RZ1A
isotig32827	AT3G26850.1		histone-lysine N-methyltransferases
isotig32836	AT3G14240.1		Subtilase family protein
isotig32842	AT5G51200.1	NUP25	Nuclear pore complex protein NUP205
isotig32845	AT3G21250.2	ABCC8	ABC transporter C family member 8
isotig32851	AT1G20300.1		Pentatricopeptide repeat-containing protein At1g20300, mitochondrial
isotig32854	AT4G33650.1	DRP3A	Dynamin-related protein 3A
isotig32864	AT3G22190.1	IQD5	IQ-domain 5
isotig32872	AT2G19930.1	RDR5	Probable RNA-dependent RNA polymerase 5
isotig32878	AT5G48385.1	FRL3	FRIGIDA-like protein 3
isotig32881	AT4G30340.1	DGK7	Diacylglycerol kinase 7
isotig32884	AT1G55020.1	LOX1	Linoleate 9S-lipoxygenase 1
isotig32900	AT1G27680.1	APL2	Glucose-1-phosphate adenylyltransferase large subunit 2, chloroplastic
isotig32903	AT2G34040.1		Apoptosis inhibitory protein 5 (API5)
isotig32911	AT1G48920.1	NUCL1	Nucleolin 1
isotig32917	AT5G07180.1	ERL2	LRR receptor-like serine/threonine-protein kinase ERL2
isotig32920	AT1G80530.1		Major facilitator superfamily protein
isotig32923	AT1G20330.1	SMT2	24-methylenesterol C-methyltransferase 2
isotig32929	AT5G04895.1		DEA(D/H)-box RNA helicase family protein
isotig32944	AT1G78580.1	TPS1	Alpha,alpha-trehalose-phosphate synthase
isotig32959	AT2G39725.1		LYR family of Fe/S cluster biogenesis protein
isotig32962	AT5G51600.1	MAP65-3	65-kDa microtubule-associated protein 3
isotig32977	AT5G02250.1	RNR1	Ribonuclease II, chloroplastic/mitochondrial
isotig32983	AT1G75330.1	OTC	Ornithine carbamoyltransferase, chloroplastic
isotig32986	AT1G79270.1	ECT8	evolutionarily conserved C-terminal region 8
isotig32995	#N/A
isotig32998	AT4G35540.1		zinc ion binding
isotig33001	AT1G55040.1		zinc finger (Ran-binding) family protein
isotig33010	AT3G07660.1		Kinase-related protein of unknown function (DUF1296)
isotig33014	AT1G78000.1	SULTR1;2	Sulfate transporter 1.2
isotig33016	AT4G01020.1		Putative uncharacterized protein At4g01020, chloroplastic
isotig33019	#N/A
isotig33034	AT1G11880.1		transferases, transferring hexosyl groups
isotig33050	AT1G19880.1		Regulator of chromosome condensation (RCC1) family protein
isotig33055	AT5G42670.1		Agenet domain-containing protein
isotig33064	AT4G16650.1		O-fucosyltransferase family protein
isotig33067	AT5G42920.2	THO5B	THO complex subunit 5B
isotig33085	AT4G26850.1	VTC2	GDP-L-galactose phosphorylase 1
isotig33091	AT1G14920.1	GAI	DELLA protein GAI
isotig33112	AT1G05230.3	HDG2	Homeobox-leucine zipper protein HDG2
isotig33115	AT3G15010.1	UBA2C	UBP1-associated protein 2C
isotig33130	AT2G40650.1	PRP38	Pre-mRNA-splicing factor 38
isotig33136	AT2G37710.1	LECRK41	L-type lectin-domain containing receptor kinase IV.1
isotig33148	AT2G33435.1		RNA-binding (RRM/RBD/RNP motifs) family protein
isotig33151	#N/A
isotig33172	AT3G10960.1	AZG1	Adenine/guanine permease AZG1
isotig33175	AT3G62120.1		Class II aaRS and biotin synthetases superfamily protein
isotig33181	AT2G39090.1	APC7	Anaphase-promoting complex subunit 7
isotig33184	AT2G32850.1		Protein kinase superfamily protein
isotig33196	AT3G11670.1	DGD1	Digalactosyldiacylglycerol synthase 1, chloroplastic
isotig33199	AT4G09060.1		unknown protein
isotig33214	AT5G62390.1	BAG7	BAG family molecular chaperone regulator 7
isotig33226	AT4G17910.1		Uncharacterized protein At4g17910
isotig33229	AT2G37630.1	AS1	Transcription factor AS1
isotig33241	#N/A
isotig33258	AT4G30110.1	HMA2	Cadmium/zinc-transporting ATPase HMA2
isotig33273	AT1G27170.1		transmembrane receptors
isotig33279	AT3G01660.1		S-adenosyl-L-methionine-dependent methyltransferases superfamily protein
isotig33291	#N/A
isotig33300	AT2G47510.1	FUM1	Fumarate hydratase 1, mitochondrial
isotig33303	AT1G43260.1		hAT transposon superfamily protein
isotig33318	AT3G57880.1		Calcium-dependent lipid-binding (CaLB domain) plant phosphoribosyltransferase family protein
isotig33321	AT5G44510.1	TAO1	target of AVRB operation1
isotig33327	AT1G79220.1		Mitochondrial transcription termination factor family protein
isotig33336	AT3G17450.1		hAT dimerisation domain-containing protein
isotig33345	AT3G12270.1	PRMT3	Probable protein arginine N-methyltransferase 3
isotig33354	#N/A
isotig33357	AT4G21270.1	ATK1	Kinesin-1
isotig33360	#N/A
isotig33366	AT4G02220.1		zinc finger (MYND type) family protein / programmed cell death 2 C-terminal domain-containing protein
isotig33369	#N/A
isotig33372	AT2G46270.1	GBF3	G-box-binding factor 3
isotig33378	#N/A
isotig33384	AT5G64670.1		Ribosomal protein L18e/L15 superfamily protein
isotig33399	AT4G02750.1	PCMP-H24	Pentatricopeptide repeat-containing protein At4g02750
isotig33402	#N/A
isotig33411	AT1G48050.1	KU8	ATP-dependent DNA helicase 2 subunit KU80
isotig33417	AT1G16350.1		Inosine-5'-monophosphate dehydrogenase 2
isotig33426	AT2G46210.1	SLD2	Delta(8)-fatty-acid desaturase 2
isotig33432	AT4G23160.1	CRK8	cysteine-rich RLK (RECEPTOR-like protein kinase) 8
isotig33436	AT4G34412.1		CONTAINS InterPro DOMAIN/s: Kinase binding protein CGI-121 (InterPro:IPR013926)
isotig33438	AT1G08660.1	MGP2	MALE GAMETOPHYTE DEFECTIVE 2
isotig33441	AT1G71920.2	HISN6B	Histidinol-phosphate aminotransferase 2, chloroplastic
isotig33468	#N/A
isotig33474	AT1G05910.1		ATPase family AAA domain-containing protein At1g05910
isotig33486	AT5G44740.2	POLH	DNA polymerase eta
isotig33489	AT3G10690.1	GYRA	Probable DNA gyrase subunit A, chloroplastic/mitochondrial
isotig33499	AT3G06220.1		B3 domain-containing protein At3g06220
isotig33513	#N/A
isotig33525	AT3G16720.1	ATL2	RING-H2 finger protein ATL2
isotig33543	AT3G24000.1	PCMP-H87	Tetratricopeptide repeat (TPR)-like superfamily protein
isotig33552	AT3G05740.1	RECQL1	ATP-dependent DNA helicase Q-like 1
isotig33558	AT2G20900.1	DGK5	Diacylglycerol kinase 5
isotig33561	ATMG00810.1	ORF24B	Uncharacterized mitochondrial protein AtMg00810
isotig33567	AT4G22200.1	AKT2	Potassium channel AKT2/3
isotig33579	AT5G02860.1		Pentatricopeptide repeat-containing protein At5g02860
isotig33591	AT5G60580.1		RING/U-box superfamily protein
isotig33603	AT3G24495.1	MSH7	DNA mismatch repair protein MSH7
isotig33606	AT3G43810.1	CAM7	Calmodulin-7
isotig33642	AT4G23160.1	CRK8	cysteine-rich RLK (RECEPTOR-like protein kinase) 8
isotig33645	AT2G18220.1		Nucleolar complex protein 2 homolog
isotig33648	AT4G18800.1	RABA1D	Ras-related protein RABA1d
isotig33654	AT2G46620.1		P-loop containing nucleoside triphosphate hydrolases superfamily protein
isotig33657	AT5G17230.1	PSY1	Phytoene synthase, chloroplastic
isotig33660	AT3G54260.1	TBL36	Protein trichome birefringence-like 36
isotig33691	#N/A
isotig33694	AT4G16340.1	SPK1	Guanine nucleotide exchange factor SPIKE 1
isotig33700	AT3G60070.1		Major facilitator superfamily protein
isotig33709	#N/A
isotig33712	#N/A
isotig33739	#N/A
isotig33742	AT1G13960.1	WRKY4	Probable WRKY transcription factor 4
isotig33765	AT1G73980.1		Phosphoribulokinase / Uridine kinase family
isotig33783	AT5G64950.1		Mitochondrial transcription termination factor family protein
isotig33792	AT1G19715.1	JAL3	Jacalin-related lectin 3
isotig33795	AT2G47420.1		Ribosomal RNA adenine dimethylase family protein
isotig33798	AT2G01220.2		Nucleotidylyl transferase superfamily protein
isotig33801	AT3G42860.1		zinc knuckle (CCHC-type) family protein
isotig33807	#N/A
isotig33813	AT1G76280.1		Pentatricopeptide repeat-containing protein At1g76280
isotig33822	AT3G25150.1		Nuclear transport factor 2 (NTF2) family protein with RNA binding (RRM-RBD-RNP motifs) domain
isotig33825	AT3G26940.1	CDG1	Serine/threonine-protein kinase CDG1
isotig33828	AT5G45720.1		Protein STICHEL-like 4
isotig33834	AT5G14120.1		Major facilitator superfamily protein
isotig33837	#N/A
isotig33852	#N/A
isotig33861	#N/A
isotig33867	AT2G01060.1		myb-like HTH transcriptional regulator family protein
isotig33875	#N/A
isotig33884	#N/A
isotig33887	AT5G46610.1	ALMT14	Aluminum-activated malate transporter 14
isotig33890	AT3G11670.1	DGD1	Digalactosyldiacylglycerol synthase 1, chloroplastic
isotig33893	#N/A
isotig33896	AT5G08380.1	AGAL1	Alpha-galactosidase 1
isotig33899	AT3G13060.2	ECT5	evolutionarily conserved C-terminal region 5
isotig33919	AT4G39090.1	RD19A	Cysteine proteinase RD19a
isotig33922	AT5G44070.1	PCS1	Glutathione gamma-glutamylcysteinyltransferase 1
isotig33925	AT5G66010.1		RNA-binding (RRM/RBD/RNP motifs) family protein
isotig33928	AT1G54610.1		Probable serine/threonine-protein kinase At1g54610
isotig33930	AT4G32830.1	AUR1	Serine/threonine-protein kinase Aurora-1
isotig33939	AT5G01160.1		RING/U-box superfamily protein
isotig33942	AT2G39830.1	DAR2	Protein DA1-related 2
isotig33951	AT5G66080.1		Probable protein phosphatase 2C 79
isotig33955	AT5G15050.1		Core-2/I-branching beta-1,6-N-acetylglucosaminyltransferase family protein
isotig33960	AT1G69550.1		disease resistance protein (TIR-NBS-LRR class)
isotig33975	AT2G27680.1		NAD(P)-linked oxidoreductase superfamily protein
isotig33981	AT1G05830.1	ATX2	Histone-lysine N-methyltransferase ATX2
isotig33986	AT5G50260.1	CEP1	KDEL-tailed cysteine endopeptidase CEP1
isotig33997	AT5G26110.1		Protein kinase superfamily protein
isotig34009	AT1G16520.1		unknown protein
isotig34021	AT1G09820.1		Pentatricopeptide repeat-containing protein At1g09820
isotig34057	AT1G23740.1		Quinone oxidoreductase-like protein At1g23740, chloroplastic
isotig34060	#N/A
isotig34063	AT2G16990.1		Major facilitator superfamily protein
isotig34069	#N/A
isotig34072	#N/A
isotig34096	AT1G72370.1	RPSAA	40S ribosomal protein Sa-1
isotig34099	AT2G43080.1	P4H1	Prolyl 4-hydroxylase 1
isotig34105	AT1G62340.1	SBT2.4	Subtilisin-like protease SBT2.4
isotig34108	AT1G79950.1		RAD3-like DNA-binding helicase protein
isotig34117	#N/A
isotig34132	AT5G67360.1	SBT1.7	Subtilisin-like protease SBT1.7
isotig34135	AT3G22220.1		hAT transposon superfamily
isotig34141	#N/A
isotig34165	AT1G30270.1	CIPK23	CBL-interacting serine/threonine-protein kinase 23
isotig34168	AT1G80440.1		F-box/kelch-repeat protein At1g80440
isotig34174	AT2G47590.1	PHR2	Blue-light photoreceptor PHR2
isotig34189	AT2G31580.1	THG1	tRNA(His) guanylyltransferase 1
isotig34198	#N/A
isotig34210	AT4G21790.1	TOM1	Tobamovirus multiplication protein 1
isotig34214	AT2G37250.1	ADK	Adenylate kinase 1, chloroplastic
isotig34216	#N/A
isotig34225	AT5G01510.1	RUS5	Protein root UVB sensitive 5
isotig34237	AT5G62360.1		Plant invertase/pectin methylesterase inhibitor superfamily protein
isotig34246	AT1G22460.1		O-fucosyltransferase family protein
isotig34249	AT5G18980.1		ARM repeat superfamily protein
isotig34252	#N/A
isotig34258	AT1G12300.1		Pentatricopeptide repeat-containing protein At1g12300, mitochondrial
isotig34261	AT4G11130.1	RDR2	RNA-dependent RNA polymerase 2
isotig34267	AT1G60710.1	ATB2	Probable aldo-keto reductase 4
isotig34278	AT5G58470.1	TAF15B	Transcription initiation factor TFIID subunit 15b
isotig34286	#N/A
isotig34304	AT1G52150.2	ATHB-15	Homeobox-leucine zipper protein ATHB-15
isotig34310	AT4G21110.1		G10 family protein
isotig34313	#N/A
isotig34319	AT3G62870.1	RPL7AB	60S ribosomal protein L7a-2
isotig34325	#N/A
isotig34332	AT1G73010.1	PS2	Inorganic pyrophosphatase 1
isotig34343	#N/A
isotig34349	AT2G48060.1		Piezo-type mechanosensitive ion channel homolog
isotig34364	AT1G72050.2	TFIIIA	transcription factor IIIA
isotig34370	#N/A
isotig34379	AT1G25580.1	NAC8	NAC domain-containing protein 8
isotig34385	AT2G46230.1		PIN domain-like family protein
isotig34388	AT3G22220.1		hAT transposon superfamily
isotig34391	AT5G57950.1		26S proteasome regulatory subunit, putative
isotig34400	#N/A
isotig34403	AT1G24620.1	CML25	Probable calcium-binding protein CML25
isotig34415	#N/A
isotig34421	AT1G65070.1		DNA mismatch repair protein MutS, type 2
isotig34427	AT1G47980.1		unknown protein
isotig34433	AT5G66980.1		Putative B3 domain-containing protein At5g66980
isotig34436	#N/A
isotig34442	AT5G20120.1		unknown protein
isotig34445	AT2G47560.1	ATL64	RING-H2 finger protein ATL64
isotig34448	#N/A
isotig34452	AT2G16700.1	ADF5	Actin-depolymerizing factor 5
isotig34475	#N/A
isotig34481	#N/A
isotig34493	AT3G52990.1		Pyruvate kinase family protein
isotig34514	AT5G11250.1		Disease resistance protein (TIR-NBS-LRR class)
isotig34518	AT2G04780.1	FLA7	Fasciclin-like arabinogalactan protein 7
isotig34526	AT3G17450.1		hAT dimerisation domain-containing protein
isotig34529	AT4G17300.1	SYNO	Asparagine--tRNA ligase, chloroplastic/mitochondrial
isotig34532	#N/A
isotig34535	#N/A
isotig34538	AT4G23160.1	CRK8	cysteine-rich RLK (RECEPTOR-like protein kinase) 8
isotig34544	AT1G07230.1	NPC1	Non-specific phospholipase C1
isotig34547	AT5G67280.1	RLK	receptor-like kinase
isotig34565	AT1G69550.1		disease resistance protein (TIR-NBS-LRR class)
isotig34577	#N/A
isotig34581	AT4G19350.1	EMB36	embryo defective 3006
isotig34583	AT2G40470.1	LBD15	LOB domain-containing protein 15
isotig34601	AT1G75440.1	UBC16	Probable ubiquitin-conjugating enzyme E2 16
isotig34607	AT4G15120.1		VQ motif-containing protein
isotig34610	AT4G02990.1		Mitochondrial transcription termination factor family protein
isotig34613	AT5G55250.1	IAMT1	Indole-3-acetate O-methyltransferase 1
isotig34637	#N/A
isotig34643	#N/A
isotig34646	AT4G01610.1		Cysteine proteinases superfamily protein
isotig34666	#N/A
isotig34669	#N/A
isotig34681	#N/A
isotig34684	#N/A
isotig34699	AT5G35530.1	RPS3C	40S ribosomal protein S3-3
isotig34705	#N/A
isotig34708	AT5G40200.1	DEGP9	Protease Do-like 9
isotig34720	AT4G16444.1		FUNCTIONS IN: molecular_function unknown
isotig34731	#N/A
isotig34737	#N/A
isotig34740	#N/A
isotig34743	AT4G33460.1	ABCI1	ABC transporter I family member 10, chloroplastic
isotig34752	AT5G62600.1		ARM repeat superfamily protein
isotig34758	#N/A
isotig34764	AT1G19210.1	ERF17	Ethylene-responsive transcription factor ERF017
isotig34775	#N/A
isotig34787	AT1G79220.1		Mitochondrial transcription termination factor family protein
isotig34796	#N/A
isotig34823	AT2G33220.1		NADH dehydrogenase
isotig34828	#N/A
isotig34834	AT4G02750.1	PCMP-H24	Pentatricopeptide repeat-containing protein At4g02750
isotig34837	#N/A
isotig34840	AT1G77940.1	RPL3B	60S ribosomal protein L30-2
isotig34849	AT5G66900.1		Probable disease resistance protein At5g66900
isotig34855	AT1G51510.1	Y14	RNA-binding (RRM/RBD/RNP motifs) family protein
isotig34864	#N/A
isotig34867	#N/A
isotig34870	#N/A
isotig34873	AT2G13600.1	PCMP-E76	Pentatricopeptide repeat-containing protein At2g13600
isotig34876	#N/A
isotig34883	#N/A
isotig34888	AT2G28470.1	BGAL8	Beta-galactosidase 8
isotig34903	AT4G23340.1		2-oxoglutarate (2OG) and Fe(II)-dependent oxygenase superfamily protein
isotig34906	#N/A
isotig34909	#N/A
isotig34918	AT4G26200.1	ACS7	1-aminocyclopropane-1-carboxylate synthase 7
isotig34921	#N/A
isotig34933	AT3G12500.1	CHI-B	Basic endochitinase B
isotig34942	#N/A
isotig34945	#N/A
isotig34951	#N/A
isotig34957	AT3G17450.1		hAT dimerisation domain-containing protein
isotig34966	AT1G79740.1		hAT transposon superfamily
isotig34969	#N/A
isotig34972	#N/A
isotig34981	#N/A
isotig34990	#N/A
isotig34996	AT1G28360.1	ERF12	Ethylene-responsive transcription factor 12
isotig35020	AT3G55960.1		Haloacid dehalogenase-like hydrolase (HAD) superfamily protein
isotig35026	#N/A
isotig35029	#N/A
isotig35032	#N/A
isotig35035	AT5G42360.1		F-box/kelch-repeat protein At5g42360
isotig35041	AT2G33880.1	WOX9	WUSCHEL-related homeobox 9
isotig35044	AT5G17570.1		TatD related DNase
isotig35049	AT5G54300.1		Protein of unknown function (DUF761)
isotig35065	#N/A
isotig35071	AT4G16260.1		Glycosyl hydrolase superfamily protein
isotig35080	AT5G44210.1	ERF9	Ethylene-responsive transcription factor 9
isotig35083	#N/A
isotig35086	AT1G13690.1	ATE1	ATPase E1
isotig35089	#N/A
isotig35092	AT2G32730.1	RPN2A	26S proteasome non-ATPase regulatory subunit 1 homolog A
isotig35101	#N/A
isotig35107	#N/A
isotig35122	AT4G23160.1	CRK8	cysteine-rich RLK (RECEPTOR-like protein kinase) 8
isotig35128	#N/A
isotig35134	AT2G32150.1		Haloacid dehalogenase-like hydrolase (HAD) superfamily protein
isotig35137	AT5G04800.1	RPS17D	40S ribosomal protein S17-4
isotig35152	AT3G07490.1	CML3	Calmodulin-like protein 3
isotig35155	#N/A
isotig35170	AT3G12750.1	ZIP1	Zinc transporter 1
isotig35173	#N/A
isotig35176	#N/A
isotig35179	#N/A
isotig35182	AT2G40930.1	UBP5	Ubiquitin carboxyl-terminal hydrolase 5
isotig35194	#N/A
isotig35197	AT3G12210.2		DNA binding
isotig35200	AT1G78895.1	RTNLB22	Reticulon-like protein B22
isotig35203	AT5G03220.1	MED7A	Mediator of RNA polymerase II transcription subunit 7a
isotig35206	#N/A
isotig35212	#N/A
isotig35219	AT2G30870.1	GSTF1	Glutathione S-transferase F10
isotig35230	AT5G06770.1		Zinc finger CCCH domain-containing protein 52
isotig35242	AT1G02840.1	SR34	Serine/arginine-rich-splicing factor SR34
isotig35247	AT2G34860.1	EDA3	DnaJ/Hsp40 cysteine-rich domain superfamily protein
isotig35256	#N/A
isotig35259	AT3G59840.1		unknown protein
isotig35265	AT3G23110.1	AtRLP37	receptor like protein 37
isotig35274	#N/A
isotig35278	#N/A
isotig35287	AT1G26910.1	RPL1B	60S ribosomal protein L10-2
isotig35292	AT1G14320.1	RPL1A	60S ribosomal protein L10-1
isotig35304	#N/A
isotig35307	AT1G02850.1	BGLU11	Beta-glucosidase 11
isotig35313	#N/A
isotig35316	#N/A
isotig35319	AT3G46630.1		Protein of unknown function (DUF3223)
isotig35322	#N/A
isotig35328	AT3G10660.1	CPK2	Calcium-dependent protein kinase 2
isotig35334	AT1G18280.1		Bifunctional inhibitor/lipid-transfer protein/seed storage 2S albumin superfamily protein
isotig35340	#N/A
isotig35358	#N/A
isotig35367	AT3G17450.1		hAT dimerisation domain-containing protein
isotig35390	#N/A
isotig35396	#N/A
isotig35399	#N/A
isotig35402	#N/A
isotig35405	#N/A
isotig35411	#N/A
isotig35420	#N/A
isotig35429	AT2G47640.2		Small nuclear ribonucleoprotein family protein
isotig35432	AT5G58250.1		unknown protein
isotig35450	AT3G19300.1		Protein kinase superfamily protein
isotig35456	AT5G62850.1	SWEET5	Bidirectional sugar transporter SWEET5
isotig35471	AT1G77700.1		Pathogenesis-related thaumatin superfamily protein
isotig35486	AT1G11820.2		Glucan endo-1,3-beta-glucosidase 1
isotig35489	AT3G62250.1	RPS27AC	Ubiquitin-40S ribosomal protein S27a-3
isotig35495	#N/A
isotig35519	#N/A
isotig35522	AT1G72050.2	TFIIIA	transcription factor IIIA
isotig35537	#N/A
isotig35546	#N/A
isotig35570	AT1G80940.1		unknown protein
isotig35576	#N/A
isotig35582	AT1G72890.1		Disease resistance protein (TIR-NBS class)
isotig35593	AT4G27670.1	HSP25.3	25.3 kDa heat shock protein, chloroplastic
isotig35605	#N/A
isotig35608	#N/A
isotig35623	#N/A
isotig35649	#N/A
isotig35654	#N/A
isotig35658	#N/A
isotig35668	#N/A
isotig35677	AT2G37240.1		Thioredoxin-like protein AAED1, chloroplastic
isotig35680	AT4G18590.1	RPA3B	Replication protein A 14 kDa subunit B
isotig35686	#N/A
isotig35689	AT3G13882.1		Ribosomal protein L34
isotig35695	ATCG00280.1	PSBC	Photosystem II CP43 reaction center protein
isotig35710	#N/A
isotig35716	AT3G09860.1		unknown protein
isotig35743	AT1G77940.1	RPL3B	60S ribosomal protein L30-2
isotig35764	#N/A
isotig35767	AT3G17450.1		hAT dimerisation domain-containing protein
isotig35770	#N/A
isotig35773	#N/A
isotig35779	#N/A
isotig35788	#N/A
isotig35791	AT5G59720.1	HSP18.1	18.1 kDa class I heat shock protein
isotig35821	#N/A
isotig35833	AT2G45660.1	SOC1	MADS-box protein SOC1
isotig35839	#N/A
isotig35843	AT3G46030.1	HTB11	Histone H2B.7
isotig35845	AT5G23340.1		RNI-like superfamily protein
isotig35850	AT1G52720.1		unknown protein
isotig35865	AT5G23535.1		KOW domain-containing protein
isotig35874	AT3G23810.1	SAHH2	Adenosylhomocysteinase 2
isotig35909	#N/A
isotig35917	#N/A
isotig35923	#N/A
isotig35926	#N/A
[truncated: 10,911 more rows]

## Sheet: Megagametphyte DET>2
Additional file 1: Differentially expressed transcripts with a fold change higher than 2 (FC>2) in at least one of the pairwise
comparisons between embryos and megagametophytes.
Up-regulated transcripts in megagametophytes. Best match against TAIR database and its annotation are shown
(#N/A = no alignment to genes in the TAIR database. Cutoff value 1e-5)
Transcript ID	At locus ID	At name	At annotation
contig01454	AT1G03880.1	CRB	12S seed storage protein CRB
contig02059	AT3G12560.1	TRP3	Telomere repeat-binding protein 3
contig03563	AT4G30270.1	XTH24	Xyloglucan endotransglucosylase/hydrolase protein 24
contig03742	AT5G50600.1	HSD1	11-beta-hydroxysteroid dehydrogenase 1A
contig04210	AT2G05210.1	POT1A	Protection of telomeres protein 1a
isotig00773	AT5G59320.1	LTP3	Non-specific lipid-transfer protein 3
isotig01508	AT1G29680.1		Protein of unknown function (DUF1264)
isotig01600	#N/A
isotig01640	#N/A
isotig01726	AT5G02230.1		Haloacid dehalogenase-like hydrolase (HAD) superfamily protein
contig05933	AT1G77120.1	ADH1	Alcohol dehydrogenase class-P
contig06128	#N/A
isotig01984	AT5G14780.1	FDH1	Formate dehydrogenase, mitochondrial
isotig02028	#N/A
isotig02065	AT4G03210.1	XTH9	Xyloglucan endotransglucosylase/hydrolase protein 9
isotig02160	AT1G65820.1		microsomal glutathione s-transferase, putative
isotig02208	AT2G02010.1	GAD4	Glutamate decarboxylase 4
isotig02320	#N/A
isotig02396	#N/A
isotig02803	#N/A
isotig03147	AT5G60640.1	PDIL1-4	Protein disulfide isomerase-like 1-4
isotig03181	#N/A
isotig03342	AT5G11950.1	LOG8	Cytokinin riboside 5'-monophosphate phosphoribohydrolase LOG8
isotig03367	AT5G59720.1	HSP18.1	18.1 kDa class I heat shock protein
isotig03509	#N/A
isotig03526	#N/A
isotig03643	AT5G15410.1	CNGC2	Cyclic nucleotide-gated ion channel 2
isotig03707	#N/A
isotig03895	AT1G02080.1		transcription regulators
isotig04150	#N/A
isotig04387	AT1G35710.1		Probable leucine-rich repeat receptor-like protein kinase At1g35710
isotig04400	#N/A
isotig04537	AT3G48950.1		Pectin lyase-like superfamily protein
isotig04652	AT1G16770.1		unknown protein
isotig04905	#N/A
isotig04955	AT1G48130.1	PER1	1-Cys peroxiredoxin PER1
isotig05138	#N/A
isotig05332	AT1G77520.1		O-methyltransferase family protein
isotig05435	AT1G71120.1	GLIP6	GDSL esterase/lipase 6
isotig05506	#N/A
isotig05645	#N/A
isotig05753	AT3G18570.1		Oleosin family protein
isotig05980	AT3G04730.1	IAA16	Auxin-responsive protein IAA16
isotig06070	#N/A
isotig06199	AT2G45330.1	emb167	RNA 2'-phosphotransferase, Tpt1 / KptA family
isotig06491	#N/A
isotig06543	AT4G14147.1	ARPC4	Actin-related protein 2/3 complex subunit 4
isotig06593	AT3G18080.1	BGLU44	Beta-glucosidase 44
isotig06619	AT1G80490.1	TPR1	Topless-related protein 1
isotig06666	#N/A
isotig06804	AT1G01230.1		ORMDL family protein
isotig07010	#N/A
isotig07116	#N/A
isotig07335	AT2G02100.1	PDF2.2	Defensin-like protein 2
isotig07457	AT3G26520.1	TIP1-2	Aquaporin TIP1-2
isotig07516	AT1G69550.1		disease resistance protein (TIR-NBS-LRR class)
isotig07540	AT1G20960.1	emb157	U5 small nuclear ribonucleoprotein helicase, putative
isotig07675	AT3G51440.1	SSL6	Protein STRICTOSIDINE SYNTHASE-LIKE 6
isotig07912	AT4G30270.1	XTH24	Xyloglucan endotransglucosylase/hydrolase protein 24
isotig08086	#N/A
isotig08125	ATMG00860.1	ORF158	Uncharacterized mitochondrial protein AtMg00860
isotig08162	AT4G33590.1		unknown protein
isotig08295	AT1G10520.1		DNA polymerase lambda (POLL)
isotig08337	AT1G20480.1	4CLL2	4-coumarate--CoA ligase-like 2
isotig08360	#N/A
isotig08406	AT5G60460.1		Preprotein translocase Sec, Sec61-beta subunit protein
isotig08417	AT3G58060.1	MTPC3	Putative metal tolerance protein C3
isotig08450	AT1G80490.1	TPR1	Topless-related protein 1
isotig08470	AT2G20740.1	TOM2AH3	Tetraspanin-19
isotig08500	#N/A
isotig08515	#N/A
isotig08557	#N/A
isotig08573	#N/A
isotig08581	AT5G22470.1	PARP3	Poly
isotig08666	AT1G67830.1	FXG1	Alpha-L-fucosidase 3
isotig08750	AT1G65060.1	4CL3	4-coumarate--CoA ligase 3
isotig08864	AT5G14420.1	RGLG2	E3 ubiquitin-protein ligase RGLG2
isotig09011	AT1G79550.1	PGK	phosphoglycerate kinase
isotig09152	#N/A
isotig09168	AT3G53140.1		O-methyltransferase family protein
isotig09216	AT5G54380.1	THE1	Receptor-like protein kinase THESEUS 1
isotig09231	#N/A
isotig09246	AT1G79550.1	PGK	phosphoglycerate kinase
isotig09313	AT2G28490.1		RmlC-like cupins superfamily protein
isotig09341	AT5G59720.1	HSP18.1	18.1 kDa class I heat shock protein
isotig09392	AT1G11890.1	SEC22	25.3 kDa vesicle transport protein
isotig09404	AT1G37130.1	NIA2	Nitrate reductase
isotig09525	#N/A
isotig09833	AT3G47350.1	HSD2	11-beta-hydroxysteroid dehydrogenase-like 2
isotig09894	#N/A
isotig10052	#N/A
isotig10104	AT1G62040.1	ATG8C	Autophagy-related protein 8c
isotig10135	#N/A
isotig10151	AT3G43440.2	TIFY3A	Protein TIFY 3A
isotig10212	#N/A
isotig10239	AT1G75270.1	DHAR2	Glutathione S-transferase DHAR2
isotig10351	#N/A
isotig10443	AT2G41050.1		PQ-loop repeat family protein / transmembrane family protein
isotig10453	#N/A
isotig10473	AT4G10520.1		Subtilase family protein
isotig10502	AT1G78995.1		unknown protein
isotig10549	#N/A
isotig10600	AT4G16710.1		glycosyltransferase family protein 28
isotig10614	AT3G17210.1	ATHS1	Probable protein Pop3
isotig10622	#N/A
isotig10645	AT3G42790.1	AL3	PHD finger protein ALFIN-LIKE 3
isotig10683	AT3G44380.1		Late embryogenesis abundant (LEA) hydroxyproline-rich glycoprotein family
isotig10802	AT4G10250.1	HSP22.	22.0 kDa heat shock protein
isotig10822	#N/A
isotig10900	#N/A
isotig10954	#N/A
isotig10990	AT5G59720.1	HSP18.1	18.1 kDa class I heat shock protein
isotig11042	#N/A
isotig11101	AT1G29390.2	COR413IM2	Cold-regulated 413 inner membrane protein 2, chloroplastic
isotig11173	AT2G30860.1	GSTF9	Glutathione S-transferase F9
isotig11198	AT1G11580.1	PME18	Pectinesterase/pectinesterase inhibitor 18
isotig11333	AT1G72890.1		Disease resistance protein (TIR-NBS class)
isotig11420	AT2G40170.1	EM6	Em-like protein GEA6
isotig11431	AT1G69550.1		disease resistance protein (TIR-NBS-LRR class)
isotig11451	#N/A
isotig11530	AT5G13240.1		transcription regulators
isotig11548	AT5G63420.1	emb2746	RNA-metabolising metallo-beta-lactamase family protein
isotig11637	#N/A
isotig11655	AT3G20570.1	ENODL9	early nodulin-like protein 9
isotig11673	#N/A
isotig11868	AT3G10340.1	PAL4	Phenylalanine ammonia-lyase 4
isotig11912	#N/A
isotig12009	AT1G65730.1	YSL7	Probable metal-nicotianamine transporter YSL7
isotig12028	#N/A
isotig12048	AT4G32140.1		EamA-like transporter family
isotig12357	AT1G77120.1	ADH1	Alcohol dehydrogenase class-P
isotig12400	AT2G28490.1		RmlC-like cupins superfamily protein
isotig12482	AT2G33380.1	PXG3	Probable peroxygenase 3
isotig12676	#N/A
isotig12735	AT4G34710.1	SPE2	Arginine decarboxylase 2
isotig12762	AT5G50720.1	HVA22E	HVA22-like protein e
isotig12846	AT5G56550.1	OXS3	oxidative stress 3
isotig12883	#N/A
isotig12914	AT1G80160.1		Lactoylglutathione lyase / glyoxalase I family protein
isotig12960	AT3G12120.1	FAD2	Omega-6 fatty acid desaturase, endoplasmic reticulum
isotig13063	AT3G24140.1	FAMA	Transcription factor FAMA
isotig13078	AT2G33580.1	LYK5	Protein LYK5
isotig13086	#N/A
isotig13150	AT1G24530.1		Transducin/WD40 repeat-like superfamily protein
isotig13199	AT5G08170.1	AIH	Agmatine deiminase
isotig13212	AT2G46810.1	BHLH7	Transcription factor bHLH70
isotig13219	AT2G46000.1		FUNCTIONS IN: molecular_function unknown
isotig13232	#N/A
isotig13292	AT4G15770.1		RNA binding
isotig13357	#N/A
isotig13374	#N/A
isotig13385	AT2G20580.1	RPN1A	26S proteasome non-ATPase regulatory subunit 2 homolog A
isotig13456	AT4G38620.1	MYB4	Transcription repressor MYB4
isotig13494	AT5G19730.1	PME53	Probable pectinesterase 53
isotig13612	AT5G20070.1	NUDT19	Nudix hydrolase 19, chloroplastic
isotig13719	AT4G37970.1	CAD6	Probable cinnamyl alcohol dehydrogenase 6
isotig13804	AT1G23030.1	PUB11	U-box domain-containing protein 11
isotig13949	AT5G05340.1	PER52	Peroxidase 52
isotig13994	AT3G57520.3	RFS2	Probable galactinol--sucrose galactosyltransferase 2
isotig14005	AT1G65910.1	anac28	NAC domain containing protein 28
isotig14015	AT2G17500.1		Auxin efflux carrier family protein
isotig14058	AT1G01490.1		Heavy metal transport/detoxification superfamily protein
isotig14340	AT3G02885.1	GASA5	Gibberellin-regulated protein 5
isotig14360	AT1G67090.1	RBCS-1A	Ribulose bisphosphate carboxylase small chain 1A, chloroplastic
isotig14420	AT1G22370.1	UGT85A5	UDP-glycosyltransferase 85A5
isotig14508	AT2G15230.1	LIP1	Triacylglycerol lipase 1
isotig14517	#N/A
isotig14572	#N/A
isotig14597	#N/A
isotig14645	AT2G28490.1		RmlC-like cupins superfamily protein
isotig14673	AT3G14620.1	CYP72A8	cytochrome P450, family 72, subfamily A, polypeptide 8
isotig14707	ATMG00750.1	ORF119	Uncharacterized mitochondrial protein AtMg00750
isotig14853	AT3G14690.1	CYP72A15	Cytochrome P450 72A15
isotig14921	#N/A
isotig14954	AT3G03450.1	RGL2	DELLA protein RGL2
isotig15010	#N/A
isotig15022	#N/A
isotig15050	#N/A
isotig15073	#N/A
isotig15085	#N/A
isotig15156	AT1G26770.1	EXPA1	Expansin-A10
isotig15249	#N/A
isotig15311	#N/A
isotig15343	AT1G29680.1		Protein of unknown function (DUF1264)
isotig15555	#N/A
isotig15603	AT2G44480.1	BGLU17	Beta-glucosidase 17
isotig15899	AT1G30080.1		Glycosyl hydrolase superfamily protein
isotig15915	AT1G21460.1	SWEET1	Bidirectional sugar transporter SWEET1
isotig15962	AT1G68490.1		unknown protein
isotig15989	AT5G65700.1	BAM1	Leucine-rich repeat receptor-like serine/threonine-protein kinase BAM1
isotig15997	AT4G02280.1	SUS3	Sucrose synthase 3
isotig16061	AT1G71980.1	RMR2	Receptor homology region, transmembrane domain- and RING domain-containing protein 2
isotig16069	AT3G60590.3		unknown protein
isotig16101	AT3G07880.1	GDI1	Rho GDP-dissociation inhibitor 1
isotig16109	AT5G23400.1		Leucine-rich repeat (LRR) family protein
isotig16142	AT5G20190.1		Tetratricopeptide repeat (TPR)-like superfamily protein
isotig16180	AT2G36060.1	UEV1C	Ubiquitin-conjugating enzyme E2 variant 1C
isotig16202	#N/A
isotig16210	#N/A
isotig16226	AT2G30870.1	GSTF1	Glutathione S-transferase F10
isotig16234	#N/A
isotig16242	#N/A
isotig16250	#N/A
isotig16382	AT3G51280.1		Protein POLLENLESS 3-LIKE 2
isotig16419	#N/A
isotig16430	#N/A
isotig16440	AT1G72840.1		Disease resistance protein (TIR-NBS-LRR class)
isotig16467	AT1G10370.1	GSTU17	Glutathione S-transferase U17
isotig16487	#N/A
isotig16507	#N/A
isotig16555	#N/A
isotig16562	AT1G03370.1		C2 and GRAM domain-containing protein At1g03370
isotig16580	AT2G47000.1	ABCB4	ABC transporter B family member 4
isotig16598	AT2G26180.1	IQD6	IQ-domain 6
isotig16751	AT1G68300.1		Adenine nucleotide alpha hydrolases-like superfamily protein
isotig16843	AT4G31200.2		SWAP (Suppressor-of-White-APricot)/surp RNA-binding domain-containing protein
isotig16852	#N/A
isotig16857	AT4G01730.1	PAT18	Protein S-acyltransferase 18
isotig16947	AT1G76990.1	ACR3	ACT domain-containing protein ACR3
isotig16975	AT5G22470.1	PARP3	Poly
isotig17144	AT1G80160.1		Lactoylglutathione lyase / glyoxalase I family protein
isotig17239	AT2G01910.1	MAP65-6	65-kDa microtubule-associated protein 6
isotig17269	AT5G12380.1	ANNAT8	Annexin D8
isotig17299	AT2G05160.1		Zinc finger CCCH domain-containing protein 18
isotig17379	#N/A
isotig17407	AT5G63930.1		Probable leucine-rich repeat receptor-like protein kinase At5g63930
isotig17434	AT1G18300.1	NUDT4	Nudix hydrolase 4
isotig17452	AT4G05170.1	BHLH114	basic helix-loop-helix (bHLH) DNA-binding superfamily protein
isotig17596	AT5G19460.1	NUDT2	Nudix hydrolase 20, chloroplastic
isotig17622	AT4G10250.1	HSP22.	22.0 kDa heat shock protein
isotig17701	#N/A
isotig17773	AT1G10200.1	WLIM1	LIM domain-containing protein WLIM1
isotig17805	AT1G67100.1	LBD4	LOB domain-containing protein 40
isotig17869	AT1G54490.1	XRN4	5'-3' exoribonuclease 4
isotig17877	#N/A
isotig17885	AT2G45510.1	CYP74A2	cytochrome P450, family 704, subfamily A, polypeptide 2
isotig17974	AT3G62810.1		complex 1 family protein / LVR family protein
isotig18036	#N/A
isotig18069	AT5G66580.1		unknown protein
isotig18076	#N/A
isotig18155	#N/A
isotig18171	AT5G59720.1	HSP18.1	18.1 kDa class I heat shock protein
isotig18187	#N/A
isotig18348	AT5G46100.1		Pentatricopeptide repeat-containing protein At5g46100
isotig18368	AT5G16520.1		unknown protein
isotig18403	AT1G23070.1		Protein LAZ1 homolog 2
isotig18457	AT5G58490.1		NAD(P)-binding Rossmann-fold superfamily protein
isotig18491	AT3G03610.1		ELMO/CED-12 family protein
isotig18518	#N/A
isotig18525	AT3G15010.1	UBA2C	UBP1-associated protein 2C
isotig18553	AT1G30070.1		SGS domain-containing protein
isotig18618	AT4G21790.1	TOM1	Tobamovirus multiplication protein 1
isotig18653	AT4G33220.1	PME44	Probable pectinesterase/pectinesterase inhibitor 44
isotig18683	AT5G06300.1	LOG7	Cytokinin riboside 5'-monophosphate phosphoribohydrolase LOG7
isotig18793	AT3G45970.1	EXLA1	Expansin-like A1
isotig18817	AT5G56120.1		unknown protein
isotig18967	AT3G57450.1		unknown protein
isotig19014	AT3G53360.1	PCMP-E86	Pentatricopeptide repeat-containing protein At3g53360, mitochondrial
isotig19043	AT3G08970.1	ERDJ3A	DnaJ protein ERDJ3A
isotig19063	AT4G33270.1	CDC2-1	Cell division cycle 20.1, cofactor of APC complex
isotig19088	AT4G23160.1	CRK8	cysteine-rich RLK (RECEPTOR-like protein kinase) 8
isotig19162	AT4G10955.1		GDSL esterase/lipase At4g10955
isotig19249	#N/A
isotig19254	AT4G22840.1	BASS6	Probable sodium/metabolite cotransporter BASS6, chloroplastic
isotig19284	AT5G42800.1	DFRA	Dihydroflavonol-4-reductase
isotig19299	#N/A
isotig19324	AT3G61870.1		unknown protein
isotig19359	AT1G74930.1	ERF18	Ethylene-responsive transcription factor ERF018
isotig19367	#N/A
isotig19372	#N/A
isotig19387	#N/A
isotig19396	#N/A
isotig19415	AT5G55620.1		unknown protein
isotig19516	#N/A
isotig19534	AT2G43980.1	ITPK4	Inositol 1,3,4-trisphosphate 5/6-kinase 4
isotig19708	AT1G31220.1	PUR3	Phosphoribosylglycinamide formyltransferase, chloroplastic
isotig19715	AT4G15130.1	CCT2	Choline-phosphate cytidylyltransferase 2
isotig19724	AT5G47670.1	NFYB6	Nuclear transcription factor Y subunit B-6
isotig19742	#N/A
isotig19786	AT2G21720.1		Plant protein of unknown function (DUF639)
isotig19826	AT2G37520.1		Acyl-CoA N-acyltransferase with RING/FYVE/PHD-type zinc finger domain
isotig19962	AT5G10690.1	CBSPPR1	Pentatricopeptide repeat-containing protein At5g10690
isotig20034	AT1G22160.1		Protein of unknown function (DUF581)
isotig20082	AT5G09920.1	NRPB4	DNA-directed RNA polymerase II subunit 4
isotig20122	AT5G63140.1	PAP29	Probable inactive purple acid phosphatase 29
isotig20154	#N/A
isotig20194	#N/A
isotig20223	AT4G30080.1	ARF16	Auxin response factor 16
isotig20244	AT5G38730.1		Pentatricopeptide repeat-containing protein At5g38730
isotig20258	AT4G24220.1	VEP1	3-oxo-Delta(4,5)-steroid 5-beta-reductase
isotig20286	#N/A
isotig20320	#N/A
isotig20328	AT1G54290.1		Protein translation factor SUI1 homolog 2
isotig20354	#N/A
isotig20361	AT4G16160.1	OEP162	Outer envelope pore protein 16-2, chloroplastic
isotig20409	AT5G21960.1	ERF16	Ethylene-responsive transcription factor ERF016
isotig20423	AT3G62550.1		Adenine nucleotide alpha hydrolases-like superfamily protein
isotig20471	#N/A
isotig20483	AT4G24610.1		unknown protein
isotig20501	AT1G01720.1	NAC2	NAC domain-containing protein 2
isotig20532	AT5G54140.1	ILL3	IAA-amino acid hydrolase ILR1-like 3
isotig20567	AT3G24590.1	PLSP1	Chloroplast processing peptidase
isotig20617	#N/A
isotig20680	AT3G15880.1	TPR4	Topless-related protein 4
isotig20704	AT5G48240.1		unknown protein
isotig20740	AT4G26740.1	PXG1	Peroxygenase 1
isotig20803	AT5G37810.1	NIP4-1	Putative aquaporin NIP4-1
isotig20833	#N/A
isotig20839	#N/A
isotig20854	AT2G01300.1		unknown protein
isotig20880	AT5G11260.1	HY5	Transcription factor HY5
isotig20903	#N/A
isotig20930	AT4G39340.1	EC1.4	Egg cell-secreted protein 1.4
isotig20948	#N/A
isotig20976	AT2G04160.1	AIR3	Subtilisin-like protease SBT5.3
isotig21044	#N/A
isotig21059	AT2G45510.1	CYP74A2	cytochrome P450, family 704, subfamily A, polypeptide 2
isotig21064	AT3G52800.1	SAP6	Zinc finger A20 and AN1 domain-containing stress-associated protein 6
isotig21089	#N/A
isotig21093	#N/A
isotig21113	AT5G25900.1	KO	Ent-kaurene oxidase, chloroplastic
isotig21152	AT1G11650.2	RBP45B	Polyadenylate-binding protein RBP45B
isotig21175	#N/A
isotig21234	AT4G11600.1	GPX6	Probable phospholipid hydroperoxide glutathione peroxidase 6, mitochondrial
isotig21277	AT5G12020.1	HSP17.6	17.6 kDa class II heat shock protein
isotig21315	AT3G24500.1	MBF1C	Multiprotein-bridging factor 1c
isotig21320	#N/A
isotig21345	#N/A
isotig21369	#N/A
isotig21405	AT4G19400.1		Profilin family protein
isotig21414	AT2G21660.1	RBG7	Glycine-rich RNA-binding protein 7
isotig21473	AT3G19970.1		alpha/beta-Hydrolases superfamily protein
isotig21511	AT5G04770.1	CAT6	Cationic amino acid transporter 6, chloroplastic
isotig21531	AT5G67030.1	ZEP	Zeaxanthin epoxidase, chloroplastic
isotig21535	AT1G26560.1	BGLU4	Beta-glucosidase 40
isotig21547	AT5G54510.1	GH3.6	Indole-3-acetic acid-amido synthetase GH3.6
isotig21595	#N/A
isotig21612	AT3G11620.2		alpha/beta-Hydrolases superfamily protein
isotig21647	AT3G57450.1		unknown protein
isotig21651	AT3G57610.1	PURA	Adenylosuccinate synthetase, chloroplastic
isotig21670	#N/A
isotig21681	AT5G10695.1		unknown protein
isotig21717	AT5G10830.1		S-adenosyl-L-methionine-dependent methyltransferases superfamily protein
isotig21732	#N/A
isotig21740	#N/A
isotig21883	AT1G72910.1		Toll-Interleukin-Resistance (TIR) domain-containing protein
isotig21907	AT4G01900.1	GLB1	Nitrogen regulatory protein P-II homolog
isotig21915	AT3G05500.1		REF/SRPP-like protein At3g05500
isotig21947	#N/A
isotig21972	AT1G04560.1		AWPM-19-like family protein
isotig22076	#N/A
isotig22083	#N/A
isotig22108	AT1G60560.1		SWIM zinc finger family protein
isotig22252	ATMG00060.1	NAD5C	NADH dehydrogenase subunit 5C
isotig22300	AT4G24220.1	VEP1	3-oxo-Delta(4,5)-steroid 5-beta-reductase
isotig22318	AT1G15380.1		Lactoylglutathione lyase / glyoxalase I family protein
isotig22325	AT3G25510.1		disease resistance protein (TIR-NBS-LRR class), putative
isotig22360	AT3G48590.1	NFYC1	Nuclear transcription factor Y subunit C-1
isotig22408	AT1G77120.1	ADH1	Alcohol dehydrogenase class-P
isotig22432	#N/A
isotig22456	AT5G53970.1		Probable aminotransferase TAT2
isotig22487	AT4G11600.1	GPX6	Probable phospholipid hydroperoxide glutathione peroxidase 6, mitochondrial
isotig22630	AT3G19010.1		2-oxoglutarate (2OG) and Fe(II)-dependent oxygenase superfamily protein
isotig22648	AT3G32930.1		unknown protein
isotig22672	AT2G21720.1		Plant protein of unknown function (DUF639)
isotig22679	#N/A
isotig22768	AT4G37970.1	CAD6	Probable cinnamyl alcohol dehydrogenase 6
isotig22810	AT4G33110.1		S-adenosyl-L-methionine-dependent methyltransferases superfamily protein
isotig22816	AT5G62420.1		NAD(P)-linked oxidoreductase superfamily protein
isotig22823	AT5G04180.1	ACA3	Alpha carbonic anhydrase 3
isotig22840	AT5G43940.1	ADH2	Alcohol dehydrogenase class-3
isotig22888	#N/A
isotig22972	#N/A
isotig23038	#N/A
isotig23044	AT3G18470.1	PCR7	Protein PLANT CADMIUM RESISTANCE 7
isotig23062	AT2G01890.1	PAP8	Purple acid phosphatase 8
isotig23115	AT4G19420.1	PAE8	Pectin acetylesterase 8
isotig23229	AT1G68750.1	PPC4	Phosphoenolpyruvate carboxylase 4
isotig23248	#N/A
isotig23301	#N/A
isotig23307	#N/A
isotig23313	AT1G21580.1		Zinc finger C-x8-C-x5-C-x3-H type family protein
isotig23343	#N/A
isotig23358	AT4G13650.1	PCMP-H42	Pentatricopeptide repeat-containing protein At4g13650
isotig23368	AT4G15210.1	BAM5	Beta-amylase 5
isotig23428	AT2G01460.1		P-loop containing nucleoside triphosphate hydrolases superfamily protein
isotig23468	AT5G35400.1		Pseudouridine synthase family protein
isotig23472	AT1G65350.1	UBQ13	ubiquitin 13
isotig23487	AT3G51895.1	SULTR3;1	Sulfate transporter 3.1
isotig23497	AT4G08850.1		Probable LRR receptor-like serine/threonine-protein kinase At4g08850
isotig23512	AT3G16980.1	NRPB9A	DNA-directed RNA polymerases II, IV and V subunit 9A
isotig23522	AT5G13700.1	PAO1	Polyamine oxidase 1
isotig23527	AT4G13510.1	AMT1-1	Ammonium transporter 1 member 1
isotig23572	AT5G26770.2		unknown protein
isotig23725	AT1G21890.1		WAT1-related protein At1g21890
isotig23744	AT4G35460.1	NTR1	Thioredoxin reductase 1
isotig23784	AT1G76050.2		RNA pseudouridine synthase 2, chloroplastic
isotig23915	AT3G09085.1		Protein of unknown function (DUF962)
isotig23920	AT2G30020.1		Probable protein phosphatase 2C 25
isotig23925	#N/A
isotig23935	#N/A
isotig23954	#N/A
isotig24033	#N/A
isotig24077	AT1G80490.1	TPR1	Topless-related protein 1
isotig24091	AT2G03200.1		Eukaryotic aspartyl protease family protein
isotig24115	#N/A
isotig24249	#N/A
isotig24252	#N/A
isotig24301	#N/A
isotig24311	#N/A
isotig24340	#N/A
isotig24350	AT4G26880.1		Stigma-specific STIG1-like protein 1
isotig24357	AT1G59870.1	ABCG36	ABC transporter G family member 36
isotig24405	AT1G63640.1		P-loop nucleoside triphosphate hydrolases superfamily protein with CH (Calponin Homology) domain
isotig24441	AT1G09970.1	LRR XI-23	Leucine-rich receptor-like protein kinase family protein
isotig24535	AT5G21326.1	CIPK26	CBL-interacting serine/threonine-protein kinase 26
isotig24543	AT1G26390.1		FAD-binding Berberine family protein
isotig24562	AT1G61110.1	NAC25	NAC transcription factor 25
isotig24570	#N/A
isotig24574	AT3G16950.1	LPD1	Dihydrolipoyl dehydrogenase 1, chloroplastic
isotig24613	AT3G51270.1		protein serine/threonine kinases
isotig24641	AT1G63750.1		Disease resistance protein (TIR-NBS-LRR class) family
isotig24657	AT4G33070.1	PDC1	Pyruvate decarboxylase 1
isotig24673	#N/A
isotig24689	AT5G25520.1		SPOC domain / Transcription elongation factor S-II protein
isotig24697	AT1G06800.1	PLA-I{gamma}1	Phospholipase A1-Igamma1, chloroplastic
isotig24717	AT1G30500.2	NFYA7	Nuclear transcription factor Y subunit A-7
isotig24729	#N/A
isotig24737	#N/A
isotig24761	#N/A
isotig24854	AT1G15000.1	SCPL5	Serine carboxypeptidase-like 50
isotig24867	AT2G46740.1	GULLO5	L-gulonolactone oxidase 5
isotig24870	AT4G23840.1		Leucine-rich repeat (LRR) family protein
isotig24894	AT2G24130.1		Putative leucine-rich repeat receptor-like serine/threonine-protein kinase At2g24130
isotig25027	AT5G23890.1		LOCATED IN: mitochondrion, chloroplast thylakoid membrane, chloroplast, plastid, chloroplast envelope
isotig25031	AT1G75220.1		Sugar transporter ERD6-like 6
isotig25039	AT1G14520.1	MIOX1	Inositol oxygenase 1
isotig25047	#N/A
isotig25087	AT3G61130.1	GAUT1	Polygalacturonate 4-alpha-galacturonosyltransferase
isotig25115	AT1G54110.1		Membrane fusion protein Use1
isotig25168	AT3G21240.1	4CL2	4-coumarate--CoA ligase 2
isotig25195	AT3G10910.1	ATL72	RING-H2 finger protein ATL72
isotig25200	#N/A
isotig25243	AT4G36040.1	ATJ11	Chaperone protein dnaJ 11, chloroplastic
isotig25250	AT1G70520.1	CRK2	Cysteine-rich receptor-like protein kinase 2
isotig25290	AT3G22840.1	ELIP1	Early light-induced protein 1, chloroplastic
isotig25310	#N/A
isotig25327	AT5G07470.1	MSRA3	Peptide methionine sulfoxide reductase A3
isotig25350	#N/A
isotig25358	AT1G54870.1		NAD(P)-binding Rossmann-fold superfamily protein
isotig25370	AT4G35987.1		S-adenosyl-L-methionine-dependent methyltransferases superfamily protein
isotig25391	#N/A
isotig25406	AT2G35880.1		TPX2 (targeting protein for Xklp2) protein family
isotig25434	AT4G27670.1	HSP25.3	25.3 kDa heat shock protein, chloroplastic
isotig25454	#N/A
isotig25533	#N/A
isotig25548	#N/A
isotig25579	AT2G36690.1		2-oxoglutarate (2OG) and Fe(II)-dependent oxygenase superfamily protein
isotig25614	AT3G05550.1		Hypoxia-responsive family protein
isotig25642	#N/A
isotig25662	#N/A
isotig25689	#N/A
isotig25739	AT4G10490.1		2-oxoglutarate (2OG) and Fe(II)-dependent oxygenase superfamily protein
isotig25758	AT1G24020.1	MLP423	MLP-like protein 423
isotig25773	#N/A
isotig25800	AT2G01300.1		unknown protein
isotig25816	AT1G01490.1		Heavy metal transport/detoxification superfamily protein
isotig25874	#N/A
isotig25900	#N/A
isotig25926	#N/A
isotig25935	AT1G16780.1	VHP2;2	Inorganic H pyrophosphatase family protein
isotig26015	AT2G35630.1	MOR1	Protein MOR1
isotig26026	AT4G24830.1		Argininosuccinate synthase, chloroplastic
isotig26042	AT2G36640.1	ATECP63	embryonic cell protein 63
isotig26062	AT4G26670.1	TIM22-2	Mitochondrial import inner membrane translocase subunit TIM22-2
isotig26064	#N/A
isotig26069	#N/A
isotig26083	AT1G78340.1	GSTU22	Glutathione S-transferase U22
isotig26187	AT4G38650.1		Glycosyl hydrolase family 10 protein
isotig26199	AT1G09970.1	LRR XI-23	Leucine-rich receptor-like protein kinase family protein
isotig26229	AT3G16770.1	RAP2-3	Ethylene-responsive transcription factor RAP2-3
isotig26301	AT1G77520.1		O-methyltransferase family protein
isotig26331	AT1G80280.1		alpha/beta-Hydrolases superfamily protein
isotig26343	#N/A
isotig26349	AT5G19830.1		Peptidyl-tRNA hydrolase, mitochondrial
isotig26373	AT4G30270.1	XTH24	Xyloglucan endotransglucosylase/hydrolase protein 24
isotig26403	AT3G52070.1		unknown protein
isotig26421	AT5G63500.1		Protein of unknown function (DUF 3339)
isotig26433	#N/A
isotig26439	#N/A
isotig26552	AT5G21100.1		Plant L-ascorbate oxidase
isotig26571	AT5G58090.1		Glucan endo-1,3-beta-glucosidase 6
isotig26661	AT5G49940.1	NIFU2	NifU-like protein 2, chloroplastic
isotig26678	AT1G13360.3		unknown protein
isotig26770	AT3G09880.1	B'BETA	Serine/threonine protein phosphatase 2A 57 kDa regulatory subunit B' beta isoform
isotig26782	AT5G41610.1	CHX18	Cation/H(+) antiporter 18
isotig26870	AT1G02205.2	CER1	Protein ECERIFERUM 1
isotig26902	#N/A
isotig26961	AT1G01760.1		adenosine deaminases
isotig26989	AT1G57770.1		FAD/NAD(P)-binding oxidoreductase family protein
isotig26993	AT1G12220.1	RPS5	Disease resistance protein RPS5
isotig27046	AT2G24580.1		Probable sarcosine oxidase
isotig27065	AT4G24810.2		Protein kinase superfamily protein
isotig27085	AT5G14620.1	DRM2	DNA (cytosine-5)-methyltransferase DRM2
isotig27093	AT5G67030.1	ZEP	Zeaxanthin epoxidase, chloroplastic
isotig27137	AT5G57580.1	CBP6B	Calmodulin-binding protein 60 B
isotig27173	#N/A
isotig27189	AT3G07700.1		Protein kinase superfamily protein
isotig27216	#N/A
isotig27228	#N/A
isotig27236	#N/A
isotig27248	AT5G20190.1		Tetratricopeptide repeat (TPR)-like superfamily protein
isotig27280	AT1G66950.1	ABCG39	ABC transporter G family member 39
isotig27296	AT2G39890.1	PROT1	Proline transporter 1
isotig27304	AT2G39170.1		unknown protein
isotig27316	AT1G03070.1		Bax inhibitor-1 family protein
isotig27406	AT4G33905.1		Peroxisomal membrane 22 kDa (Mpv17/PMP22) family protein
isotig27428	AT2G02320.1	PP2B7	F-box protein PP2-B7
isotig27436	#N/A
isotig27477	#N/A
isotig27497	AT2G30395.1	OFP17	Transcription repressor OFP17
isotig27501	AT4G31290.1		ChaC-like family protein
isotig27522	#N/A
isotig27573	AT5G47020.1		unknown protein
isotig27628	AT1G75600.1		Histone H3-like 3
isotig27650	AT3G61220.1	SDR1	(+)-neomenthol dehydrogenase
isotig27682	#N/A
isotig27686	AT2G45360.1		Protein of unknown function (DUF1442)
isotig27705	AT1G07790.1	HTB1	Histone H2B.1
isotig27711	#N/A
isotig27713	AT1G01630.1		Sec14p-like phosphatidylinositol transfer family protein
isotig27736	AT1G19530.1		unknown protein
isotig27751	#N/A
isotig27766	#N/A
isotig27782	#N/A
isotig27790	AT4G28400.1		Probable protein phosphatase 2C 58
isotig27837	#N/A
isotig27845	#N/A
isotig27857	#N/A
isotig27865	AT4G39660.1	AGT2	Alanine--glyoxylate aminotransferase 2 homolog 1, mitochondrial
isotig27885	AT1G23980.1	ATL47	RING-H2 finger protein ATL47
isotig27893	#N/A
isotig27897	#N/A
isotig27924	#N/A
isotig27932	#N/A
isotig27944	#N/A
isotig27960	#N/A
isotig27983	#N/A
isotig28003	#N/A
isotig28049	#N/A
isotig28053	AT1G03890.1	CRD	12S seed storage protein CRD
isotig28076	#N/A
isotig28096	#N/A
isotig28122	AT4G02750.1	PCMP-H24	Pentatricopeptide repeat-containing protein At4g02750
isotig28152	AT3G54440.1		glycoside hydrolase family 2 protein
isotig28212	AT5G05700.1	ATE1	Arginyl-tRNA--protein transferase 1
isotig28268	AT5G57990.1	UBP23	Ubiquitin carboxyl-terminal hydrolase 23
isotig28277	#N/A
isotig28340	AT3G48690.1	CXE12	Probable carboxylesterase 12
isotig28348	AT5G39380.1		Plant calmodulin-binding protein-related
isotig28381	AT1G14360.1	UTR3	UDP-galactose/UDP-glucose transporter 3
isotig28407	AT5G01330.1	PDC3	Pyruvate decarboxylase 3
isotig28428	AT2G05830.1		Methylthioribose-1-phosphate isomerase
isotig28445	AT5G53180.1	ATPTB2	Polypyrimidine tract-binding protein homolog 2
isotig28450	AT3G11080.1	AtRLP35	receptor like protein 35
isotig28464	AT5G55340.1	AT5	Probable long-chain-alcohol O-fatty-acyltransferase 5
isotig28498	AT3G60750.1	TKL-1	Transketolase-1, chloroplastic
isotig28528	AT5G27830.1		FUNCTIONS IN: molecular_function unknown
isotig28538	AT1G14810.1		semialdehyde dehydrogenase family protein
isotig28562	#N/A
isotig28565	AT4G31040.1		CemA-like proton extrusion protein-related
isotig28590	#N/A
isotig28593	AT3G15880.1	TPR4	Topless-related protein 4
isotig28602	AT4G11600.1	GPX6	Probable phospholipid hydroperoxide glutathione peroxidase 6, mitochondrial
isotig28622	#N/A
isotig28649	#N/A
isotig28660	AT5G51190.1	ERF15	Ethylene-responsive transcription factor ERF105
isotig28666	AT4G27300.1	SD11	G-type lectin S-receptor-like serine/threonine-protein kinase SD1-1
isotig28685	#N/A
isotig28700	AT3G15680.1		Ran BP2/NZF zinc finger-like superfamily protein
isotig28703	AT5G55570.1		unknown protein
isotig28708	AT3G14200.1		Chaperone DnaJ-domain superfamily protein
isotig28720	AT5G59720.1	HSP18.1	18.1 kDa class I heat shock protein
isotig28748	AT2G15620.1	NIR1	Ferredoxin--nitrite reductase, chloroplastic
isotig28757	AT3G15880.1	TPR4	Topless-related protein 4
isotig28793	#N/A
isotig28810	AT1G71120.1	GLIP6	GDSL esterase/lipase 6
isotig28813	#N/A
isotig28815	#N/A
isotig28862	#N/A
isotig28864	AT5G25940.1		early nodulin-related
isotig28877	#N/A
isotig28920	AT5G60410.2	SIZ1	E3 SUMO-protein ligase SIZ1
isotig28940	AT4G30110.1	HMA2	Cadmium/zinc-transporting ATPase HMA2
isotig29000	AT3G04520.1	THA2	Probable low-specificity L-threonine aldolase 2
isotig29092	AT1G54570.1		Acyltransferase-like protein At1g54570, chloroplastic
isotig29148	AT3G52430.1	PAD4	Lipase-like PAD4
isotig29164	AT4G37080.2		Protein of unknown function, DUF547
isotig29196	AT3G25690.1	CHUP1	Protein CHUP1, chloroplastic
isotig29212	AT1G69550.1		disease resistance protein (TIR-NBS-LRR class)
isotig29244	AT5G56890.1		Protein kinase superfamily protein
isotig29256	#N/A
isotig29265	AT3G55840.1	HSPRO1	Nematode resistance protein-like HSPRO1
isotig29284	AT5G19840.1		2-oxoglutarate (2OG) and Fe(II)-dependent oxygenase superfamily protein
isotig29288	AT4G19210.1	ABCE2	ABC transporter E family member 2
isotig29304	AT2G35800.1		mitochondrial substrate carrier family protein
isotig29332	AT5G13640.1	PDAT1	Phospholipid:diacylglycerol acyltransferase 1
isotig29376	AT2G34190.1	NAT2	Nucleobase-ascorbate transporter 2
isotig29412	#N/A
isotig29424	AT5G05730.1	ASA1	Anthranilate synthase alpha subunit 1, chloroplastic
isotig29436	AT1G31120.1	POT1	Potassium transporter 10
isotig29472	AT5G20540.1	BRXL4	Protein Brevis radix-like 4
isotig29480	AT4G28400.1		Probable protein phosphatase 2C 58
isotig29493	AT1G27760.3	SAT32	interferon-related developmental regulator family protein / IFRD protein family
isotig29496	#N/A
isotig29524	AT3G12360.1	ITN1	Ankyrin repeat-containing protein At3g12360
isotig29580	AT3G56650.1	PPD6	PsbP domain-containing protein 6, chloroplastic
isotig29584	AT3G13220.1	ABCG26	ABC transporter G family member 26
isotig29600	AT3G05660.1	AtRLP33	receptor like protein 33
isotig29612	AT1G64630.1	WNK1	Probable serine/threonine-protein kinase WNK10
isotig29660	AT5G60760.1		P-loop NTPase domain-containing protein LPA1 homolog 1
isotig29676	AT1G55350.3	DEK1	Calpain-type cysteine protease DEK1
isotig29720	AT1G54570.1		Acyltransferase-like protein At1g54570, chloroplastic
isotig29728	AT3G24660.1	TMKL1	Putative kinase-like protein TMKL1
isotig29736	AT2G34090.1	MEE18	maternal effect embryo arrest 18
isotig29744	AT1G30970.1	SUF4	Protein SUPPRESSOR OF FRI 4
isotig29749	AT4G13710.1		Probable pectate lyase 15
isotig29752	AT1G73210.1		Protein of unknown function (DUF789)
isotig29756	#N/A
isotig29792	AT4G17940.1		Tetratricopeptide repeat (TPR)-like superfamily protein
isotig29860	AT5G42370.1		Calcineurin-like metallo-phosphoesterase superfamily protein
isotig29872	AT4G27620.1		unknown protein
isotig29880	AT1G56590.1	AP3M	AP-3 complex subunit mu
isotig29892	#N/A
isotig29896	AT4G01070.1	UGT72B1	UDP-glycosyltransferase 72B1
isotig29904	AT2G03880.1	PCMP-H44	Pentatricopeptide repeat-containing protein At2g03880, mitochondrial
isotig29916	AT5G65760.1		Serine carboxypeptidase S28 family protein
isotig29968	AT2G27590.1		S-adenosyl-L-methionine-dependent methyltransferases superfamily protein
isotig30008	AT1G18750.1	AGL65	AGAMOUS-like 65
isotig30013	AT1G20230.1	PCMP-H21	Pentatricopeptide repeat-containing protein At1g20230
isotig30076	AT3G54380.1		SAC3/GANP/Nin1/mts3/eIF-3 p25 family
isotig30080	AT1G53910.3	RAP2-12	Ethylene-responsive transcription factor RAP2-12
isotig30120	AT1G04410.1	MDH1	Malate dehydrogenase, cytoplasmic 1
isotig30156	AT3G53900.2	UPP	Uracil phosphoribosyltransferase, chloroplastic
isotig30176	AT1G72860.1		Disease resistance protein (TIR-NBS-LRR class) family
isotig30196	AT2G26180.1	IQD6	IQ-domain 6
isotig30208	AT1G35190.1		2-oxoglutarate (2OG) and Fe(II)-dependent oxygenase superfamily protein
isotig30216	AT1G22160.1		Protein of unknown function (DUF581)
isotig30240	AT4G33950.1	SRK2E	Serine/threonine-protein kinase SRK2E
isotig30304	AT1G33240.1	AT-GTL1	GT-2-like 1
isotig30320	AT4G27940.1	MTM1	Mitochondrial carrier protein MTM1
isotig30328	#N/A
isotig30356	AT4G19670.1		RING/U-box superfamily protein
isotig30368	AT3G16170.1	AAE13	Malonate--CoA ligase
isotig30376	AT4G16710.1		glycosyltransferase family protein 28
isotig30428	AT2G01990.1		unknown protein
isotig30492	AT4G10500.1		2-oxoglutarate (2OG) and Fe(II)-dependent oxygenase superfamily protein
isotig30520	AT1G08490.1	NFS2	Cysteine desulfurase 1, chloroplastic
isotig30532	AT4G02080.1	SAR1A	GTP-binding protein SAR1A
isotig30592	#N/A
isotig30600	AT1G79220.1		Mitochondrial transcription termination factor family protein
isotig30612	#N/A
isotig30617	AT3G04020.1		unknown protein
isotig30640	AT2G41705.1		camphor resistance CrcB family protein
isotig30680	AT5G12020.1	HSP17.6	17.6 kDa class II heat shock protein
isotig30708	AT5G11540.1	GULLO3	L-gulonolactone oxidase 3
isotig30712	#N/A
isotig30721	AT1G20270.1	P4H3	Probable prolyl 4-hydroxylase 3
isotig30780	AT2G33530.1	SCPL46	Serine carboxypeptidase-like 46
isotig30792	AT5G50890.1		alpha/beta-Hydrolases superfamily protein
isotig30820	AT3G47550.3		RING/FYVE/PHD zinc finger superfamily protein
isotig30844	AT5G13510.1	RPL1	50S ribosomal protein L10, chloroplastic
isotig30856	AT1G80490.1	TPR1	Topless-related protein 1
isotig30876	AT5G51970.1	SDH	Sorbitol dehydrogenase
isotig30900	#N/A
isotig30968	#N/A
isotig30980	AT5G47010.1	UPF1	Regulator of nonsense transcripts 1 homolog
isotig30996	#N/A
isotig31008	AT3G02870.1	VTC4	Inositol-phosphate phosphatase
isotig31032	AT3G16720.1	ATL2	RING-H2 finger protein ATL2
isotig31044	AT1G67940.1	ABCI17	ABC transporter I family member 17
isotig31096	AT5G13410.1	FKBP19	Peptidyl-prolyl cis-trans isomerase FKBP19, chloroplastic
isotig31100	#N/A
isotig31136	AT5G62930.1		GDSL esterase/lipase At5g62930
isotig31180	AT1G70520.1	CRK2	Cysteine-rich receptor-like protein kinase 2
isotig31192	#N/A
isotig31224	#N/A
isotig31240	AT1G14890.1		Plant invertase/pectin methylesterase inhibitor superfamily protein
isotig31260	#N/A
isotig31328	AT1G69550.1		disease resistance protein (TIR-NBS-LRR class)
isotig31365	AT2G39445.1		Phosphatidylinositol N-acetylglucosaminyltransferase, GPI19/PIG-P subunit
isotig31372	#N/A
isotig31392	AT2G28420.1		Lactoylglutathione lyase / glyoxalase I family protein
isotig31476	AT5G10830.1		S-adenosyl-L-methionine-dependent methyltransferases superfamily protein
isotig31496	AT5G05280.1	ATL73	RING-H2 finger protein ATL73
isotig31568	#N/A
isotig31600	AT3G21540.1		transducin family protein / WD-40 repeat family protein
isotig31608	#N/A
isotig31624	AT2G41380.1		S-adenosyl-L-methionine-dependent methyltransferases superfamily protein
isotig31652	AT5G01750.1		Protein LURP-one-related 15
isotig31664	#N/A
isotig31676	AT5G02230.1		Haloacid dehalogenase-like hydrolase (HAD) superfamily protein
isotig31684	AT1G43890.1	RABC1	Ras-related protein RABC1
isotig31704	AT1G80120.1		Protein LURP-one-related 5
isotig31752	AT5G02790.1	GSTL3	Glutathione S-transferase L3
isotig31776	AT1G07645.1	ATDSI-1VOC	dessication-induced 1VOC superfamily protein
isotig31800	AT1G15380.1		Lactoylglutathione lyase / glyoxalase I family protein
isotig31828	#N/A
isotig31848	AT1G76570.1		Chlorophyll A-B binding family protein
isotig31858	AT2G47710.1		Adenine nucleotide alpha hydrolases-like superfamily protein
isotig31880	AT4G24040.1	TRE1	Trehalase
isotig31900	AT3G22600.1		Bifunctional inhibitor/lipid-transfer protein/seed storage 2S albumin superfamily protein
isotig31904	AT1G48130.1	PER1	1-Cys peroxiredoxin PER1
isotig31912	AT2G35730.1		Heavy metal transport/detoxification superfamily protein
isotig31980	AT1G15750.1	TPL	Protein TOPLESS
isotig32008	AT5G51550.1	EXL3	Protein EXORDIUM-like 3
isotig32012	#N/A
isotig32032	AT3G48990.1	AAE3	Oxalate--CoA ligase
isotig32040	#N/A
isotig32104	#N/A
isotig32136	AT3G62190.1		Chaperone DnaJ-domain superfamily protein
isotig32160	#N/A
isotig32212	AT1G53540.1	HSP17.6C	17.6 kDa class I heat shock protein 3
isotig32252	AT4G36850.1		PQ-loop repeat family protein / transmembrane family protein
isotig32288	AT1G65820.1		microsomal glutathione s-transferase, putative
isotig32376	#N/A
isotig32512	#N/A
isotig32596	AT1G17470.1	DRG1	Developmentally-regulated G-protein 1
isotig32621	AT5G66150.1		Glycosyl hydrolase family 38 protein
isotig32647	AT4G11160.1		Translation initiation factor 2, small GTP-binding protein
isotig32698	AT5G35360.1	CAC2	Biotin carboxylase, chloroplastic
isotig32716	AT4G17750.1	HSFA1A	Heat stress transcription factor A-1a
isotig32728	AT1G70280.2		NHL domain-containing protein
isotig32788	AT3G51950.1		Zinc finger CCCH domain-containing protein 46
isotig32794	AT1G03310.2	ISA2	Isoamylase 2, chloroplastic
isotig32800	AT5G07920.1	DGK1	Diacylglycerol kinase 1
isotig32806	AT1G27170.1		transmembrane receptors
isotig32812	AT1G34550.1	EMB2756	Protein of unknown function (DUF616)
isotig32833	AT4G08920.1	CRY1	Cryptochrome-1
isotig32851	AT1G20300.1		Pentatricopeptide repeat-containing protein At1g20300, mitochondrial
isotig32869	AT5G03450.1		Transducin/WD40 repeat-like superfamily protein
isotig32884	AT1G55020.1	LOX1	Linoleate 9S-lipoxygenase 1
isotig32889	AT4G13420.1	POT5	Potassium transporter 5
isotig32968	#N/A
isotig32973	AT5G36890.1	BGLU42	Beta-glucosidase 42
isotig32980	AT1G34150.1		Pseudouridine synthase family protein
isotig33043	AT3G57050.1	CBL	Cystathionine beta-lyase, chloroplastic
isotig33059	#N/A
isotig33124	#N/A
isotig33166	AT3G14840.2	LRR-RLK	Probable leucine-rich repeat receptor-like serine/threonine-protein kinase At3g14840
isotig33178	AT4G36830.1	HOS3	Elongation of fatty acids protein 3-like
isotig33199	AT4G09060.1		unknown protein
isotig33212	AT1G74960.2	KAS2	3-oxoacyl-
isotig33217	AT3G54450.1	NPF5.4	Protein NRT1/ PTR FAMILY 5.4
isotig33249	AT4G32060.1		calcium-binding EF hand family protein
isotig33255	#N/A
isotig33288	#N/A
isotig33298	AT5G65690.1	PCK2	phosphoenolpyruvate carboxykinase 2
isotig33312	AT1G71340.1	GDPD4	Glycerophosphodiester phosphodiesterase GDPD4
isotig33330	AT5G42480.1	ARC6	Protein ACCUMULATION AND REPLICATION OF CHLOROPLASTS 6, chloroplastic
isotig33333	AT5G05410.1	DREB2A	Dehydration-responsive element-binding protein 2A
isotig33351	AT3G49180.1	RID3	Protein ROOT INITIATION DEFECTIVE 3
isotig33366	AT4G02220.1		zinc finger (MYND type) family protein / programmed cell death 2 C-terminal domain-containing protein
isotig33408	AT4G25640.1	ATDTX35	detoxifying efflux carrier 35
isotig33414	AT3G17920.1		Outer arm dynein light chain 1 protein
isotig33420	AT2G11520.1	CRCK3	Calmodulin-binding receptor-like cytoplasmic kinase 3
isotig33444	AT4G33050.3	EDA39	calmodulin-binding family protein
isotig33456	AT3G24530.1		AAA-type ATPase family protein / ankyrin repeat family protein
isotig33459	AT4G35590.1	RKD5	Protein RKD5
isotig33462	AT1G73020.1		Anoctamin-like protein At1g73020
isotig33477	#N/A
isotig33516	AT3G52610.1		unknown protein
isotig33531	AT5G60200.1	DOF5.3	Dof zinc finger protein DOF5.3
isotig33534	AT1G17290.1	ALAAT1	Alanine aminotransferase 1, mitochondrial
isotig33564	AT3G10050.1	OMR1	Threonine dehydratase biosynthetic, chloroplastic
isotig33576	AT3G13226.1		regulatory protein RecX family protein
isotig33582	AT2G39730.1	RCA	Ribulose bisphosphate carboxylase/oxygenase activase, chloroplastic
isotig33612	AT4G17090.1	BAM3	Beta-amylase 3, chloroplastic
isotig33639	AT1G22400.1	UGT85A1	UDP-glycosyltransferase 85A1
isotig33651	#N/A
isotig33706	AT5G45170.1		Haloacid dehalogenase-like hydrolase (HAD) superfamily protein
isotig33718	#N/A
isotig33724	AT4G01070.1	UGT72B1	UDP-glycosyltransferase 72B1
isotig33742	AT1G13960.1	WRKY4	Probable WRKY transcription factor 4
isotig33751	AT3G48530.1	KING1	SNF1-related protein kinase regulatory subunit gamma-1
isotig33762	#N/A
isotig33771	AT5G67320.1	HOS15	WD-40 repeat family protein
isotig33777	AT3G19690.1		CAP (Cysteine-rich secretory proteins, Antigen 5, and Pathogenesis-related 1 protein) superfamily protein
isotig33816	AT5G14620.1	DRM2	DNA (cytosine-5)-methyltransferase DRM2
isotig33846	#N/A
isotig33855	AT1G68920.3	BHLH49	Transcription factor bHLH49
isotig33858	AT5G48850.1	SDI1	Protein SULFUR DEFICIENCY-INDUCED 1
isotig33864	#N/A
isotig33890	AT3G11670.1	DGD1	Digalactosyldiacylglycerol synthase 1, chloroplastic
isotig33907	AT5G62910.1		RING/U-box superfamily protein
isotig33948	#N/A
isotig33963	AT1G73980.1		Phosphoribulokinase / Uridine kinase family
isotig33978	AT5G63560.1		HXXXD-type acyl-transferase family protein
isotig34000	AT3G50940.1		P-loop containing nucleoside triphosphate hydrolases superfamily protein
isotig34006	#N/A
isotig34045	AT3G54950.1	PLP7	Patatin-like protein 7
isotig34048	AT2G35980.1	YLS9	Protein YLS9
isotig34054	#N/A
isotig34111	AT1G69380.1		Protein of unknown function (DUF155)
isotig34123	AT5G39570.1		Uncharacterized protein At5g39570
isotig34129	AT2G39890.1	PROT1	Proline transporter 1
isotig34138	AT3G42860.1		zinc knuckle (CCHC-type) family protein
isotig34144	AT3G21630.1	CERK1	Chitin elicitor receptor kinase 1
isotig34153	#N/A
isotig34159	AT2G41680.1	NTRC	NADPH-dependent thioredoxin reductase 3
isotig34180	AT5G13200.1		GEM-like protein 5
isotig34183	#N/A
isotig34186	AT4G29900.1	ACA1	Calcium-transporting ATPase 10, plasma membrane-type
isotig34243	AT1G11320.1		unknown protein
isotig34261	AT4G11130.1	RDR2	RNA-dependent RNA polymerase 2
isotig34264	AT5G52040.4	RS41	Serine/arginine-rich splicing factor RS41
isotig34276	AT5G57700.1		BNR/Asp-box repeat family protein
isotig34298	AT3G13700.2		RNA-binding (RRM/RBD/RNP motifs) family protein
isotig34328	#N/A
isotig34346	#N/A
isotig34358	AT3G48700.1	CXE13	Probable carboxylesterase 13
isotig34361	AT3G27060.1	TSO2	Ribonucleoside-diphosphate reductase small chain C
isotig34367	AT1G73980.1		Phosphoribulokinase / Uridine kinase family
isotig34373	AT2G47160.1	BOR1	Boron transporter 1
isotig34382	#N/A
isotig34409	AT5G64290.1	DIT2-1	Dicarboxylate transporter 2.1, chloroplastic
isotig34418	#N/A
isotig34424	AT2G28840.1	XBAT31	Putative E3 ubiquitin-protein ligase XBAT31
isotig34466	#N/A
isotig34469	#N/A
isotig34499	AT1G33780.1		Protein of unknown function (DUF179)
isotig34538	AT4G23160.1	CRK8	cysteine-rich RLK (RECEPTOR-like protein kinase) 8
isotig34568	#N/A
isotig34571	AT2G20230.1	TOM2AH2	Tetraspanin-18
isotig34589	AT4G33990.1	EMB2758	Pentatricopeptide repeat-containing protein At4g33990
isotig34592	AT1G17290.1	ALAAT1	Alanine aminotransferase 1, mitochondrial
isotig34610	AT4G02990.1		Mitochondrial transcription termination factor family protein
isotig34616	#N/A
isotig34631	AT5G66730.1	IDD1	Protein indeterminate-domain 1
isotig34651	#N/A
isotig34663	AT5G01920.1	STN8	Serine/threonine-protein kinase STN8, chloroplastic
isotig34672	AT1G14570.2	PUX7	Plant UBX domain-containing protein 7
isotig34675	#N/A
isotig34678	AT1G70520.1	CRK2	Cysteine-rich receptor-like protein kinase 2
isotig34693	#N/A
isotig34714	AT1G77120.1	ADH1	Alcohol dehydrogenase class-P
isotig34725	AT5G56180.1	ARP8	Actin-related protein 8
isotig34728	#N/A
isotig34767	#N/A
isotig34792	AT5G64260.1	EXL2	Protein EXORDIUM-like 2
isotig34814	AT5G02120.1	HLIP	High-light-induced protein, chloroplastic
isotig34820	AT5G02500.1	MED37E	Probable mediator of RNA polymerase II transcription subunit 37e
isotig34846	AT2G41700.1	ABCA1	ABC transporter A family member 1
isotig34852	AT1G03890.1	CRD	12S seed storage protein CRD
isotig34876	#N/A
isotig34891	AT1G01920.2		SET domain-containing protein
isotig34897	AT5G20190.1		Tetratricopeptide repeat (TPR)-like superfamily protein
isotig34912	AT1G03650.1		Acyl-CoA N-acyltransferases (NAT) superfamily protein
isotig34960	AT1G18490.1	PCO3	Plant cysteine oxidase 3
isotig34963	#N/A
isotig34975	AT1G19210.1	ERF17	Ethylene-responsive transcription factor ERF017
isotig34978	#N/A
isotig34987	AT3G20660.1	OCT4	Organic cation/carnitine transporter 4
isotig34993	AT1G07660.1		Histone H4
isotig35006	AT1G79790.1		Haloacid dehalogenase-like hydrolase (HAD) superfamily protein
isotig35008	AT3G62650.2		unknown protein
isotig35020	AT3G55960.1		Haloacid dehalogenase-like hydrolase (HAD) superfamily protein
isotig35059	AT4G33420.1	PER47	Peroxidase 47
isotig35077	AT4G10490.1		2-oxoglutarate (2OG) and Fe(II)-dependent oxygenase superfamily protein
isotig35095	#N/A
isotig35107	#N/A
isotig35113	AT5G47670.1	NFYB6	Nuclear transcription factor Y subunit B-6
isotig35116	AT5G58005.1		Cytochrome c oxidase, subunit Vib family protein
isotig35119	#N/A
isotig35146	#N/A
isotig35188	AT2G44310.1		Calcium-binding EF-hand family protein
isotig35209	AT4G11600.1	GPX6	Probable phospholipid hydroperoxide glutathione peroxidase 6, mitochondrial
isotig35215	AT1G63650.1	BHLH2	Transcription factor EGL1
isotig35224	AT2G36830.1	TIP1-1	Aquaporin TIP1-1
isotig35236	#N/A
isotig35271	#N/A
isotig35292	AT1G14320.1	RPL1A	60S ribosomal protein L10-1
isotig35298	AT1G01800.1		NAD(P)-binding Rossmann-fold superfamily protein
isotig35307	AT1G02850.1	BGLU11	Beta-glucosidase 11
isotig35364	#N/A
isotig35376	AT2G39725.1		LYR family of Fe/S cluster biogenesis protein
isotig35385	AT3G19700.1	IKU2	Receptor-like protein kinase HAIKU2
isotig35435	AT1G14510.1	AL7	PHD finger protein ALFIN-LIKE 7
isotig35447	#N/A
isotig35453	#N/A
isotig35540	#N/A
isotig35564	AT1G64860.1	SIGA	RNA polymerase sigma factor sigA
isotig35585	ATMG01190.1	ATP1	ATP synthase subunit 1
isotig35590	AT5G05340.1	PER52	Peroxidase 52
isotig35643	#N/A
isotig35671	AT1G52720.1		unknown protein
isotig35692	AT3G52070.1		unknown protein
isotig35713	AT1G10360.1	GSTU18	Glutathione S-transferase U18
isotig35719	#N/A
isotig35749	#N/A
isotig35776	AT3G12490.2	CYS6	Cysteine proteinase inhibitor 6
isotig35856	AT1G70520.1	CRK2	Cysteine-rich receptor-like protein kinase 2
isotig35871	#N/A
isotig35914	AT1G18100.1	MFT	Protein MOTHER of FT and TF 1
isotig35920	AT5G11950.1	LOG8	Cytokinin riboside 5'-monophosphate phosphoribohydrolase LOG8
isotig35944	AT1G67940.1	ABCI17	ABC transporter I family member 17
isotig35967	AT4G17500.1	ERF1A	Ethylene-responsive transcription factor 1A
isotig36023	AT5G44460.1	CML43	Probable calcium-binding protein CML43
isotig36103	AT4G03290.1	CML6	Calmodulin-like protein 6
isotig36112	#N/A
isotig36118	AT3G60520.1		unknown protein
isotig36127	AT3G23340.1	ckl1	casein kinase I-like 10
isotig36146	#N/A
isotig36263	AT2G24050.1	EIF(ISO)4G2	Eukaryotic translation initiation factor isoform 4G-2
isotig36275	#N/A
isotig36284	AT1G08030.1	TPST	Protein-tyrosine sulfotransferase
isotig36305	#N/A
isotig36323	#N/A
isotig36347	AT4G36040.1	ATJ11	Chaperone protein dnaJ 11, chloroplastic
isotig36362	#N/A
isotig36370	#N/A
isotig36379	#N/A
isotig36438	#N/A
isotig36483	AT1G07900.1	LBD1	LOB domain-containing protein 1
isotig36489	#N/A
isotig36496	#N/A
isotig36504	#N/A
isotig36542	#N/A
isotig36545	#N/A
isotig36560	AT2G30590.1	WRKY21	Probable WRKY transcription factor 21
isotig36630	#N/A
isotig36641	#N/A
isotig36698	#N/A
isotig36743	AT4G05320.2	UBQ1	Polyubiquitin 10
isotig36758	#N/A
isotig36797	#N/A
isotig36800	AT5G05080.1	UBC22	Ubiquitin-conjugating enzyme E2 22
isotig36842	AT3G06730.1	CITRX	Thioredoxin-like protein CITRX, chloroplastic
isotig36900	#N/A
isotig36905	#N/A
isotig36943	AT5G20090.1	MPC1	Mitochondrial pyruvate carrier 1
isotig36957	#N/A
isotig36963	#N/A
isotig36979	#N/A
isotig36988	#N/A
isotig37132	AT1G20160.1	CRSP	CO(2)-response secreted protease
isotig37153	AT2G14835.1		RING/U-box superfamily protein
isotig37308	AT3G10840.1		alpha/beta-Hydrolases superfamily protein
isotig37332	AT1G77320.1	MEI1	transcription coactivators
isotig37338	AT2G14260.1	PIP	Proline iminopeptidase
isotig37347	#N/A
isotig37380	AT4G36910.1	CBSX1	CBS domain-containing protein CBSX1, chloroplastic
isotig37389	AT3G48060.1		BAH domain
isotig37416	AT5G44050.1		MATE efflux family protein
isotig37449	#N/A
isotig37479	AT5G11250.1		Disease resistance protein (TIR-NBS-LRR class)
isotig37482	#N/A
isotig37503	AT2G41945.1		unknown protein
isotig37510	#N/A
isotig37524	AT3G28210.1	SAP12	Zinc finger AN1 domain-containing stress-associated protein 12
isotig37530	#N/A
isotig37542	AT1G63270.1	ABCI1	ABC transporter I family member 1
isotig37575	#N/A
isotig37605	#N/A
isotig37616	#N/A
isotig37625	#N/A
isotig37667	AT1G68560.1	XYL1	Alpha-xylosidase 1
isotig37774	#N/A
isotig37804	AT4G09960.3	AGL11	Agamous-like MADS-box protein AGL11
isotig37822	#N/A
isotig37831	AT5G45080.1	PP2A6	Protein PHLOEM PROTEIN 2-LIKE A6
isotig37855	#N/A
isotig37894	#N/A
isotig37903	AT2G04790.2		unknown protein
isotig37915	AT5G43350.1	PHT1-1	Inorganic phosphate transporter 1-1
isotig37927	AT4G30320.1		CAP (Cysteine-rich secretory proteins, Antigen 5, and Pathogenesis-related 1 protein) superfamily protein
isotig37951	#N/A
isotig37963	AT4G14600.1		Bet1-like protein At4g14600
isotig37972	#N/A
isotig37998	#N/A
isotig38009	#N/A
isotig38012	#N/A
isotig38015	#N/A
isotig38018	#N/A
isotig38051	AT1G01490.1		Heavy metal transport/detoxification superfamily protein
isotig38062	#N/A
isotig38068	AT1G03890.1	CRD	12S seed storage protein CRD
isotig38074	#N/A
isotig38080	#N/A
isotig38089	AT4G15020.1		hAT transposon superfamily
isotig38104	#N/A
isotig38141	AT4G36040.1	ATJ11	Chaperone protein dnaJ 11, chloroplastic
isotig38143	AT3G05870.1	APC11	anaphase-promoting complex/cyclosome 11
isotig38149	#N/A
isotig38152	#N/A
isotig38164	#N/A
isotig38169	#N/A
isotig38175	AT5G48485.1	DIR1	Putative lipid-transfer protein DIR1
isotig38204	AT2G35030.1	PCMP-E15	Pentatricopeptide repeat-containing protein At2g35030, mitochondrial
isotig38222	#N/A
isotig38226	AT3G46510.1	PUB13	U-box domain-containing protein 13
isotig38242	AT1G09970.1	LRR XI-23	Leucine-rich receptor-like protein kinase family protein
isotig38256	AT1G70300.1	POT6	Potassium transporter 6
isotig38288	AT2G43400.1	ETFQO	Electron transfer flavoprotein-ubiquinone oxidoreductase, mitochondrial
isotig38294	AT5G58050.1	GDPDL6	Glycerophosphodiester phosphodiesterase GDPDL6
isotig38324	AT4G37130.1	NUP58	Nuclear pore complex protein NUP58
isotig38326	AT1G34300.1		G-type lectin S-receptor-like serine/threonine-protein kinase At1g34300
isotig38340	AT5G46420.1		16S rRNA processing protein RimM family
isotig38344	AT3G55400.1	OVA1	methionyl-tRNA synthetase / methionine--tRNA ligase / MetRS (cpMetRS)
isotig38366	AT1G70280.2		NHL domain-containing protein
isotig38391	AT1G53270.1	ABCG1	ABC transporter G family member 10
isotig38396	AT1G68780.1		RNI-like superfamily protein
isotig38422	#N/A
isotig38430	AT4G00840.1	PAT12	Probable protein S-acyltransferase 12
isotig38466	AT5G64370.1	PYD3	Beta-ureidopropionase
isotig38488	AT4G00290.1	MSL1	Mechanosensitive ion channel protein 1, mitochondrial
isotig38508	AT5G60920.1	COB	Protein COBRA
isotig38545	AT3G23370.1		RNA-binding (RRM/RBD/RNP motifs) family protein
isotig38557	AT1G67800.1		Copine (Calcium-dependent phospholipid-binding protein) family
isotig38575	AT4G30960.1	CIPK6	CBL-interacting serine/threonine-protein kinase 6
isotig38583	AT4G38540.1		FAD/NAD(P)-binding oxidoreductase family protein
isotig38591	AT4G02750.1	PCMP-H24	Pentatricopeptide repeat-containing protein At4g02750
isotig38593	#N/A
isotig38595	AT5G45760.1		Transducin/WD40 repeat-like superfamily protein
isotig38605	AT1G19440.1	KCS4	3-ketoacyl-CoA synthase 4
isotig38609	AT1G69040.1	ACR4	ACT domain-containing protein ACR4
isotig38615	AT1G75450.1	CKX5	Cytokinin dehydrogenase 5
isotig38635	AT1G55790.1		Domain of unknown function (DUF2431)
isotig38639	#N/A
isotig38641	AT1G49270.1	PERK7	Proline-rich receptor-like protein kinase PERK7
isotig38653	AT4G23280.1	CRK2	cysteine-rich RLK (RECEPTOR-like protein kinase) 20
isotig38664	AT5G42090.1		Lung seven transmembrane receptor family protein
isotig38667	AT2G43340.1		Protein of unknown function (DUF1685)
isotig38672	AT4G16740.1	TPS3	Tricyclene synthase, chloroplastic
isotig38710	AT5G45230.1		Disease resistance protein (TIR-NBS-LRR class) family
isotig38725	AT3G27925.1	DEGP1	Protease Do-like 1, chloroplastic
isotig38743	AT2G20560.1		DNAJ heat shock family protein
isotig38747	AT2G38430.1		unknown protein
isotig38775	#N/A
isotig38797	AT3G51280.1		Protein POLLENLESS 3-LIKE 2
isotig38804	AT3G57430.1	PCMP-H81	Pentatricopeptide repeat-containing protein At3g57430, chloroplastic
isotig38806	AT3G10340.1	PAL4	Phenylalanine ammonia-lyase 4
isotig38824	AT1G74930.1	ERF18	Ethylene-responsive transcription factor ERF018
isotig38826	AT4G18770.1	MYB98	Transcription factor MYB98
isotig38830	#N/A
isotig38842	AT5G53060.1		RNA-binding KH domain-containing protein
isotig38859	AT4G30620.1		Uncharacterised BCR, YbaB family COG0718
isotig38868	#N/A
isotig38887	#N/A
isotig38891	AT3G12590.1		unknown protein
isotig38896	AT4G37990.1	CAD8	Cinnamyl alcohol dehydrogenase 8
isotig38915	AT5G60370.1		Exonuclease V, chloroplastic
isotig38937	#N/A
isotig38939	AT1G67340.1		F-box protein At1g67340
isotig38943	AT3G15290.1		3-hydroxyacyl-CoA dehydrogenase family protein
isotig38951	AT5G02190.1	PCS1	Aspartic proteinase PCS1
isotig38981	AT1G21460.1	SWEET1	Bidirectional sugar transporter SWEET1
isotig38985	AT5G13070.1		MSF1-like family protein
isotig38987	AT1G69550.1		disease resistance protein (TIR-NBS-LRR class)
isotig39026	AT2G14095.1		unknown protein
isotig39034	AT3G56330.1		N2,N2-dimethylguanosine tRNA methyltransferase
isotig39047	#N/A
isotig39059	AT1G20990.1		Cysteine/Histidine-rich C1 domain family protein
isotig39064	AT1G53240.1	mMDH1	Malate dehydrogenase 1, mitochondrial
isotig39074	#N/A
isotig39089	#N/A
isotig39097	#N/A
isotig39109	#N/A
isotig39129	#N/A
isotig39138	AT5G39660.1	CDF2	Cyclic dof factor 2
isotig39148	AT4G28890.1	ATL42	E3 ubiquitin-protein ligase ATL42
isotig39159	AT1G03120.1	ATRAB28	responsive to abscisic acid 28
isotig39215	AT1G80940.2		unknown protein
isotig39218	#N/A
isotig39229	AT4G20780.1	CML42	Calcium-binding protein CML42
isotig39231	AT1G01900.1	SBTI1.1	Subtilisin-like protease SBT1.1
isotig39257	AT5G21960.1	ERF16	Ethylene-responsive transcription factor ERF016
isotig39293	AT5G12320.1		ankyrin repeat family protein
isotig39295	#N/A
isotig39301	AT5G27980.1		Seed maturation protein
isotig39304	AT1G07900.1	LBD1	LOB domain-containing protein 1
isotig39316	AT5G09810.1	ACT7	Actin-7
isotig39319	AT5G42510.1	DIR1	Dirigent protein 1
isotig39323	AT2G30695.1		FUNCTIONS IN: molecular_function unknown
isotig39340	AT1G50640.1	ERF3	Ethylene-responsive transcription factor 3
isotig39344	#N/A
isotig39356	AT3G15880.1	TPR4	Topless-related protein 4
isotig39358	#N/A
isotig39408	#N/A
isotig39447	AT1G09390.1		GDSL esterase/lipase At1g09390
isotig39457	#N/A
isotig39476	#N/A
isotig39479	AT2G21660.1	RBG7	Glycine-rich RNA-binding protein 7
isotig39487	#N/A
isotig39552	AT5G58230.1	MSI1	Histone-binding protein MSI1
isotig39611	#N/A
isotig39635	#N/A
isotig39665	#N/A
isotig39786	#N/A
isotig39897	AT2G37930.1		Protein of unknown function (DUF3527)
isotig39945	AT3G24650.1	ABI3	B3 domain-containing transcription factor ABI3
isotig39948	#N/A
isotig39963	AT2G27090.1		Protein of unknown function (DUF630 and DUF632)
isotig39969	AT4G00490.1	BAM2	Beta-amylase 2, chloroplastic
isotig39979	AT5G20280.1	SPS1	Sucrose-phosphate synthase 1
isotig39981	AT1G34550.1	EMB2756	Protein of unknown function (DUF616)
isotig40005	AT5G63930.1		Probable leucine-rich repeat receptor-like protein kinase At5g63930
isotig40073	AT4G31890.1		ARM repeat superfamily protein
isotig40105	AT5G53480.1	KPNB1	Importin subunit beta-1
isotig40141	AT5G09890.2		Protein kinase family protein
isotig40181	AT5G51230.1	EMF2	Polycomb group protein EMBRYONIC FLOWER 2
isotig40209	AT2G19810.1		Zinc finger CCCH domain-containing protein 20
isotig40235	AT5G02310.1	PRT6	E3 ubiquitin-protein ligase PRT6
isotig40293	AT2G32970.1		unknown protein
isotig40301	AT1G52570.1	PLDALPHA2	Phospholipase D alpha 2
isotig40309	AT1G67420.2		Zn-dependent exopeptidases superfamily protein
isotig40345	AT2G45620.1		Nucleotidyltransferase family protein
isotig40375	AT2G22840.1	GRF1	Growth-regulating factor 1
isotig40471	AT1G62640.1	KAS III	3-oxoacyl-
isotig40477	AT1G68020.2	TPS6	Alpha,alpha-trehalose-phosphate synthase
isotig40489	AT2G32700.6	LUH	LEUNIG_homolog
isotig40495	AT2G39580.1		CONTAINS InterPro DOMAIN/s: Putative zinc-finger domain (InterPro:IPR019607)
isotig40539	AT1G78060.1	BXL7	Probable beta-D-xylosidase 7
isotig40559	AT1G70060.1	SNL4	Paired amphipathic helix protein Sin3-like 4
isotig40589	AT5G57800.1	CER3	Protein ECERIFERUM 3
isotig40619	AT3G14010.4	CID4	Polyadenylate-binding protein-interacting protein 4
isotig40649	AT4G00150.1	SCL6	Scarecrow-like protein 6
isotig40653	AT5G53020.1		Ribonuclease P protein subunit P38-related
isotig40655	AT3G17340.1		ARM repeat superfamily protein
isotig40673	AT5G39960.1		GTP binding
isotig40689	AT4G34860.1	INVB	Probable alkaline/neutral invertase B
isotig40699	AT2G14740.1	VSR3	Vacuolar-sorting receptor 3
isotig40715	#N/A
isotig40747	AT3G17900.1		unknown protein
isotig40769	AT5G64570.1	BXL4	Beta-D-xylosidase 4
isotig40815	AT5G58620.1		Zinc finger CCCH domain-containing protein 66
isotig40857	AT3G63430.1		unknown protein
isotig40867	AT3G22430.1		CONTAINS InterPro DOMAIN/s: Domain of unknown function XS (InterPro:IPR005380)
isotig40887	AT1G75710.1		C2H2-like zinc finger protein
isotig40909	AT2G13100.2		Putative glycerol-3-phosphate transporter 5
isotig40925	AT2G27510.1	FD3	Ferredoxin-3, chloroplastic
isotig40929	AT5G28910.2		unknown protein
isotig40961	AT4G21190.1	EMB1417	Pentatricopeptide repeat-containing protein At4g21190
isotig40975	AT2G22070.1	PCMP-H41	Pentatricopeptide repeat-containing protein At2g22070
isotig41003	#N/A
isotig41009	AT4G02280.1	SUS3	Sucrose synthase 3
isotig41013	AT4G02480.1		AAA-type ATPase family protein
isotig41029	AT5G25310.1		Probable glycosyltransferase At5g25310
isotig41041	AT5G59980.1		Polymerase/histidinol phosphatase-like
isotig41069	AT1G20230.1	PCMP-H21	Pentatricopeptide repeat-containing protein At1g20230
isotig41087	AT4G35880.1		Eukaryotic aspartyl protease family protein
isotig41101	AT1G50730.1		unknown protein
isotig41113	AT2G41740.1	VLN2	Villin-2
isotig41119	AT1G32900.1	GBSS1	Granule-bound starch synthase 1, chloroplastic/amyloplastic
isotig41171	AT3G14910.1		unknown protein
isotig41179	AT1G74030.1	ENO1	Enolase 1, chloroplastic
isotig41185	AT1G70570.1		anthranilate phosphoribosyltransferase, putative
isotig41245	AT5G39400.1	ATPTEN1	Calcium/lipid-binding (CaLB) phosphatase
isotig41293	AT2G47110.1	RPS27AB	Ubiquitin-40S ribosomal protein S27a-2
isotig41301	AT1G53730.1	SRF6	Protein STRUBBELIG-RECEPTOR FAMILY 6
isotig41305	AT1G34220.2		Regulator of Vps4 activity in the MVB pathway protein
isotig41331	AT4G12680.1		unknown protein
isotig41337	AT1G49100.1		Leucine-rich repeat protein kinase family protein
isotig41346	AT4G02280.1	SUS3	Sucrose synthase 3
isotig41353	AT3G48610.1	NPC6	Non-specific phospholipase C6
isotig41415	AT5G58270.1	ABCB25	ABC transporter B family member 25, mitochondrial
isotig41441	#N/A
isotig41453	AT2G38110.1	GPAT6	Glycerol-3-phosphate 2-O-acyltransferase 6
isotig41457	AT3G05660.1	AtRLP33	receptor like protein 33
isotig41483	AT2G41670.1	SIN2	Short integuments 2, mitochondrial
isotig41489	AT2G22750.2	BHLH18	Transcription factor bHLH18
isotig41509	AT3G26380.1		Melibiase family protein
isotig41528	AT5G53760.1	MLO11	MLO-like protein 11
isotig41531	AT1G67480.1		F-box/kelch-repeat protein At1g67480
isotig41553	AT4G17280.1		Cytochrome b561 and DOMON domain-containing protein At4g17280
isotig41562	AT5G48930.1	HST	Shikimate O-hydroxycinnamoyltransferase
isotig41567	AT3G14440.1	NCED3	9-cis-epoxycarotenoid dioxygenase NCED3, chloroplastic
isotig41583	AT3G61600.1	POB1	BTB/POZ domain-containing protein POB1
isotig41597	AT2G46270.1	GBF3	G-box-binding factor 3
isotig41617	AT5G13210.1		Uncharacterised conserved protein UCP015417, vWA
isotig41637	AT3G16830.1	TPR2	Topless-related protein 2
isotig41651	AT4G37900.1	GRDP2	Glycine-rich domain-containing protein 2
isotig41655	AT3G17450.1		hAT dimerisation domain-containing protein
isotig41657	AT3G17860.1	TIFY6B	Protein TIFY 6B
isotig41699	AT5G13970.1		unknown protein
isotig41701	AT3G48080.1	EDS1B	Protein EDS1B
isotig41703	AT4G26190.1		Haloacid dehalogenase-like hydrolase (HAD) superfamily protein
isotig41709	AT1G69870.1	NPF2.13	Protein NRT1/ PTR FAMILY 2.13
isotig41725	AT5G52580.1		RabGAP/TBC domain-containing protein
isotig41747	AT5G01320.1	PDC4	Pyruvate decarboxylase 4
isotig41767	AT4G02460.1	PMS1	DNA mismatch repair protein PMS1
isotig41775	AT4G36980.1		FUNCTIONS IN: molecular_function unknown
isotig41779	AT3G15620.1	UVR3	(6-4)DNA photolyase
isotig41785	AT5G64300.1	RIBA1	Bifunctional riboflavin biosynthesis protein RIBA 1, chloroplastic
isotig41791	AT5G01720.1	FBL3	F-box/LRR-repeat protein 3
isotig41797	AT5G05200.1		Uncharacterized aarF domain-containing protein kinase At5g05200, chloroplastic
isotig41801	AT4G18520.1	PCMP-A2	Pentatricopeptide repeat-containing protein At4g18520
isotig41803	#N/A
isotig41811	AT5G42240.1	SCPL42	Serine carboxypeptidase-like 42
isotig41819	AT3G21810.1		Zinc finger CCCH domain-containing protein 40
isotig41833	AT1G08130.1	LIG1	DNA ligase 1
isotig41847	AT1G53710.1		Calcineurin-like metallo-phosphoesterase superfamily protein
isotig41861	AT1G80380.2	GLYK	D-glycerate 3-kinase, chloroplastic
isotig41909	AT5G56890.1		Protein kinase superfamily protein
isotig41915	AT4G01730.1	PAT18	Protein S-acyltransferase 18
isotig41921	AT1G68710.1	ALA9	Putative phospholipid-transporting ATPase 9
isotig41927	AT3G52430.1	PAD4	Lipase-like PAD4
isotig41929	AT1G60060.1		Serine/threonine-protein kinase WNK (With No Lysine)-related
isotig41935	AT1G49630.1	PREP2	Presequence protease 2, chloroplastic/mitochondrial
isotig41959	#N/A
isotig41977	AT2G46700.1	CRK3	CDPK-related kinase 3
isotig41997	AT5G04710.1		Zn-dependent exopeptidases superfamily protein
isotig42003	AT1G80310.1	MOT2	Molybdate transporter 2
isotig42019	AT2G29690.1	ASA2	Anthranilate synthase alpha subunit 2, chloroplastic
isotig42039	AT2G46080.1		CONTAINS InterPro DOMAIN/s: Protein BYPASS related (InterPro:IPR008511)
isotig42047	#N/A
isotig42053	AT5G11670.1	NADP-ME2	NADP-dependent malic enzyme 2
isotig42063	AT3G01930.1		Major facilitator superfamily protein
isotig42089	AT4G14950.1	KMS1	Vacuole membrane protein KMS1
isotig42095	AT1G23800.1	ALDH2B7	Aldehyde dehydrogenase family 2 member B7, mitochondrial
isotig42107	AT3G56570.1		SET domain-containing protein
isotig42119	AT4G37530.1	PER51	Peroxidase 51
isotig42141	AT2G31530.1	SCY2	Preprotein translocase subunit SCY2, chloroplastic
isotig42143	AT5G57800.1	CER3	Protein ECERIFERUM 3
isotig42171	AT3G27180.1		S-adenosyl-L-methionine-dependent methyltransferases superfamily protein
isotig42183	AT5G06839.3	TGA1	bZIP transcription factor family protein
isotig42209	AT2G01420.1	PIN4	Auxin efflux carrier component 4
isotig42221	AT5G65280.1	GCL1	LanC-like protein GCL1
isotig42233	AT1G78230.1		Outer arm dynein light chain 1 protein
isotig42273	AT2G28840.1	XBAT31	Putative E3 ubiquitin-protein ligase XBAT31
isotig42279	AT1G04130.1	TPR2	Tetratricopeptide repeat (TPR)-like superfamily protein
isotig42305	AT2G33700.1		Probable protein phosphatase 2C 27
isotig42345	AT1G06800.1	PLA-I{gamma}1	Phospholipase A1-Igamma1, chloroplastic
isotig42359	AT2G38300.1		myb-like HTH transcriptional regulator family protein
isotig42379	AT3G01170.1		Ribosomal protein L34e superfamily protein
isotig42383	AT4G13330.1		S-adenosyl-L-methionine-dependent methyltransferases superfamily protein
isotig42399	#N/A
isotig42443	AT1G79000.1	HAC1	Histone acetyltransferase HAC1
isotig42449	#N/A
isotig42451	AT4G21210.1	RP1	Pyruvate, phosphate dikinase regulatory protein 1, chloroplastic
isotig42473	AT1G67550.1	URE	Urease
isotig42495	AT1G73050.1		(R)-mandelonitrile lyase-like
isotig42503	AT5G09220.1	AAP2	Amino acid permease 2
isotig42511	AT5G14590.1	T15N1_8	Isocitrate dehydrogenase
isotig42513	AT1G56050.1		GTP-binding protein-related
isotig42519	AT3G57790.1		Pectin lyase-like superfamily protein
isotig42561	AT5G06150.1	CYCB1-2	Cyclin-B1-2
isotig42563	AT5G17230.1	PSY1	Phytoene synthase, chloroplastic
isotig42571	AT2G39140.1	SVR1	pseudouridine synthase family protein
isotig42575	AT1G66880.1		Protein kinase superfamily protein
isotig42589	AT5G17330.1	GAD1	Glutamate decarboxylase 1
isotig42609	AT4G01130.1		GDSL esterase/lipase At4g01130
isotig42629	#N/A
isotig42647	#N/A
isotig42655	AT4G12680.1		unknown protein
isotig42661	AT2G25050.1	FH18	Formin-like protein 18
isotig42675	AT5G21100.1		Plant L-ascorbate oxidase
isotig42717	AT2G24370.1		Protein kinase protein with adenine nucleotide alpha hydrolases-like domain
isotig42723	#N/A
isotig42727	AT3G23980.1	BLI	BLISTER
isotig42731	AT1G16670.1		Protein kinase superfamily protein
isotig42743	#N/A
isotig42763	AT1G79550.1	PGK	phosphoglycerate kinase
isotig42778	AT1G04900.1		Protein of unknown function (DUF185)
isotig42785	AT5G49820.1	RUS6	Protein root UVB sensitive 6
isotig42833	AT3G11180.1		2-oxoglutarate (2OG) and Fe(II)-dependent oxygenase superfamily protein
isotig42835	AT1G06800.1	PLA-I{gamma}1	Phospholipase A1-Igamma1, chloroplastic
isotig42859	AT4G29210.1	GGT3	Gamma-glutamyltranspeptidase 3
isotig42863	AT5G48130.1		BTB/POZ domain-containing protein At5g48130
isotig42871	#N/A
isotig42873	#N/A
isotig42889	AT1G27680.1	APL2	Glucose-1-phosphate adenylyltransferase large subunit 2, chloroplastic
isotig42901	AT3G30775.1	POX1	Proline dehydrogenase 1, mitochondrial
isotig42909	AT2G37840.1		Protein kinase superfamily protein
isotig42987	AT3G52610.1		unknown protein
isotig42991	AT3G19920.1		unknown protein
isotig43019	#N/A
isotig43043	AT2G39550.1	GGB	Geranylgeranyl transferase type-1 subunit beta
isotig43055	AT2G44480.1	BGLU17	Beta-glucosidase 17
isotig43073	ATMG00860.1	ORF158	Uncharacterized mitochondrial protein AtMg00860
isotig43077	AT3G62910.1	APG3	Peptide chain release factor APG3, chloroplastic
isotig43113	AT5G16810.1		Protein kinase superfamily protein
isotig43119	AT3G20660.1	OCT4	Organic cation/carnitine transporter 4
isotig43123	#N/A
isotig43145	AT2G46080.1		CONTAINS InterPro DOMAIN/s: Protein BYPASS related (InterPro:IPR008511)
isotig43157	AT3G04280.1	ARR22	Two-component response regulator ARR22
isotig43175	AT4G30780.1		unknown protein
isotig43177	AT5G40740.1		unknown protein
isotig43179	AT1G77280.1		Protein kinase protein with adenine nucleotide alpha hydrolases-like domain
isotig43187	AT3G26700.1		Protein kinase superfamily protein
isotig43189	#N/A
isotig43209	AT2G28830.1	PUB12	PLANT U-BOX 12
isotig43215	AT2G21050.1	LAX2	Auxin transporter-like protein 2
isotig43219	AT3G52990.1		Pyruvate kinase family protein
isotig43232	AT1G33480.1	ATL58	RING-H2 finger protein ATL58
isotig43237	AT3G28760.1		FUNCTIONS IN: molecular_function unknown
isotig43241	AT4G24220.1	VEP1	3-oxo-Delta(4,5)-steroid 5-beta-reductase
isotig43259	#N/A
isotig43281	AT3G11810.1		unknown protein
isotig43285	AT2G40070.1		BEST Arabidopsis thaliana protein match is: proline-rich family protein (TAIR:AT3G09000.1)
isotig43289	AT3G14590.1	NTMC2T6.2	Calcium-dependent lipid-binding (CaLB domain) family protein
isotig43293	AT5G59380.1	MBD6	Methyl-CpG-binding domain-containing protein 6
isotig43295	AT1G45110.1		Tetrapyrrole (Corrin/Porphyrin) Methylases
isotig43311	AT3G49142.1	PCMP-H77	Putative pentatricopeptide repeat-containing protein At3g49142
isotig43313	AT3G24740.1		Protein of unknown function (DUF1644)
isotig43317	AT3G46550.1	FLA4	Fasciclin-like arabinogalactan protein 4
isotig43327	AT4G33690.1		unknown protein
isotig43345	AT2G44420.1		protein N-terminal asparagine amidohydrolase family protein
isotig43347	AT2G44480.1	BGLU17	Beta-glucosidase 17
isotig43395	AT5G20190.1		Tetratricopeptide repeat (TPR)-like superfamily protein
isotig43399	AT2G26680.1		CONTAINS InterPro DOMAIN/s: Methyltransferase FkbM (InterPro:IPR006342)
isotig43417	AT3G26330.1	CYP71B37	Cytochrome P450 71B37
isotig43421	AT4G17740.1	CTPA2	Carboxyl-terminal-processing peptidase 2, chloroplastic
isotig43437	#N/A
isotig43441	AT1G05670.1		Pentatricopeptide repeat-containing protein At1g05670, mitochondrial
isotig43461	AT3G52500.1		Eukaryotic aspartyl protease family protein
isotig43471	AT1G22860.1		Vacuolar sorting protein 39
isotig43473	AT5G14430.2		Probable methyltransferase PMT9
isotig43495	AT1G77120.1	ADH1	Alcohol dehydrogenase class-P
isotig43497	AT2G44740.1	CYCU4-1	Cyclin-U4-1
isotig43511	AT1G16730.1	UP6	unknown protein 6
isotig43513	AT2G31320.1	PARP1	Poly
isotig43515	AT1G54390.4	ING2	PHD finger protein ING2
isotig43525	AT1G75180.1		Erythronate-4-phosphate dehydrogenase family protein
isotig43549	AT4G26890.1	MAPKKK16	mitogen-activated protein kinase kinase kinase 16
isotig43555	#N/A
isotig43559	#N/A
isotig43587	AT4G29130.1	HXK1	Hexokinase-1
isotig43593	ATMG00860.1	ORF158	Uncharacterized mitochondrial protein AtMg00860
isotig43627	AT2G26490.1		Transducin/WD40 repeat-like superfamily protein
isotig43635	AT1G30680.1	T5I8.13	Twinkle homolog protein, chloroplastic/mitochondrial
isotig43663	AT4G01370.1	MPK4	Mitogen-activated protein kinase 4
isotig43669	#N/A
isotig43675	AT5G23870.2	PAE9	Pectin acetylesterase 9
isotig43677	AT3G01480.1	CYP38	Peptidyl-prolyl cis-trans isomerase CYP38, chloroplastic
isotig43687	AT4G28490.1	RLK5	Receptor-like protein kinase 5
isotig43695	#N/A
isotig43701	AT2G35930.1	PUB23	E3 ubiquitin-protein ligase PUB23
isotig43713	#N/A
isotig43717	AT3G47120.1		Zinc finger CCCH domain-containing protein 42
isotig43731	AT1G80920.1	ATJ8	Chaperone protein dnaJ 8, chloroplastic
isotig43733	AT2G22900.1	GT7	Putative glycosyltransferase 7
isotig43743	AT2G38300.1		myb-like HTH transcriptional regulator family protein
isotig43749	AT5G45290.1		RING/U-box superfamily protein
isotig43757	AT1G80170.1		Probable polygalacturonase At1g80170
isotig43761	AT5G47810.1	PFK2	ATP-dependent 6-phosphofructokinase 2
isotig43799	#N/A
isotig43807	AT3G26125.1	CYP86C2	cytochrome P450, family 86, subfamily C, polypeptide 2
isotig43815	#N/A
isotig43847	AT1G08250.1	ADT6	Arogenate dehydratase/prephenate dehydratase 6, chloroplastic
isotig43849	AT5G41310.1		P-loop nucleoside triphosphate hydrolases superfamily protein with CH (Calponin Homology) domain
isotig43853	AT1G10210.1	MPK1	Mitogen-activated protein kinase 1
isotig43859	AT1G15670.1		F-box/kelch-repeat protein At1g15670
isotig43869	AT3G18210.1		2-oxoglutarate (2OG) and Fe(II)-dependent oxygenase superfamily protein
isotig43883	AT5G25610.1	RD22	Dehydration-responsive protein RD22
isotig43959	AT5G54290.1	CCDA	Cytochrome c-type biogenesis ccda-like chloroplastic protein
isotig43969	AT3G57120.1		Protein kinase superfamily protein
isotig43973	AT4G30900.1		DNAse I-like superfamily protein
isotig43984	#N/A
isotig44001	AT5G17540.1		HXXXD-type acyl-transferase family protein
isotig44015	AT2G46225.1	ABIL1	Protein ABIL1
isotig44055	AT2G01940.1	SGR5	Protein SHOOT GRAVITROPISM 5
isotig44065	AT1G22160.1		Protein of unknown function (DUF581)
isotig44067	AT5G49555.1		FAD/NAD(P)-binding oxidoreductase family protein
isotig44071	AT5G12250.1	TUBB6	Tubulin beta-6 chain
isotig44079	AT1G74310.1	CLPB1	Chaperone protein ClpB1
isotig44081	AT1G15080.1	LPP2	Lipid phosphate phosphatase 2
isotig44095	AT5G17660.1		tRNA (guanine-N-7) methyltransferase
isotig44101	AT4G33220.1	PME44	Probable pectinesterase/pectinesterase inhibitor 44
isotig44110	AT4G30950.1	FAD6	Omega-6 fatty acid desaturase, chloroplastic
isotig44115	AT2G21270.3	UFD1	ubiquitin fusion degradation 1
isotig44121	AT3G55020.1		Ypt/Rab-GAP domain of gyp1p superfamily protein
isotig44123	#N/A
isotig44125	AT3G04220.1		Disease resistance protein (TIR-NBS-LRR class) family
isotig44133	AT5G15710.1		F-box/kelch-repeat protein At5g15710
isotig44165	AT2G13600.1	PCMP-E76	Pentatricopeptide repeat-containing protein At2g13600
isotig44169	AT2G41250.1		Haloacid dehalogenase-like hydrolase (HAD) superfamily protein
isotig44191	AT1G54650.1		Methyltransferase family protein
isotig44199	#N/A
isotig44219	AT5G25610.1	RD22	Dehydration-responsive protein RD22
isotig44235	AT2G21990.1		Protein of unknown function, DUF617
isotig44261	AT4G17830.1		Acetylornithine deacetylase
isotig44284	#N/A
isotig44285	AT4G04980.1		unknown protein
isotig44311	AT3G44326.1		F-box protein At3g44326
isotig44337	AT5G57700.1		BNR/Asp-box repeat family protein
isotig44363	AT1G26640.1		Amino acid kinase family protein
isotig44367	AT4G26310.1		elongation factor P (EF-P) family protein
isotig44389	AT1G32450.1	NPF7.3	Protein NRT1/ PTR FAMILY 7.3
isotig44409	AT5G37055.1	SWC6	SWR1 complex subunit 6
isotig44413	AT2G45770.1	CPFTSY	Cell division protein FtsY homolog, chloroplastic
isotig44441	#N/A
isotig44461	AT1G05510.1		Protein of unknown function (DUF1264)
isotig44471	AT2G31350.2	GLX2-5	Hydroxyacylglutathione hydrolase 2, mitochondrial
isotig44473	AT3G55820.1		Fasciclin-like arabinogalactan family protein
isotig44477	AT5G01980.1		RING/U-box superfamily protein
isotig44481	AT5G10320.2		unknown protein
isotig44489	AT5G14670.1	ATARFA1B	ADP-ribosylation factor A1B
isotig44493	#N/A
isotig44497	AT5G54140.1	ILL3	IAA-amino acid hydrolase ILR1-like 3
isotig44503	AT4G33470.1	HDA14	Histone deacetylase 14
isotig44521	#N/A
isotig44523	AT4G12290.1		Copper amine oxidase family protein
isotig44525	AT4G17100.1		CONTAINS InterPro DOMAIN/s: Endoribonuclease XendoU (InterPro:IPR018998)
isotig44549	AT1G52640.1		Pentatricopeptide repeat-containing protein At1g52640, mitochondrial
isotig44579	#N/A
isotig44583	AT1G21780.1		BTB/POZ domain-containing protein At1g21780
isotig44589	AT1G72190.1		D-isomer specific 2-hydroxyacid dehydrogenase family protein
isotig44597	#N/A
isotig44601	AT4G26370.1		antitermination NusB domain-containing protein
isotig44609	AT2G25520.1		Probable sugar phosphate/phosphate translocator At2g25520
isotig44623	AT1G12230.1		Aldolase superfamily protein
isotig44637	AT2G18860.1		Syntaxin/t-SNARE family protein
isotig44651	AT4G36810.1	GGPPS1	Heterodimeric geranylgeranyl pyrophosphate synthase large subunit 1, chloroplastic
isotig44665	AT5G55090.1	MAPKKK15	mitogen-activated protein kinase kinase kinase 15
isotig44669	AT5G26220.1		ChaC-like family protein
isotig44673	AT2G13350.1		Calcium-dependent lipid-binding (CaLB domain) family protein
isotig44683	AT3G27210.1	Y-2	Uncharacterized protein At3g27210
isotig44757	AT1G72820.1		Mitochondrial substrate carrier family protein
isotig44762	AT1G01500.1		Uncharacterized protein At1g01500
isotig44781	AT1G68810.1	BHLH3	Transcription factor bHLH30
isotig44785	AT1G32450.1	NPF7.3	Protein NRT1/ PTR FAMILY 7.3
isotig44797	#N/A
isotig44805	AT4G26570.1	CBL3	Calcineurin B-like protein 3
isotig44809	AT4G18770.1	MYB98	Transcription factor MYB98
isotig44813	AT1G27690.1		Protein of unknown function (DUF620)
isotig44819	AT4G19420.1	PAE8	Pectin acetylesterase 8
isotig44829	AT1G07985.1		Expressed protein
isotig44831	AT2G42280.1	BHLH13	Transcription factor bHLH130
isotig44837	AT1G71250.1		GDSL esterase/lipase At1g71250
isotig44839	#N/A
isotig44842	AT5G12330.2	LRP1	Protein LATERAL ROOT PRIMORDIUM 1
isotig44845	AT2G39980.1		HXXXD-type acyl-transferase family protein
isotig44859	AT4G23160.1	CRK8	cysteine-rich RLK (RECEPTOR-like protein kinase) 8
isotig44863	AT3G45590.1	SEN1	tRNA-splicing endonuclease subunit Sen2-1
isotig44871	AT3G23430.1	PHO1	Phosphate transporter PHO1
isotig44891	AT4G29870.1		Oligosaccharyltransferase complex/magnesium transporter family protein
isotig44895	AT4G17090.1	BAM3	Beta-amylase 3, chloroplastic
isotig44904	#N/A
isotig44907	AT5G06410.1		DNAJ heat shock N-terminal domain-containing protein
isotig44931	AT3G06430.1	EMB275	Pentatricopeptide repeat-containing protein At3g06430, chloroplastic
isotig44947	#N/A
isotig44957	AT4G28556.1	RIC7	CRIB domain-containing protein RIC7
isotig44969	#N/A
isotig44971	AT3G26770.1		NAD(P)-binding Rossmann-fold superfamily protein
isotig44999	AT1G67480.1		F-box/kelch-repeat protein At1g67480
isotig45003	AT1G28230.1	PUP1	Purine permease 1
isotig45005	#N/A
isotig45015	#N/A
isotig45017	AT3G46580.1	MBD5	Methyl-CpG-binding domain-containing protein 5
isotig45023	AT2G17800.1	ARAC1	Rac-like GTP-binding protein ARAC1
isotig45033	#N/A
isotig45040	AT2G30020.1		Probable protein phosphatase 2C 25
isotig45045	AT3G54140.1	NPF8.1	Protein NRT1/ PTR FAMILY 8.1
isotig45049	#N/A
isotig45055	AT4G35220.1		Cyclase family protein
isotig45061	#N/A
isotig45075	AT1G17130.1		Family of unknown function (DUF572)
isotig45077	AT2G28490.1		RmlC-like cupins superfamily protein
isotig45079	AT4G20140.1	GSO1	LRR receptor-like serine/threonine-protein kinase GSO1
isotig45091	AT5G14420.1	RGLG2	E3 ubiquitin-protein ligase RGLG2
isotig45103	AT1G23180.1		ARM repeat superfamily protein
isotig45111	#N/A
isotig45129	AT3G27650.1	LBD25	LOB domain-containing protein 25
isotig45131	AT5G60910.1	AGL8	Agamous-like MADS-box protein AGL8
isotig45139	AT3G61440.1	CYSC1	Bifunctional L-3-cyanoalanine synthase/cysteine synthase C1, mitochondrial
isotig45165	AT3G20500.1	PAP18	Purple acid phosphatase 18
isotig45183	AT2G19690.1	PLA2-BETA	Phospholipase A2-beta
isotig45237	AT2G05920.1		Subtilase family protein
isotig45243	#N/A
isotig45257	AT1G55910.1	ZIP11	Zinc transporter 11
isotig45269	AT3G18620.1	PAT11	Protein S-acyltransferase 11
isotig45305	AT2G31320.1	PARP1	Poly
isotig45309	AT2G21100.1	DIR23	Dirigent protein 23
isotig45315	AT3G01410.1		Polynucleotidyl transferase, ribonuclease H-like superfamily protein
isotig45327	AT5G64750.1	ABR1	Ethylene-responsive transcription factor ABR1
isotig45333	#N/A
isotig45341	AT4G37580.1	HLS1	Probable N-acetyltransferase HLS1
isotig45351	AT3G19990.1		unknown protein
isotig45357	AT5G64460.2		Phosphoglycerate mutase-like protein 1
isotig45373	#N/A
isotig45383	AT3G23100.1	XRCC4	DNA repair protein XRCC4
isotig45397	AT3G46210.1		Ribosomal protein S5 domain 2-like superfamily protein
isotig45399	AT5G43940.2	ADH2	Alcohol dehydrogenase class-3
isotig45411	AT5G37850.1	PK	Pyridoxal kinase
isotig45431	AT3G24560.2	RSY3	Adenine nucleotide alpha hydrolases-like superfamily protein
isotig45437	AT2G16060.1	AHB1	Non-symbiotic hemoglobin 1
isotig45445	#N/A
isotig45455	#N/A
isotig45469	AT1G70520.1	CRK2	Cysteine-rich receptor-like protein kinase 2
isotig45471	AT5G16990.1	P2	NADP-dependent alkenal double bond reductase P2
isotig45477	AT2G37620.1	ACT3	Actin-1
isotig45489	AT2G43710.1	FAB2	Acyl-
isotig45496	AT3G57120.1		Protein kinase superfamily protein
isotig45497	AT1G71410.1		ARM repeat superfamily protein
isotig45503	AT1G22170.1		Phosphoglycerate mutase family protein
isotig45505	AT4G32770.1	VTE1	Tocopherol cyclase, chloroplastic
isotig45515	AT5G20370.1		serine-rich protein-related
isotig45518	AT3G51000.1		alpha/beta-Hydrolases superfamily protein
isotig45520	AT1G30040.1	GA2OX2	Gibberellin 2-beta-dioxygenase 2
isotig45557	AT1G55280.1		Lipase/lipooxygenase, PLAT/LH2 family protein
isotig45563	#N/A
isotig45571	AT4G15130.1	CCT2	Choline-phosphate cytidylyltransferase 2
isotig45587	AT2G26830.1	EMB1187	Probable ethanolamine kinase
isotig45595	AT3G48700.1	CXE13	Probable carboxylesterase 13
isotig45599	AT5G06900.1	CYP93D1	cytochrome P450, family 93, subfamily D, polypeptide 1
isotig45605	AT3G09150.2	HY2	Phytochromobilin:ferredoxin oxidoreductase, chloroplastic
isotig45635	AT1G08230.2	GAT1	GABA transporter 1
isotig45655	AT5G45310.1		unknown protein
isotig45667	#N/A
isotig45669	AT1G19400.1		Erythronate-4-phosphate dehydrogenase family protein
isotig45673	AT2G12646.1		PLATZ transcription factor family protein
isotig45683	AT5G41460.1		Protein of unknown function (DUF604)
isotig45721	AT3G03900.1	APK3	Adenylyl-sulfate kinase 3
isotig45727	AT2G26540.1	UROS	Uroporphyrinogen-III synthase, chloroplastic
isotig45733	AT2G45570.1	CYP76C2	Cytochrome P450 76C2
isotig45737	AT5G57990.1	UBP23	Ubiquitin carboxyl-terminal hydrolase 23
isotig45739	#N/A
isotig45743	AT5G38900.1		Thioredoxin superfamily protein
isotig45745	AT4G28940.1		Phosphorylase superfamily protein
isotig45747	AT3G19240.1		Vacuolar import/degradation, Vid27-related protein
isotig45757	AT3G57410.1	VLN3	Villin-3
isotig45767	AT4G35920.1	MCA1	Protein MID1-COMPLEMENTING ACTIVITY 1
isotig45769	#N/A
isotig45813	AT1G72470.1	ATEXO7D1	exocyst subunit exo70 family protein D1
isotig45817	AT1G77330.1		1-aminocyclopropane-1-carboxylate oxidase 5
isotig45823	AT4G10020.1	HSD5	11-beta-hydroxysteroid dehydrogenase-like 5
isotig45825	#N/A
isotig45859	AT5G15720.1	GLIP7	GDSL esterase/lipase 7
isotig45879	#N/A
isotig45883	AT3G14440.1	NCED3	9-cis-epoxycarotenoid dioxygenase NCED3, chloroplastic
isotig45889	AT3G17850.1	IREH1	Probable serine/threonine protein kinase IREH1
isotig45903	AT1G31860.1	HISN2	Histidine biosynthesis bifunctional protein hisIE, chloroplastic
isotig45929	AT4G26790.1		GDSL esterase/lipase At4g26790
isotig45967	AT4G02530.1		Thylakoid lumenal 16.5 kDa protein, chloroplastic
isotig46005	AT4G16750.1	ERF39	Ethylene-responsive transcription factor ERF039
isotig46025	#N/A
isotig46053	#N/A
isotig46079	AT5G16120.1		alpha/beta-Hydrolases superfamily protein
isotig46081	#N/A
isotig46083	AT5G59580.1	UGT76E1	UDP-glycosyltransferase 76E1
isotig46089	#N/A
isotig46091	#N/A
isotig46107	AT2G43410.1	FPA	Flowering time control protein FPA
isotig46111	AT1G31600.2		RNA-binding (RRM/RBD/RNP motifs) family protein
isotig46117	AT2G07707.1	YMF19	ATP synthase protein YMF19
isotig46121	AT3G11180.1		2-oxoglutarate (2OG) and Fe(II)-dependent oxygenase superfamily protein
isotig46133	AT2G02990.1	RNS1	Ribonuclease 1
isotig46139	AT2G16850.1	PIP2-8	Probable aquaporin PIP2-8
isotig46143	AT5G06570.1	CXE15	Probable carboxylesterase 15
isotig46165	AT3G56830.1		Protein of unknown function (DUF565)
isotig46167	AT1G10050.1		glycosyl hydrolase family 10 protein / carbohydrate-binding domain-containing protein
isotig46173	AT3G47340.1	ASN1	Asparagine synthetase
isotig46189	#N/A
isotig46193	AT2G23940.1		Protein of unknown function (DUF788)
isotig46201	AT1G80160.1		Lactoylglutathione lyase / glyoxalase I family protein
isotig46203	#N/A
isotig46227	#N/A
isotig46283	AT5G13220.1	TIFY9	Protein TIFY 9
isotig46287	#N/A
isotig46305	AT2G16920.1	UBC23	Probable ubiquitin-conjugating enzyme E2 23
isotig46323	AT1G53130.1	GRI	Protein GRIM REAPER
isotig46329	#N/A
isotig46335	AT5G15710.1		F-box/kelch-repeat protein At5g15710
isotig46343	AT5G19070.1		SNARE associated Golgi protein family
isotig46355	AT1G04090.1		Plant protein of unknown function (DUF946)
isotig46361	AT3G13110.1	SAT3	Serine acetyltransferase 3, mitochondrial
isotig46365	#N/A
isotig46383	#N/A
isotig46387	AT1G65420.1	NPQ7	Ycf20-like protein
isotig46390	#N/A
isotig46403	AT2G25605.1		unknown protein
isotig46409	AT4G27450.1		Aluminium induced protein with YGL and LRDR motifs
isotig46425	#N/A
isotig46429	AT3G63270.1		CONTAINS InterPro DOMAIN/s: Putative harbinger transposase-derived nuclease (InterPro:IPR006912)
isotig46433	AT5G53280.1	PDV1	Plastid division protein PDV1
isotig46439	#N/A
isotig46445	#N/A
isotig46465	AT2G30020.1		Probable protein phosphatase 2C 25
isotig46473	AT2G43290.1	CML5	Calmodulin-like protein 5
isotig46499	AT2G27170.1	SMC3	Structural maintenance of chromosomes protein 3
isotig46509	AT5G58560.1		Probable phytol kinase 2, chloroplastic
isotig46511	AT5G21960.1	ERF16	Ethylene-responsive transcription factor ERF016
isotig46515	AT2G19580.1	TET2	Tetraspanin-2
isotig46537	AT1G64150.1		GDT1-like protein 1, chloroplastic
isotig46551	AT3G51000.1		alpha/beta-Hydrolases superfamily protein
isotig46563	AT2G28080.1	UGT86A2	UDP-glycosyltransferase 86A2
isotig46575	AT1G68540.1	TKPR2	Tetraketide alpha-pyrone reductase 2
isotig46621	AT1G22380.1	UGT85A3	UDP-glycosyltransferase 85A3
isotig46623	#N/A
isotig46637	AT1G47980.1		unknown protein
isotig46655	AT2G05590.2		TLD-domain containing nucleolar protein
isotig46711	AT1G06040.2	BBX24	B-box zinc finger protein 24
isotig46719	AT5G09970.1	CYP78A7	Cytochrome P450 78A7
isotig46729	AT5G51020.1	CRL	Chromophore lyase CRL, chloroplastic
isotig46731	AT5G49710.3		unknown protein
isotig46738	#N/A
isotig46747	AT3G12160.1	RABA4D	Ras-related protein RABA4d
isotig46757	AT4G11910.1	SGR2	Protein STAY-GREEN 2, chloroplastic
isotig46759	AT3G47590.1		alpha/beta-Hydrolases superfamily protein
isotig46779	#N/A
isotig46783	#N/A
isotig46792	AT4G24180.1	TLP1	THAUMATIN-LIKE PROTEIN 1
isotig46793	AT4G25960.1	ABCB2	ABC transporter B family member 2
isotig46795	AT2G13350.1		Calcium-dependent lipid-binding (CaLB domain) family protein
isotig46811	AT3G11900.1	ANT1	Amino acid transporter ANT1
isotig46835	AT1G74930.1	ERF18	Ethylene-responsive transcription factor ERF018
isotig46839	#N/A
isotig46856	AT4G10500.1		2-oxoglutarate (2OG) and Fe(II)-dependent oxygenase superfamily protein
isotig46859	AT1G13570.1		F-box/FBD/LRR-repeat protein At1g13570
isotig46865	AT5G57700.1		BNR/Asp-box repeat family protein
isotig46879	#N/A
isotig46887	AT2G02390.1	GSTZ1	Glutathione S-transferase Z1
isotig46921	AT1G75590.1		SAUR-like auxin-responsive protein family
isotig46923	AT5G20370.1		serine-rich protein-related
isotig46927	#N/A
isotig46929	AT5G41080.1	GDPD2	Glycerophosphodiester phosphodiesterase GDPD2
isotig46937	AT4G20325.1		FUNCTIONS IN: molecular_function unknown
isotig46943	AT1G63140.2		O-methyltransferase family protein
isotig46965	AT1G18250.1	ATLP-1	Thaumatin-like protein
isotig46979	AT1G21065.1		unknown protein
isotig46989	#N/A
isotig47025	AT2G18540.1		RmlC-like cupins superfamily protein
isotig47035	#N/A
isotig47041	AT5G10260.1	RABH1E	Ras-related protein RABH1e
isotig47069	#N/A
isotig47077	AT2G39220.1	PLP6	Patatin-like protein 6
isotig47109	AT5G59490.1		Haloacid dehalogenase-like hydrolase (HAD) superfamily protein
isotig47129	AT4G38430.1	ROPGEF1	Rop guanine nucleotide exchange factor 1
isotig47155	AT2G25950.1		Protein of unknown function (DUF1000)
isotig47169	#N/A
isotig47187	AT1G69550.1		disease resistance protein (TIR-NBS-LRR class)
isotig47189	AT2G38170.1	CAX1	Vacuolar cation/proton exchanger 1
isotig47201	#N/A
isotig47219	AT5G48540.1	CRRSP55	Cysteine-rich repeat secretory protein 55
isotig47221	AT4G19420.1	PAE8	Pectin acetylesterase 8
isotig47223	AT1G08080.1	ACA7	Alpha carbonic anhydrase 7
isotig47227	AT2G40810.1	ATG18C	Autophagy-related protein 18c
isotig47251	#N/A
isotig47261	#N/A
isotig47279	#N/A
isotig47287	AT3G10660.1	CPK2	Calcium-dependent protein kinase 2
isotig47291	#N/A
isotig47299	AT3G18570.1		Oleosin family protein
isotig47315	#N/A
isotig47319	AT1G77120.1	ADH1	Alcohol dehydrogenase class-P
isotig47347	#N/A
isotig47351	AT3G20898.1		unknown protein
isotig47353	AT5G63850.1	AAP4	Amino acid permease 4
isotig47361	AT3G06890.1		unknown protein
isotig47391	AT1G03890.1	CRD	12S seed storage protein CRD
isotig47393	AT3G17450.1		hAT dimerisation domain-containing protein
isotig47405	AT4G22070.1	WRKY31	Probable WRKY transcription factor 31
isotig47417	AT4G37990.1	CAD8	Cinnamyl alcohol dehydrogenase 8
isotig47419	AT3G12685.1		Acid phosphatase/vanadium-dependent haloperoxidase-related protein
isotig47423	AT2G18800.1	XTH21	Probable xyloglucan endotransglucosylase/hydrolase protein 21
isotig47433	AT1G51080.1		unknown protein
isotig47443	#N/A
isotig47459	#N/A
isotig47509	#N/A
isotig47521	AT3G48700.1	CXE13	Probable carboxylesterase 13
isotig47541	AT5G42500.1	DIR2	Dirigent protein 2
isotig47549	AT1G08830.1	CSD1	Superoxide dismutase
isotig47551	#N/A
isotig47579	AT1G09200.1	HTR2	Histone H3.2
isotig47583	AT1G19210.1	ERF17	Ethylene-responsive transcription factor ERF017
isotig47585	AT5G63460.1		SAP domain-containing protein
isotig47603	AT4G03280.1	PETC	Cytochrome b6-f complex iron-sulfur subunit, chloroplastic
isotig47616	AT1G23980.1	ATL47	RING-H2 finger protein ATL47
isotig47645	AT1G43760.1		DNAse I-like superfamily protein
isotig47655	AT2G47380.1		Probable cytochrome c oxidase subunit 5C-1
isotig47669	#N/A
isotig47688	AT1G73530.1		RNA-binding (RRM/RBD/RNP motifs) family protein
isotig47707	AT1G48350.1	RPL18	50S ribosomal protein L18, chloroplastic
isotig47717	AT4G13550.1		triglyceride lipases
isotig47731	#N/A
isotig47751	AT1G79550.1	PGK	phosphoglycerate kinase
isotig47775	AT1G21460.1	SWEET1	Bidirectional sugar transporter SWEET1
isotig47779	AT5G53190.1	SWEET3	Bidirectional sugar transporter SWEET3
isotig47781	AT1G23965.1		unknown protein
isotig47801	AT2G01110.1	TATC	Sec-independent protein translocase protein TATC, chloroplastic
isotig47819	#N/A
isotig47827	#N/A
isotig47831	#N/A
isotig47841	AT1G69550.1		disease resistance protein (TIR-NBS-LRR class)
isotig47843	#N/A
isotig47857	#N/A
isotig47879	AT4G25170.1		Uncharacterised conserved protein (UCP012943)
isotig47909	#N/A
isotig47911	AT1G49230.1	ATL78	RING-H2 finger protein ATL78
isotig47925	AT1G53540.1	HSP17.6C	17.6 kDa class I heat shock protein 3
isotig47933	#N/A
isotig47987	AT2G37970.1	SOUL-1	SOUL heme-binding family protein
isotig47999	#N/A
isotig48005	AT1G61720.1	BAN	Anthocyanidin reductase
isotig48013	#N/A
isotig48015	AT5G01880.1	ATL74	RING-H2 finger protein ATL74
isotig48037	#N/A
isotig48043	#N/A
isotig48051	#N/A
isotig48078	AT1G22160.1		Protein of unknown function (DUF581)
isotig48083	AT2G30870.1	GSTF1	Glutathione S-transferase F10
isotig48101	AT5G15350.1	ENODL17	Lamin-like protein
isotig48105	AT1G61720.1	BAN	Anthocyanidin reductase
isotig48117	#N/A
isotig48121	#N/A
isotig48135	AT4G11600.1	GPX6	Probable phospholipid hydroperoxide glutathione peroxidase 6, mitochondrial
isotig48141	AT2G24050.1	EIF(ISO)4G2	Eukaryotic translation initiation factor isoform 4G-2
isotig48183	AT3G19830.1	NTMC2TYPE5.2	Calcium-dependent lipid-binding (CaLB domain) family protein
isotig48203	AT2G41380.1		S-adenosyl-L-methionine-dependent methyltransferases superfamily protein
isotig48211	#N/A
isotig48227	#N/A
isotig48251	AT1G62850.2		Class I peptide chain release factor
isotig48257	#N/A
isotig48272	AT3G45400.1		exostosin family protein
isotig48299	AT3G50920.1	LPPE1	Lipid phosphate phosphatase epsilon 1, chloroplastic
isotig48309	AT5G39710.1	EMB2745	Pentatricopeptide repeat-containing protein At5g39710
isotig48320	AT1G18440.1		Peptidyl-tRNA hydrolase, chloroplastic
isotig48329	#N/A
isotig48337	AT1G09870.1		histidine acid phosphatase family protein
isotig48367	AT3G55570.1		unknown protein
isotig48375	AT5G11590.1	DREB3	Dehydration-responsive element-binding protein 3
isotig48387	AT3G53120.1	VPS37-1	Vacuolar protein-sorting-associated protein 37 homolog 1
isotig48405	#N/A
isotig48423	#N/A
isotig48439	#N/A
isotig48473	#N/A
isotig48525	AT5G26220.1		ChaC-like family protein
isotig48545	#N/A
isotig48553	#N/A
isotig48569	#N/A
isotig48573	#N/A
isotig48595	#N/A
isotig48601	#N/A
isotig48613	AT4G19380.1	FAO4A	Long-chain-alcohol oxidase FAO4A
isotig48627	AT4G18370.1	DEGP5	Protease Do-like 5, chloroplastic
isotig48671	#N/A
isotig48677	AT2G28105.1		CONTAINS InterPro DOMAIN/s: Nucleic acid-binding, OB-fold-like (InterPro:IPR016027), Replication factor A, C-terminal (InterPro:IPR013955)
isotig48689	AT4G17670.1		Protein of unknown function (DUF581)
isotig48691	#N/A
isotig48697	AT3G24140.1	FAMA	Transcription factor FAMA
isotig48705	#N/A
isotig48725	#N/A
isotig48733	AT3G10660.1	CPK2	Calcium-dependent protein kinase 2
isotig48755	#N/A
isotig48761	#N/A
isotig48785	#N/A
isotig48805	#N/A
isotig48823	AT3G62000.1		S-adenosyl-L-methionine-dependent methyltransferases superfamily protein
isotig48839	AT5G51545.1	LPA2	Protein LOW PSII ACCUMULATION 2, chloroplastic
isotig48841	AT1G20460.1		unknown protein
isotig48843	AT1G03880.1	CRB	12S seed storage protein CRB
isotig48849	AT3G49420.1		Got1/Sft2-like vescicle transport protein family
isotig48853	#N/A
isotig48859	ATMG00810.1	ORF24B	Uncharacterized mitochondrial protein AtMg00810
isotig48867	AT3G61900.1		SAUR-like auxin-responsive protein family
isotig48869	AT5G45590.1		Ribosomal protein L35
isotig48911	AT1G76060.1	EMB1793	LYR family of Fe/S cluster biogenesis protein
isotig48919	AT2G34690.1	ACD11	Accelerated cell death 11
isotig48921	AT3G62600.1	ERDJ3B	DnaJ protein ERDJ3B
isotig48971	AT3G45970.1	EXLA1	Expansin-like A1
isotig48978	#N/A
isotig48993	#N/A
isotig48996	#N/A
isotig49029	AT4G19380.1	FAO4A	Long-chain-alcohol oxidase FAO4A
isotig49037	AT2G45330.1	emb167	RNA 2'-phosphotransferase, Tpt1 / KptA family
isotig49059	AT3G17670.1		tetratricopeptide repeat (TPR)-containing protein
isotig49061	AT2G41950.1		unknown protein
isotig49067	#N/A
isotig49077	AT4G22530.1		S-adenosyl-L-methionine-dependent methyltransferases superfamily protein
isotig49099	#N/A
isotig49101	#N/A
isotig49121	AT2G17880.1		Chaperone DnaJ-domain superfamily protein
isotig49143	#N/A
isotig49157	#N/A
isotig49181	AT3G27080.1	TOM2-3	Mitochondrial import receptor subunit TOM20-3
isotig49215	AT1G61690.1		phosphoinositide binding
isotig49219	#N/A
isotig49233	#N/A
isotig49241	AT4G11600.1	GPX6	Probable phospholipid hydroperoxide glutathione peroxidase 6, mitochondrial
isotig49281	#N/A
isotig49293	#N/A
isotig49295	AT1G24620.1	CML25	Probable calcium-binding protein CML25
isotig49297	ATMG00510.1	NAD7	NADH dehydrogenase subunit 7
isotig49309	#N/A
isotig49321	AT4G27960.2	UBC9	SUMO-conjugating enzyme UBC9
isotig49342	AT2G02850.1	ARPN	Basic blue protein
isotig49355	AT5G21960.1	ERF16	Ethylene-responsive transcription factor ERF016
isotig49365	#N/A
isotig49403	#N/A
isotig49441	#N/A
isotig49449	AT3G21360.1		Clavaminate synthase-like protein At3g21360
isotig49467	#N/A
isotig49482	AT1G07900.1	LBD1	LOB domain-containing protein 1
isotig49483	AT5G58740.1		HSP20-like chaperones superfamily protein
isotig49487	AT4G19985.1		Acyl-CoA N-acyltransferases (NAT) superfamily protein
isotig49489	#N/A
isotig49495	#N/A
isotig49503	AT4G34050.1	CCOAOMT1	Caffeoyl-CoA O-methyltransferase 1
isotig49525	AT3G55240.1		Plant protein 1589 of unknown function
isotig49535	#N/A
isotig49569	AT1G55080.1	MED9	Mediator of RNA polymerase II transcription subunit 9
isotig49571	#N/A
isotig49575	#N/A
isotig49577	#N/A
isotig49581	AT5G02790.1	GSTL3	Glutathione S-transferase L3
isotig49583	AT1G10460.1	GLP7	Germin-like protein subfamily 1 member 1
isotig49591	AT1G52900.1		Toll-Interleukin-Resistance (TIR) domain family protein
isotig49609	AT3G63310.1	BIL4	Bax inhibitor-1 family protein
isotig49623	AT3G60520.1		unknown protein
isotig49625	AT3G54040.1		PAR1 protein
isotig49627	AT4G39330.1	CAD9	Probable cinnamyl alcohol dehydrogenase 9
isotig49641	AT2G22360.1		DNAJ heat shock family protein
isotig49653	AT1G03890.1	CRD	12S seed storage protein CRD
isotig49667	AT4G16490.1		ARM repeat superfamily protein
isotig49675	AT3G50820.1	PSBO2	Oxygen-evolving enhancer protein 1-2, chloroplastic
isotig49689	#N/A
isotig49701	#N/A
isotig49707	AT1G14345.1		NAD(P)-linked oxidoreductase superfamily protein
isotig49747	AT3G60520.1		unknown protein
isotig49751	AT3G25510.1		disease resistance protein (TIR-NBS-LRR class), putative
isotig49775	AT4G31320.1		SAUR-like auxin-responsive protein family
isotig49801	AT3G03280.1		unknown protein
isotig49809	AT5G06570.1	CXE15	Probable carboxylesterase 15
isotig49823	AT5G65970.1	MLO1	MLO-like protein 10
isotig49833	#N/A
isotig49837	AT3G16640.1	TCTP	Translationally-controlled tumor protein homolog
isotig49857	#N/A
isotig49863	#N/A
isotig49865	#N/A
isotig49867	AT1G56300.1		Chaperone DnaJ-domain superfamily protein
isotig49869	#N/A
isotig49875	AT2G01300.1		unknown protein
isotig49877	AT3G60520.1		unknown protein
isotig49901	AT1G68300.1		Adenine nucleotide alpha hydrolases-like superfamily protein
isotig49905	AT2G45550.1	CYP76C4	Cytochrome P450 76C4
isotig49907	#N/A
isotig49911	AT1G21065.1		unknown protein
isotig49929	AT3G22840.1	ELIP1	Early light-induced protein 1, chloroplastic
isotig49937	AT3G11050.1	FER2	Ferritin-2, chloroplastic
isotig49963	AT3G03280.1		unknown protein
isotig50047	#N/A
isotig50077	AT1G64160.1	DIR5	Dirigent protein 5
isotig50085	AT2G40930.1	UBP5	Ubiquitin carboxyl-terminal hydrolase 5
isotig50097	#N/A
isotig50111	AT1G59670.1	GSTU15	Glutathione S-transferase U15
isotig50115	AT1G09200.1	HTR2	Histone H3.2
isotig50143	AT4G30960.1	CIPK6	CBL-interacting serine/threonine-protein kinase 6
isotig50149	#N/A
isotig50161	#N/A
isotig50167	AT4G27670.1	HSP25.3	25.3 kDa heat shock protein, chloroplastic
isotig50189	#N/A
isotig50197	#N/A
isotig50250	AT1G19210.1	ERF17	Ethylene-responsive transcription factor ERF017
isotig50268	#N/A
isotig50269	#N/A
isotig50281	AT2G41100.1	CML12	Calmodulin-like protein 12
isotig50285	AT3G23730.1	XTH16	Probable xyloglucan endotransglucosylase/hydrolase protein 16
isotig50293	#N/A
isotig50309	AT2G46600.1	KIC	Calcium-binding protein KIC
isotig50319	AT1G07660.1		Histone H4
isotig50341	AT4G30320.1		CAP (Cysteine-rich secretory proteins, Antigen 5, and Pathogenesis-related 1 protein) superfamily protein
isotig50343	AT5G14130.1	PER55	Peroxidase 55
isotig50349	#N/A
isotig50395	AT3G16240.1	TIP2-1	Aquaporin TIP2-1
isotig50405	#N/A
isotig50413	AT1G09560.1	GLP4	Germin-like protein subfamily 2 member 1
isotig50417	AT4G13830.2	ATJ2	Chaperone protein dnaJ 20, chloroplastic
isotig50440	AT2G32090.1		Lactoylglutathione lyase / glyoxalase I family protein
isotig50453	#N/A
isotig50459	AT1G19210.1	ERF17	Ethylene-responsive transcription factor ERF017
isotig50481	AT5G51440.1	HSP23.5	23.5 kDa heat shock protein, mitochondrial
isotig50503	#N/A
isotig50513	AT3G60720.1	CRRSP15	Cysteine-rich repeat secretory protein 15
isotig50519	#N/A
isotig50531	#N/A
isotig50548	AT1G19210.1	ERF17	Ethylene-responsive transcription factor ERF017
isotig50585	#N/A
isotig50601	AT1G07900.1	LBD1	LOB domain-containing protein 1
isotig50609	AT1G74930.1	ERF18	Ethylene-responsive transcription factor ERF018
isotig50611	#N/A
isotig50641	#N/A
isotig50655	#N/A
isotig50660	#N/A
isotig50673	AT3G22190.1	IQD5	IQ-domain 5
isotig50677	AT3G51440.1	SSL6	Protein STRICTOSIDINE SYNTHASE-LIKE 6
isotig50701	AT5G10240.1	ASN3	Asparagine synthetase
isotig50715	#N/A
isotig50725	AT5G48950.1	DHNAT2	1,4-dihydroxy-2-naphthoyl-CoA thioesterase 2
isotig50735	#N/A
isotig50749	#N/A
isotig50755	#N/A
isotig50767	#N/A
isotig50773	#N/A
isotig50779	#N/A
isotig50791	AT4G28520.1	CRC	12S seed storage protein CRC
isotig50819	AT1G80160.1		Lactoylglutathione lyase / glyoxalase I family protein
isotig50825	AT5G44460.1	CML43	Probable calcium-binding protein CML43
isotig50853	AT1G01490.1		Heavy metal transport/detoxification superfamily protein
isotig50893	AT4G10110.1		RNA-binding (RRM/RBD/RNP motifs) family protein
isotig50957	#N/A
isotig50967	AT5G52800.1		DNA primases
isotig50969	#N/A
isotig50997	AT4G16695.1		unknown protein
isotig51022	#N/A
isotig51033	#N/A
isotig51041	#N/A
isotig51051	AT4G37300.1	MEE59	maternal effect embryo arrest 59
isotig51053	AT4G28250.1	EXPB3	Expansin-B3
isotig51085	#N/A
isotig51087	#N/A
isotig51093	#N/A
isotig51101	AT4G20390.1		CASP-like protein 1B2
isotig51111	#N/A
isotig51137	#N/A
isotig51151	AT5G43830.1		Aluminium induced protein with YGL and LRDR motifs
isotig51159	#N/A
isotig51181	#N/A
isotig51183	AT2G22475.1	GEM	GLABRA2 expression modulator
isotig51185	AT1G74930.1	ERF18	Ethylene-responsive transcription factor ERF018
isotig51193	AT4G36040.1	ATJ11	Chaperone protein dnaJ 11, chloroplastic
isotig51195	#N/A
isotig51235	AT1G04635.1	EMB1687	Probable ribonuclease P/MRP protein subunit POP5
isotig51249	AT1G52890.1	NAC19	NAC domain-containing protein 19
isotig51265	#N/A
isotig51283	#N/A
isotig51305	#N/A
isotig51320	#N/A
isotig51325	#N/A
isotig51337	AT5G22840.1		Protein kinase superfamily protein
isotig51363	#N/A
isotig51379	AT1G55870.1	PARN	Poly(A)-specific ribonuclease PARN
isotig51387	AT5G21960.1	ERF16	Ethylene-responsive transcription factor ERF016
isotig51393	AT4G28890.1	ATL42	E3 ubiquitin-protein ligase ATL42
isotig51405	#N/A
isotig51441	#N/A
isotig51443	#N/A
isotig51451	#N/A
isotig51461	AT2G02850.1	ARPN	Basic blue protein
isotig51469	AT2G26500.2		cytochrome b6f complex subunit (petM), putative
isotig51477	#N/A
isotig51501	AT2G46600.1	KIC	Calcium-binding protein KIC
isotig51513	AT2G32720.1	CYTB5-B	Cytochrome b5 isoform B
isotig51537	#N/A
isotig51557	#N/A
isotig51577	AT1G55910.1	ZIP11	Zinc transporter 11
isotig51599	#N/A
isotig51646	#N/A
isotig51649	AT4G33270.1	CDC2-1	Cell division cycle 20.1, cofactor of APC complex
isotig51665	AT4G10500.1		2-oxoglutarate (2OG) and Fe(II)-dependent oxygenase superfamily protein
isotig51683	AT2G40880.1	CYS3	Cysteine proteinase inhibitor 3
isotig51711	AT1G66240.1	ATX1	Copper transport protein ATX1
isotig51713	AT3G43980.1	RPS29A	40S ribosomal protein S29
isotig51719	#N/A
isotig51725	#N/A
isotig51729	#N/A
isotig51763	#N/A
isotig51765	#N/A
isotig51777	AT1G63060.1		unknown protein
isotig51785	AT3G57810.1		OTU domain-containing protein At3g57810
isotig51793	AT1G69550.1		disease resistance protein (TIR-NBS-LRR class)
isotig51803	AT2G15580.1		RING/U-box superfamily protein
isotig51821	#N/A
isotig51835	#N/A
isotig51859	#N/A
isotig51861	#N/A
isotig51879	#N/A
isotig51903	#N/A
isotig51925	AT2G35000.1	ATL9	E3 ubiquitin-protein ligase ATL9
isotig51955	AT5G25940.1		early nodulin-related
isotig51967	AT5G44120.3	CRA1	12S seed storage protein CRA1
isotig51969	#N/A
isotig52022	AT3G58450.2		Adenine nucleotide alpha hydrolases-like superfamily protein
isotig52043	#N/A
isotig52055	#N/A
isotig52069	#N/A
isotig52071	AT5G21960.1	ERF16	Ethylene-responsive transcription factor ERF016
isotig52083	AT2G40880.1	CYS3	Cysteine proteinase inhibitor 3
isotig52089	#N/A
isotig52121	#N/A
isotig52135	AT3G62550.1		Adenine nucleotide alpha hydrolases-like superfamily protein
isotig52137	#N/A
isotig52160	AT4G03290.1	CML6	Calmodulin-like protein 6
isotig52163	#N/A
isotig52181	AT3G61540.1		alpha/beta-Hydrolases superfamily protein
isotig52193	#N/A
isotig52231	#N/A
isotig52239	#N/A
isotig52265	AT5G23430.1		Katanin p80 WD40 repeat-containing subunit B1 homolog
isotig52279	#N/A
isotig52323	#N/A
isotig52327	AT5G06720.1	PER53	Peroxidase 53
isotig52338	#N/A
isotig52365	AT5G19730.1	PME53	Probable pectinesterase 53
isotig52383	AT3G26740.1	CCL	CCR-like
[truncated: 3,737 more rows]
