# Supplementary material for: Transcript profiling for early stages during embryo development in Scots pine
Source: BMC Plant Biol. 2016 Nov 18;16:255. doi: 10.1186/s12870-016-0939-5 (PMC5116219; doi:10.1186/s12870-016-0939-5)
Supplement: Additional file 5: — Differentially expressed transcripts in embryos and megagametophytes at different stages of seed development. DETs with the highest fold-changes in embryos and megagametophytes at different developmental stages are included. Transcript name (Transcript ID), fold-change (log2 E/M), expression values (RPKM Embryos and RPKM Megagametophytes) and the best match against TAIR database (At locus ID, At name, At annotation) are shown. (XLSX 6.02 kb) [file 12870_2016_939_MOESM5_ESM.xlsx]

## Sheet: Up in E1 (E1xM1)
Additional file 2: Differentially expressed transcripts (DETs) in embryos and megagametophytes at different stages of seed development.
The Arabidopsis genes showing the highest sequence similarity to the Scots pine transcript are presented (#N/A = no alignment to genes in the TAIR database. Cut off value 1e-5)
The highest up-regulated transcripts in E1/M1. Samples subjected to pairwise comparison are highlighted in bold
		RPKM Embryos					RPKM Megagametophytes						Arabidopsis homologous gene names and annotation
Transcript ID	Fold change	E1	E2	E3DO	E3SU	E4	M1	M2	M3	M4	At locus ID	At name	At annotation	Involved in
isotig42299	9.97421	344.004	82.784	93.16	206.886	7.429	0.342	0	0.653	0.734	No hits
isotig101972	9.73068	2337.31	1557.12	774.994	1080.52	331.704	2.751	0	0	1.477	No hits
isotig56640	8.95973	366.459	151.191	102.056	132.601	21.066	0.736	0.459	0.469	0.527	No hits
isotig56593	7.59551	187.22	137.64	88.341	130.891	36.077	0.968	0.907	1.388	1.56	No hits
isotig39291	7.17707	209.836	16.905	48.413	0.699	3.752	1.45	0.679	1.386	0.779	AT4G26880.1		Stigma-specific STIG1-like protein 1	unknown
isotig11848	7.16645	1043.5	656.052	442.745	666.113	166.769	7.264	5.565	4.417	5.319	No hits
isotig38581	7.1512	53.73	113.592	69.151	214.241	43.036	0.378	0.354	0.722	2.03	AT5G09970.1	CYP78A7	Cytochrome P450 78A7	regulation of growth
isotig62881	7.05724	129.984	0.632	0	0	0.505	0.976	0	0	0	AT5G53190.1	SWEET3	Bidirectional sugar transporter SWEET3	carbohydrate transmembrane transport
isotig61160	7.0292	112.2	5.563	3.929	0	0.889	0.859	0	0.41	0	AT1G22380.1	UGT85A3	UDP-glycosyltransferase 85A3	transferase activity
isotig40165	6.8492	768.679	486.064	306.871	402.103	158.957	6.667	3.344	5.916	7.416	No hits
isotig50289	6.84045	170.753	18.333	23.848	0	0.771	1.49	2.092	2.136	1.6	AT1G02335.1	GL22	Germin-like protein subfamily 2 member 2	metal ion binding; nutrient reservoir activity
isotig62762	6.76377	373.053	22.234	35.888	1.418	5.076	3.433	1.378	0.469	3.16	AT1G69830.1	AMY3	Alpha-amylase 3, chloroplastic	carbohydrate metabolic process
isotig65228	6.71388	59.625	11.768	11.946	0	1.175	0.568	0	0	0	AT5G55250.1	IAMT1	Indole-3-acetate O-methyltransferase 1	auxin homeostasis; polarity specification of adaxial/abaxial axis
isotig69298	6.66135	71.765	12.864	20.115	0	0.734	0.709	0	0.678	1.524	AT4G39700.1		Heavy metal transport/detoxification superfamily protein	metal ion transport
isotig32836	6.62429	28.116	7.756	6.26	4.947	0.885	0.285	0.267	0	0	AT3G14240.1		Subtilase family protein	proteolysis, negative regulation of catalytic activity
isotig60719	6.48735	37.144	14.492	14.403	19.571	0	0.414	1.552	0.792	0.89	No hits
isotig101683	6.48591	121.18	12.257	2.473	5.212	0	1.352	0	0	0	AT1G75950.1	SKP1A	SKP1-like protein 1A	auxin-activated signaling pathway
isotig59039	6.46432	31.611	1.854	1.636	0.345	0.37	0.358	0.335	0.342	0.384	AT3G61740.1	ATX3	Histone-lysine N-methyltransferase ATX3	regulation of transcription, DNA-dependent
isotig59351	6.36725	60.924	5.255	6.747	0.711	2.29	0.738	0.345	0.352	1.188	AT3G48080.1	EDS1B	Protein EDS1B	lipid metabolic process
isotig21539	6.23843	28.766	20.22	22.289	1.468	4.729	0.381	0	0.364	1.227	AT3G26200.1	CYP71B22	Cytochrome P450 71B22	oxidation-reduction process
isotig10972	6.16327	2341.7	64.944	40.708	4.344	11.079	32.674	20.572	15.074	20.571	AT2G30870.1	GSTF10	Glutathione S-transferase F10	response to toxic substance
isotig51549	6.13892	54.05	0.994	4.212	0	0	0.767	1.437	0	0.824	AT1G10370.1	GSTU17	Glutathione S-transferase U17	response to growth hormone
isotig82212	6.00112	59.438	19.239	5.944	8.053	3.843	0.928	0	1.774	1.994	AT1G47128.1	RD21A	Cysteine proteinase RD21a	proteolysis involved in cellular protein catabolic process
isotig35313	6.00035	126.367	21.303	25.273	3.805	9.533	1.974	3.08	1.886	2.12	No hits
isotig26983	5.98188	64.718	72.539	40.917	33.573	32.163	1.024	0.639	0	1.1	AT1G76160.1	sks5	SKU5 similar 5	oxidation reduction
isotig25980	5.95366	345.459	62.089	59.14	2.149	23.076	5.574	12.525	1.065	8.381	No hits
isotig18285	5.94246	14.452	4.568	4.946	1.813	2.434	0.235	0	0	0.758	AT4G29720.1	PAO5	Probable polyamine oxidase 5	regulation of timing of transition from vegetative to reproductive phase
isotig50389	5.94185	44.567	6.574	1.326	6.29	19.512	0.725	0	0	0	No hits
isotig63780	5.93127	95.012	57.797	62.645	5.001	5.37	1.557	3.886	0.496	1.114	AT5G60530.1	LEA	late embryogenesis abundant protein-related / LEA protein-related	transition metal ion transport
isotig60425	5.91271	24.338	2.095	4.808	1.559	1.256	0.404	1.515	0.386	0.434	AT4G32940.1	GAMMA-VPE	Vacuolar-processing enzyme gamma-isozyme	response to hormones
The highest up-regulated transcripts in E1 when M1 RPKM value was equal to 0.
		RPKM Embryos					RPKM Megagametophytes						Arabidopsis homologous gene names and annotation
Transcript ID	Fold change	E1	E2	E3DO	E3SU	E4	M1	M2	M3	M4	At locus ID	At name	At annotation	Involved in
isotig98833	99	980.78	494.428	351.408	472.717	153.43	0	0	1.18	0	AT5G23870.2	PAE9	Pectin acetylesterase 9	cell wall loosening
isotig18163	99	297.588	287.147	411.141	150.315	30.857	0	0	0	0	AT5G62360.1		Plant invertase/pectin methylesterase inhibitor superfamily protein	negative regulation of catalytic activity
isotig93401	99	292.782	72.613	51.277	117.608	7.964	0	0	0	1.181	AT1G01190.1	CYP78A8	cytochrome P450, family 78, subfamily A, polypeptide 8	oxidation-reduction process
isotig14330	99	234.826	92.652	80.893	23.818	2.019	0	0	0	0	AT4G38400.1	EXLA2	Expansin-like A2	sexual reproduction
isotig71172	99	208.104	29.647	56.527	19.856	14.214	0	0	0	0	AT5G67070.1	RALFL34	Protein RALF-like 34	cell-cell signaling; hormone activity
isotig04574	99	203.454	50.966	34.9	56.315	3.394	0	0	0	0	AT5G09970.1	CYP78A7	Cytochrome P450 78A7	regulation of growth
isotig44201	99	182.288	35.528	72.725	56.892	11.859	0	0	0	0.746	No hits
isotig25556	99	170.334	77.394	85.883	112.444	92.764	0	0	0	0	AT1G10460.1	GLP7	Germin-like protein subfamily 1 member 1	manganese ion binding; nutrient reservoir activity
isotig105225	99	141.863	38.948	21.714	45.764	1.638	0	0	0	0	AT5G09970.1	CYP78A7	Cytochrome P450 78A7	regulation of growth
isotig28522	99	122.291	9.953	8.032	1.587	1.704	0	0	0	0	AT1G60710.1	ATB2	Probable aldo-keto reductase 4	oxidation-reduction process
isotig27999	99	117.606	20.636	13.715	0	0	0	0	0	0	AT4G09610.1	GASA2	Gibberellin-regulated protein 2	response to gibberellin stimulus
isotig62250	99	92.295	13.337	8.134	0.451	3.391	0	0.438	0.894	1.508	AT1G03230.1		Eukaryotic aspartyl protease family protein	response to salt stress
isotig113839	99	90.258	91.296	46.888	24.705	13.264	0	0	6.123	0	No hits
isotig78926	99	88.551	87.272	128.934	17.945	13.764	0	1.66	1.694	0.952	AT5G62360.1		Plant invertase/pectin methylesterase inhibitor superfamily protein	negative regulation of catalytic activity
isotig98557	99	88.31	17.546	9.011	0	1.275	0	4.612	3.53	3.968	No hits
isotig39233	99	87.537	11.285	23.294	9.044	0.694	0	0	0	0.72	AT4G38400.1	EXLA2	Expansin-like A2	sexual reproduction
isotig19551	99	84.732	45.71	52.453	39.685	3.044	0	0	0	0	No hits
isotig77785	99	75.917	1.129	3.987	0.84	0	0	0	0	0.936	AT2G23690.1		unknown protein	unknown
isotig28596	99	75.654	14.653	24.145	1.817	6.505	0	0	0	0	AT2G36790.1	UGT73C6	UDP-glycosyltransferase 73C6	flavonol biosynthetic process
isotig54539	99	71.987	0	4.114	0	2.327	0	0	0	0	AT5G57625.1		CAP (Cysteine-rich secretory proteins, Antigen 5, and Pathogenesis-related 1 protein) superfamily protein	unknown
isotig46869	99	71.563	3.731	10.539	0.555	5.367	0	0.539	1.652	1.238	AT1G12600.1	UTR4	UDP-galactose/UDP-glucose transporter 4	transmembrane transport
isotig114968	99	71.409	4.815	34.005	10.75	3.848	0	0	0	0	No hits
isotig80926	99	66.97	0	4.196	0	0	0	0	0	0	AT1G71050.1	HIPP20	Heavy metal transport/detoxification superfamily protein	metal ion transport
isotig34613	99	64.723	23.021	19.305	0	2.299	0	0	0	2.386	AT5G55250.1	IAMT1	Indole-3-acetate O-methyltransferase 1	auxin homeostasis; polarity specification of adaxial/abaxial axis
isotig65493	99	59.107	6.726	3.694	0.556	0	0	1.08	0.551	2.479	AT5G54160.1	OMT1	Flavone 3'-O-methyltransferase 1	flavonol biosynthetic process
isotig80545	99	58.07	3.524	3.318	0	0	0	0.849	0	0.974	No hits
isotig28869	99	57.641	28.602	27.966	34.382	58.016	0	0	0	1.824	AT5G67070.1	RALFL34	Protein RALF-like 34	cell-cell signaling; hormone activity
isotig48941	99	57.015	1.722	4.255	3.203	0	0	0	0.635	0	AT1G71830.1	SERK1	Somatic embryogenesis receptor kinase 1	embryo development ending in seed dormancy
isotig41809	99	55.68	208.872	124.012	233.316	19.844	0	0	0	0.735	AT5G09970.1	CYP78A7	Cytochrome P450 78A7	regulation of growth
isotig78352	99	53.648	1.131	2.395	0	0	0	0	0	0	AT1G71050.1	HIPP20	Heavy metal transport/detoxification superfamily protein	metal ion transport

## Sheet: Up in M1 (E1xM1)
Additional file 2: Differentially expressed transcripts (DETs) in embryos and megagametophytes at different stages of seed development.
The Arabidopsis genes showing the highest sequence similarity to the Scots pine transcript are presented (#N/A = no alignment to genes in the TAIR database. Cut off value 1e-5)
The highest up-regulated transcripts in M1/E1. Samples subjected to pairwise comparison are highlighted in bold
		RPKM Embryos					RPKM Megagametophytes						Arabidopsis homologous gene names and annotation
Transcript ID	Fold change	E1	E2	E3DO	E3SU	E4	M1	M2	M3	M4	At locus ID	At name	At annotation	Involved in
isotig89204	-6.81315	1.309	21.185	17.765	14.78	26.451	147.198	115.813	149.456	194.321	AT4G28520.2	CRC	12S seed storage protein CRC	seed maturation; nutrient reservoir activity
isotig96814	-6.65405	1.509	10.682	9.698	7.949	57.309	151.97	104.791	158.734	242.927	AT1G03880.1	CRB	12S seed storage protein CRB	nutrient reservoir activity; response to ABA
isotig75095	-6.57884	18.252	436.58	296.794	94.556	462.539	1744.78	3192.02	3679.98	4834.67	#N/A	#N/A
isotig104606	-6.55624	3.942	25.92	142.208	86.058	269.256	370.973	609.672	716.367	699.314	#N/A	#N/A
isotig17379	-6.39979	110.455	1296.88	1045.76	392.882	537.405	9326.43	13142.1	16174.8	14693.9	#N/A	#N/A
isotig98072	-6.39808	4.651	65.862	71.979	36.175	244.344	392.247	471.561	542.586	915.363	#N/A	#N/A
isotig21345	-6.319	2.651	40.218	71.001	152.635	346.54	211.65	441.897	424.291	394.603	#N/A	#N/A
isotig102265	-6.31549	3.592	29.064	35.917	16.221	8.709	286.081	345.339	438.216	465.397	#N/A	#N/A
isotig97641	-6.28418	23.148	99.9	192.9	124.29	598.704	1804.01	1668.85	1608.77	2165.31	#N/A	#N/A
isotig87380	-6.26755	3.833	18.091	40.151	20.194	48.531	295.298	333.478	355.597	657.874	#N/A	#N/A
isotig90298	-6.25779	1.344	4.078	16.319	5.058	33.672	102.845	58.957	74.211	118.345	#N/A	#N/A
isotig91944	-6.24304	1.396	16.944	1.994	1.051	14.667	105.737	181.68	192.713	270.443	AT1G03890.1	CRD	12S seed storage protein CRD	seed maturation; nutrient reservoir activity
isotig103667	-6.22323	5.638	24.714	56.383	16.976	51.648	421.214	346.3	403.919	466.572	#N/A	#N/A
isotig99981	-6.18258	3.271	46.327	23.368	13.544	46.273	237.587	278.674	244.13	485.646	AT1G03890.1	CRD	12S seed storage protein CRD	seed maturation; nutrient reservoir activity
isotig82381	-6.14276	2.378	31.263	16.133	12.527	37.472	168.022	251.198	238.628	325.021	AT4G28520.2	CRC	12S seed storage protein CRC	seed maturation; nutrient reservoir activity
isotig110158	-6.06949	23.608	83.579	217.112	108.843	293.378	1585.47	1346.43	1477.65	1786.95	#N/A	#N/A
isotig98287	-5.96504	1.56	12.623	8.914	2.348	17.651	97.45	151.696	124.554	136.06	#N/A	#N/A
isotig87880	-5.93802	2.571	28.61	18.367	6.774	74.819	157.625	162.631	175.573	331.032	AT1G03880.1	CRB	12S seed storage protein CRB	nutrient reservoir activity; response to ABA
isotig84018	-5.92912	1.217	12.314	26.958	8.247	25.584	74.154	147.768	148.993	154.179	AT4G28520.1	CRC	12S seed storage protein CRC	seed maturation; nutrient reservoir activity
isotig96258	-5.92881	1.484	31.527	5.301	1.117	13.196	90.403	219.214	200.469	251.446	#N/A	#N/A
isotig116865	-5.90991	6.554	86.176	51.493	19.732	90.049	394.063	383.35	440.148	538.65	#N/A	#N/A
isotig98597	-5.85312	1.574	33.445	8.997	3.555	22.907	90.985	75.982	65.797	105.641	#N/A	#N/A
isotig100751	-5.84606	5.055	35.79	24.07	13.951	73.539	290.777	242.697	204.945	398.496	#N/A	#N/A
isotig102309	-5.79265	1.771	26.865	3.794	1.333	32.916	98.17	106.161	84.563	129.195	AT1G03890.1	CRD	12S seed storage protein CRD	seed maturation; nutrient reservoir activity
isotig105584	-5.77228	2.06	14.584	5.885	9.302	21.642	112.589	67.771	50.722	46.641	#N/A	#N/A
isotig93604	-5.73036	1.438	8.725	3.081	0	12.782	76.343	83.045	92.265	155.544	#N/A	#N/A
isotig83084	-5.68751	1.203	4.867	12.029	6.338	13.612	61.998	119.62	118.492	149.314	AT4G28520.1	CRC	12S seed storage protein CRC	seed maturation; nutrient reservoir activity
isotig84240	-5.66069	10.983	45.673	14.819	11.942	51.292	555.595	155.264	96.533	188.328	AT2G21660.1	RBG7	Glycine-rich RNA-binding protein 7	response to external stimulus
isotig93754	-5.62055	2.863	2.896	25.564	14.008	69.424	140.856	84.786	120.716	171.691	#N/A	#N/A
isotig84011	-5.62041	2.435	27.092	26.958	15.579	45.264	119.787	178.033	153.535	174.6	AT4G28520.1	CRC	12S seed storage protein CRC	seed maturation; nutrient reservoir activity
The highest up-regulated transcripts in M1 when E1 RPKM value was equal to 0
		RPKM Embryos					RPKM Megagametophytes						Arabidopsis homologous gene names and annotation
ID	Fold change	E1	E2	E3DO	E3SU	E4	M1	M2	M3	M4	At homologous	At Name	At Description	Involved in
isotig109964	-99	0	103.816	103.858	25.752	377.911	476.437	596.195	855.262	1128.6	#N/A
isotig110695	-99	0	15.101	83.18	58.437	231.688	366.082	342.775	398.853	636.09	#N/A
isotig105498	-99	0	6.225	24.909	10.808	31.502	179.411	220.484	214.309	378.494	#N/A
isotig79963	-99	0	16.352	9.898	8.692	25.2	160.511	286.229	248.175	291.512	AT1G03890.1	CRD	12S seed storage protein CRD	seed maturation; nutrient reservoir activity
isotig108977	-99	0	15.625	22.068	13.566	45.781	150.789	235.315	199.813	222.409	#N/A
isotig106501	-99	0	8.801	10.876	9.823	58.016	125.692	95.424	76.288	164.182	#N/A
isotig116039	-99	0	5.735	28.35	17.071	45.828	119.547	157.539	126.934	247.278	#N/A
isotig97221	-99	0	12.281	30.354	35.414	12.267	118.515	163.125	216.316	266.027	AT4G28520.2	CRC	12S seed storage protein CRC	seed maturation; nutrient reservoir activity
isotig110991	-99	0	3.112	0	0	17.409	117.738	119.242	121.697	121.29	#N/A
isotig96023	-99	0	6.014	11.679	8.951	10.812	117.232	176.064	266.206	184.499	#N/A
isotig89628	-99	0	6.743	8.571	2.007	40.948	105.153	50.691	49.745	107.344	#N/A
isotig87974	-99	0	7.965	20.624	12.842	40.309	94.288	104.599	94.02	154.1	AT4G28520.2	CRC	12S seed storage protein CRC	seed maturation; nutrient reservoir activity
isotig111592	-99	0	3.484	14.762	2.593	19.489	94.145	93.188	61.691	132.89	#N/A
isotig111141	-99	0	9.541	6.737	2.367	12.706	88.388	126.44	110.273	139.757	#N/A
isotig88478	-99	0	7.863	5.552	3.901	9.424	80.937	191.355	186.593	241.222	AT1G03890.1	CRD	12S seed storage protein CRD	seed maturation; nutrient reservoir activity
isotig89979	-99	0	9.39	4.737	4.991	15.007	80.78	98.91	99.957	134.587	AT4G28520.1	CRC	12S seed storage protein CRC	seed maturation; nutrient reservoir activity
isotig02803	-99	0	12.701	17.938	7.089	36.791	79.058	178.462	107.173	182.981	#N/A
isotig105217	-99	0	16.909	4.478	4.719	6.756	76.691	96.254	96.677	133.189	#N/A
isotig111359	-99	0	64.816	22.886	33.764	2.59	72.558	203.814	172.147	268.714	#N/A
isotig103645	-99	0	17.078	8.04	7.06	9.097	71.781	104.245	109.191	121.146	AT4G28520.1	CRC	12S seed storage protein CRC	seed maturation; nutrient reservoir activity
isotig86638	-99	0	5.136	11.788	4.778	4.104	70.386	43.627	81.472	28.747	#N/A
isotig55861	-99	0	26.865	10.215	6.151	19.815	70.197	97.098	76.229	126.796	#N/A
isotig100342	-99	0	20.52	6.038	1.272	8.198	69.968	142.151	126.154	147.455	AT1G03890.1	CRD	12S seed storage protein CRD	seed maturation; nutrient reservoir activity
isotig116458	-99	0	6.077	17.164	0	9.711	65.677	70.281	94.143	80.614	#N/A
isotig82658	-99	0	31.94	6.073	1.828	13.743	64.492	103.899	107.851	158.9	AT1G03890.1	CRD	12S seed storage protein CRD	seed maturation; nutrient reservoir activity
isotig90369	-99	0	9.709	10.774	19.611	35.467	63.179	96.254	93.119	141.458	AT1G03880.1	CRB	12S seed storage protein CRB	nutrient reservoir activity; response to ABA
isotig116546	-99	0	43.309	39.322	4.604	9.888	62.095	290.707	196.273	328.32	#N/A
isotig101188	-99	0	8.681	3.678	6.46	81.851	61.656	48.946	49.953	67.658	#N/A
isotig96781	-99	0	9.115	1.073	4.522	4.856	58.64	175.702	154.663	211.613	#N/A
isotig109194	-99	0	10.606	16.852	1.973	23.307	57.318	53.669	80.205	70.354	#N/A

## Sheet: Up in E2 (E2xM2)
Additional file 2: Differentially expressed transcripts (DETs) in embryos and megagametophytes at different stages of seed development.
The Arabidopsis genes showing the highest sequence similarity to the Scots pine transcript are presented (#N/A = no alignment to genes in the TAIR database. Cut off value 1e-5)
The highest up-regulated transcripts in E2/M2. Samples subjected to pairwise comparison are highlighted in bold
		RPKM Embryos					RPKM Megagametophytes						Arabidopsis homologous gene names and annotation
Transcript ID	Fold change	E1	E2	E3DO	E3SU	E4	M1	M2	M3	M4	At locus ID	At name	At annotation	Involved in
isotig56640	8.36366	366.459	151.191	102.056	132.601	21.066	0.736	0.459	0.469	0.527	#N/A	#N/A	#N/A
isotig38581	8.3259	53.73	113.592	69.151	214.241	43.036	0.378	0.354	0.722	2.03	AT5G09970.1	CYP78A7	Cytochrome P450 78A7	regulation of growth
isotig07360	7.71535	71.552	115.799	115.128	326.549	273.941	7.646	0.551	0	3.158	AT2G18050.1	HIS1-3	histone H1-3	nucleosome assembly
isotig60244	7.32671	175.589	119.435	89.067	0.766	9.461	3.577	0.744	0.38	0	AT4G23560.1	AtGH9B15	Endoglucanase 20	cell wall organization
isotig42131	7.32439	24.325	53.852	47.863	51.129	33.015	0	0.336	0	0	AT3G07010.1		Probable pectate lyase 8	pectin catabolic process
isotig75051	7.27568	69.346	120.863	172.985	556.51	468.228	5.832	0.78	0	3.579	AT2G18050.1	HIS1-3	histone H1-3	nucleosome assembly
isotig55225	7.2628	30.481	190.126	68.945	63.732	145.08	6.612	1.238	1.264	1.42	ATMG00580.1	NAD4	NADH dehydrogenase subunit 4	oxidation-reduction process
isotig56593	7.24558	187.22	137.64	88.341	130.891	36.077	0.968	0.907	1.388	1.56	#N/A	#N/A	#N/A
isotig40165	7.18343	768.679	486.064	306.871	402.103	158.957	6.667	3.344	5.916	7.416	#N/A	#N/A	#N/A
isotig06047	7.16901	13.133	69.076	67.071	86.496	33.436	0	0.48	0	0	#N/A	#N/A	#N/A
isotig24350	7.097	192.239	89.123	132.228	0	0.719	9.73	0.651	1.992	3.732	AT4G26880.1		Stigma-specific STIG1-like protein 1	unknown
isotig92432	7.03757	11.091	133.216	54.463	66.785	110.931	6.496	1.014	2.069	4.651	ATMG00580.1	NAD4	NADH dehydrogenase subunit 4	oxidation-reduction process
isotig66863	7.02295	35.328	76.341	94.628	90.654	41.533	3.135	0.587	0.599	0.673	#N/A	#N/A	#N/A
isotig63611	6.92781	28.291	58.563	48.874	87.16	51.05	3.083	0.481	1.964	2.759	AT2G18050.1	HIS1-3	histone H1-3	nucleosome assembly
isotig11848	6.88128	1043.5	656.052	442.745	666.113	166.769	7.264	5.565	4.417	5.319	#N/A	#N/A	#N/A
isotig26983	6.8268	64.718	72.539	40.917	33.573	32.163	1.024	0.639	0	1.1	AT1G76160.1	sks5	SKU5 similar 5	plant-type cell wall cellulose metabolic process
isotig51059	6.76294	23.714	150.634	119.246	565.477	340.401	12.592	1.387	2.831	4.773	AT5G59320.1	LTP3	Non-specific lipid-transfer protein 3	response to ABA and abiotic stress
isotig04667	6.67689	32.512	34.276	20.606	17.579	9.993	1.43	0.335	1.709	1.92	AT1G76160.1	sks5	SKU5 similar 5	plant-type cell wall cellulose metabolic process
isotig71086	6.65725	30.171	71.864	75.079	73.99	44.838	1.52	0.712	1.453	1.632	AT3G46030.1	HTB11	Histone H2B.7	nucleosome assembly
isotig80888	6.60963	269.835	417.087	373.798	547.779	787.41	21.892	4.271	2.615	10.777	ATMG00580.1	NAD4	NADH dehydrogenase subunit 4	oxidation-reduction process
isotig43079	6.59659	12.039	35.517	33.322	4.908	15.001	1.959	0.367	1.872	2.104	AT1G11260.1	STP1	Sugar transport protein 1	transmembrane transport
isotig44479	6.57552	1.734	40.343	44.591	9.572	22.893	0.451	0.423	0.431	0	AT5G48540.1	CRRSP55	Cysteine-rich repeat secretory protein 55	response to karrikin
isotig32048	6.49115	5.229	49.116	71.503	34.863	45.889	0.583	0.546	1.115	2.506	AT4G27250.1		NAD(P)-binding Rossmann-fold superfamily protein	gibberellin biosynthetic process
isotig03831	6.45315	16.25	111.537	99.077	108.775	83.966	4.985	1.273	3.898	0.487	AT5G67070.1	RALFL34	Protein RALF-like 34	cell-cell signaling; hormone activity
isotig58592	6.33892	22.081	51.24	46.39	69.092	86.788	1.691	0.633	1.292	1.089	AT1G72830.1	NFYA3	Nuclear transcription factor Y subunit A-3	DNA binding
isotig14492	6.31262	56.347	52.858	44.792	17.786	37.83	1.419	0.665	2.374	3.43	AT1G07290.1	GONST2	GDP-mannose transporter GONST2	protein glycosylation
isotig13900	6.30938	21.662	85.652	37.627	70.039	27.854	3.076	1.08	1.47	0.413	AT1G08880.1	HTA5	Probable histone H2AXa	nucleosome assembly
isotig57374	6.24993	2.9	20.168	10.099	12.006	13.771	2.831	0.265	0.812	0	AT3G19240.1		Vacuolar import/degradation, Vid27-related protein	protein binding
isotig59043	6.19421	12.28	24.383	20.467	10.613	23.16	2.841	0.333	1.018	1.907	AT3G61490.1		Pectin lyase-like superfamily protein	cell wall organization
isotig26898	6.18284	14.423	117.834	130.76	40.643	51.114	3.177	1.622	2.484	3.102	AT5G26340.1	STP13	Sugar transport protein 13	response to abiotic stress
The highest up-regulated transcripts in E2 when M2 RPKM value was equal to 0
		RPKM Embryos					RPKM Megagametophytes						Arabidopsis homologous gene names and annotation
Transcript ID	Fold change	E1	E2	E3DO	E3SU	E4	M1	M2	M3	M4	At homologous	At Name	At Description	Involved in
isotig101972	99	2337.31	1557.12	774.994	1080.52	331.704	2.751	0	0	1.477	#N/A	#N/A	#N/A
isotig87650	99	7.694	585.015	423.194	1747.17	412.532	7.01	0	0	6.453	AT5G59320.1	LTP3	Non-specific lipid-transfer protein 3	response to ABA and abiotic stress
isotig98833	99	980.78	494.428	351.408	472.717	153.43	0	0	1.18	0	AT5G23870.2	PAE9	Pectin acetylesterase 9	cell wall loosening
isotig18163	99	297.588	287.147	411.141	150.315	30.857	0	0	0	0	AT5G62360.1	0	Plant invertase/pectin methylesterase inhibitor superfamily protein	negative regulation of catalytic activity
isotig41809	99	55.68	208.872	124.012	233.316	19.844	0	0	0	0.735	AT5G09970.1	CYP78A7	Cytochrome P450 78A7	regulation of growth
isotig04236	99	32.099	162.718	322.59	587.741	978.037	0.874	0	0	0.939	#N/A	#N/A	#N/A
isotig14330	99	234.826	92.652	80.893	23.818	2.019	0	0	0	0	AT4G38400.1	EXLA2	Expansin-like A2	sexual reproduction
isotig113839	99	90.258	91.296	46.888	24.705	13.264	0	0	6.123	0	#N/A	#N/A	#N/A
isotig42299	99	344.004	82.784	93.16	206.886	7.429	0.342	0	0.653	0.734	#N/A	#N/A	#N/A
isotig45249	99	37.635	80.577	56.005	25.968	14.702	0	0	0	1.052	#N/A	#N/A	#N/A
isotig13103	99	15.678	78.299	95.186	92.194	19.799	0	0	0	1.644	#N/A	#N/A	#N/A
isotig25556	99	170.334	77.394	85.883	112.444	92.764	0	0	0	0	AT1G10460.1	GLP7	Germin-like protein subfamily 1 member 1	metal ion binding
isotig16733	99	40.055	75.718	75.983	95.887	16.983	0	0	0	0	#N/A	#N/A	#N/A
isotig93401	99	292.782	72.613	51.277	117.608	7.964	0	0	0	1.181	AT1G01190.1	CYP78A8	cytochrome P450, family 78, subfamily A, polypeptide 8	oxidation-reduction process
PUT-49222	99	29.002	58.67	29.002	39.294	14.064	9.059	0	0	14.594	#N/A	#N/A	#N/A
isotig116979	99	19.789	53.378	75.388	74.479	26.658	20.605	0	4.922	27.662	#N/A	#N/A	#N/A
isotig66087	99	7.746	53.276	43.707	1.166	14.399	0.605	0	0	0	AT3G19430.1		late embryogenesis abundant protein-related / LEA protein-related	unknown
isotig04574	99	203.454	50.966	34.9	56.315	3.394	0	0	0	0	AT5G09970.1	CYP78A7	Cytochrome P450 78A7	regulation of growth
isotig58929	99	22.488	48.677	26.343	19.297	10.542	0	0	0	0	AT1G76160.1	sks5	SKU5 similar 5	plant-type cell wall cellulose metabolic process
isotig89904	99	12.015	45.912	17.164	46.224	20.501	1.042	0	0	1.12	#N/A	#N/A	#N/A
isotig19551	99	84.732	45.71	52.453	39.685	3.044	0	0	0	0	#N/A	#N/A	#N/A
isotig73704	99	7.382	44.803	21.845	33.34	17.048	0	0	0	0	AT5G62040.1	BFT	Protein BROTHER of FT and TFL 1	vegetative to reproductive phase transition of meristem
isotig12568	99	0.969	43.128	57.104	27.718	110.827	0	0	0	0	AT1G77380.1	AAP3	Amino acid permease 3	amino acid transmembrane transport
isotig48879	99	25.322	42.993	32.944	34.036	11.695	0	0	0	0	AT3G54560.1	H2AV	Histone H2A variant 1	nucleosome assembly
isotig25890	99	8.571	41.181	24.489	30.645	18.185	0	0	0	0	#N/A	#N/A	#N/A
isotig103195	99	0	40.909	64.342	44.28	57.948	0	0	0	0	#N/A	#N/A	#N/A
isotig105977	99	4.214	40.493	10.535	7.93	13.624	6.581	0	6.289	12.37	#N/A	#N/A	#N/A
isotig66830	99	44.749	40.414	23.402	30.074	13.563	0	0	0	1.34	AT2G04780.1	FLA7	Fasciclin-like arabinogalactan protein 7
isotig105225	99	141.863	38.948	21.714	45.764	1.638	0	0	0	0	AT5G09970.1	CYP78A7	Cytochrome P450 78A7	regulation of growth
isotig115879	99	0	38.837	0	0	0	0	0	0	0	#N/A	#N/A	#N/A

## Sheet: Up in M2 (E2xM2)
Additional file 2: Differentially expressed transcripts (DETs) in embryos and megagametophytes at different stages of seed development.
The Arabidopsis genes showing the highest sequence similarity to the Scots pine transcript are presented (#N/A = no alignment to genes in the TAIR database. Cut off value 1e-5)
The highest up-regulated transcripts in M2/E2. Samples subjected to pairwise comparison are highlighted in bold
		RPKM Embryos					RPKM Megagametophytes						Arabidopsis homologous gene names and annotation
Transcript ID	Fold change	E1	E2	E3DO	E3SU	E4	M1	M2	M3	M4	At locus ID	At name	At annotation	Involved in
isotig111460	-5.95813	6.428	3.251	41.325	14.516	38.968	102.908	202.113	155.905	272.266	#N/A
isotig15249	-5.83475	2.522	0.638	0.45	1.424	3.567	16.737	36.413	26.343	54.456	#N/A
isotig91286	-5.59837	4.059	1.368	3.865	1.018	6.561	54.936	66.277	57.546	118.004	AT4G28520.1	CRC	12S seed storage protein CRC	seed maturation; nutrient reservoir activity
isotig11912	-5.4615	2.379	0.602	3.398	4.029	4.807	20.435	26.526	23.966	22.944	#N/A
isotig94827	-5.36455	8.713	1.469	9.335	7.651	14.085	68.04	60.522	58.517	64.549	#N/A
isotig110991	-5.25991	0	3.112	0	0	17.409	117.738	119.242	121.697	121.29	#N/A
isotig08500	-5.2042	30.359	2.996	6.347	12.262	27.53	221.461	110.449	88.962	95.637	#N/A
isotig86626	-5.20386	3.789	1.278	2.707	0.951	2.042	18.741	47.103	47.13	43.435	#N/A
isotig65828	-5.17479	1.51	0.764	1.618	3.409	1.83	20.632	27.597	15.773	19.626	#N/A
isotig105498	-5.14646	0	6.225	24.909	10.808	31.502	179.411	220.484	214.309	378.494	#N/A
isotig100247	-5.08644	0	1.668	1.178	0	1.333	30.907	56.672	50.456	84.368	#N/A
isotig96528	-5.05532	4.479	7.551	83.18	40.456	102.57	174.88	251.077	320.865	313.036	#N/A
isotig87457	-5.02352	1.279	2.588	5.482	1.926	12.407	38.957	84.177	55.364	92.262	AT1G03890.1	CRD	12S seed storage protein CRD	seed maturation; nutrient reservoir activity
isotig81937	-5.02318	2.372	1.2	2.541	0.893	0	27.783	39.022	12.39	8.952	#N/A
isotig40699	-4.97471	3.056	0.687	2.183	1.022	5.215	13.259	21.602	15.205	19.937	AT2G14740.1	VSR3	Vacuolar-sorting receptor 3	protein targeting to vacuole
isotig108255	-4.9692	4.887	14.831	75.057	75.416	108.633	171.746	464.568	444.955	379.161	#N/A
isotig13086	-4.95842	11.117	1.606	2.836	4.184	0	34.725	49.932	79.403	73.923	#N/A
isotig53951	-4.92406	13.979	1.414	17.972	7.365	11.298	26.198	42.928	52.157	113.72	#N/A
isotig93754	-4.87169	2.863	2.896	25.564	14.008	69.424	140.856	84.786	120.716	171.691	#N/A
isotig96023	-4.87163	0	6.014	11.679	8.951	10.812	117.232	176.064	266.206	184.499	#N/A
isotig15915	-4.85409	3.302	1.113	4.324	2.9	1.334	33.949	32.19	21.765	25.384	AT1G21460.1	SWEET1	Bidirectional sugar transporter SWEET1	carbohydrate transmembrane transport
isotig89551	-4.85396	2.635	2.665	6.588	5.951	14.909	68.935	77.07	74.724	101.662	#N/A
isotig83926	-4.85368	6.08	4.92	6.08	6.407	3.931	102.551	142.255	137.925	149.914	#N/A
isotig67718	-4.85324	5.046	0.851	1.201	0	24.472	11.822	24.598	13.808	14.108	#N/A
isotig101116	-4.83928	8.467	8.564	9.676	2.549	1.369	97.854	245.157	296.96	184.628	#N/A
isotig70333	-4.81685	1.892	0.957	2.703	0	0	4.432	26.973	12.705	36.492	#N/A
isotig74245	-4.81652	1.052	1.065	3.007	0	6.805	17.258	30.01	45.55	55.606	AT1G52240.2	ATROPGEF11	RHO guanyl-nucleotide exchange factor 11	microtubule-based process
isotig81044	-4.79849	0	2.366	2.506	5.282	22.686	19.178	65.842	39.272	46.099	AT2G24762.1	GDU4	Protein GLUTAMINE DUMPER 4	regulation of amino acid export
isotig116039	-4.77977	0	5.735	28.35	17.071	45.828	119.547	157.539	126.934	247.278	#N/A
isotig38068	-4.75674	4.476	5.659	21.579	7.58	17.183	71.648	152.989	137.77	213.959	AT1G03890.1	CRD	12S seed storage protein CRD	nutrient reservoir activity
The highest up-regulated transcripts in M2 when E2 RPKM value was equal to 0
		RPKM Embryos					RPKM Megagametophytes						Arabidopsis homologous gene names and annotation
ID	Fold change	E1	E2	E3DO	E3SU	E4	M1	M2	M3	M4	At homologous	At Name	At Description	Involved in
isotig111425	-99	9.704	0	11.553	12.174	7.844	169.245	153.739	142.421	143.788	AT1G76990.1	ACR3	ACT domain-containing protein ACR3	cysteine biosynthetic process
isotig113357	-99	0	0	0	0	3.15	33.472	68.381	43.618	62.095	#N/A
isotig107041	-99	0	0	0	7.034	16.994	31.014	56.371	31.381	33.309	#N/A
isotig93861	-99	1.414	0	10.097	4.256	11.425	38.634	54.778	81.221	61.646	#N/A
isotig115197	-99	0	0	14.066	0	39.792	11.534	50.396	36.739	53.677	#N/A
isotig103400	-99	0	0	0	0	0	31.169	48.641	56.734	121.149	#N/A
isotig102633	-99	0	0	0	0	0	25.333	44.804	60.52	71.041	#N/A
isotig95840	-99	1.471	0	3.153	3.322	4.756	24.126	43.029	19.762	60.461	#N/A
isotig114762	-99	0	0	0	0	0	54.087	39.791	95.989	70.538	#N/A
isotig103518	-99	3.724	0	5.32	2.803	9.03	33.444	39.484	33.349	35.919	#N/A
isotig108157	-99	0	0	0	3.661	3.931	15.193	39.12	19.963	38.753	#N/A
isotig88459	-99	5.189	0	0.927	3.906	3.146	5.065	37.941	61.955	57.663	#N/A
isotig111394	-99	0	0	2.281	0	0	27.435	37.364	45.284	42.858	#N/A
isotig55863	-99	0	0	3.972	0	4.494	32.567	36.592	37.346	25.65	#N/A
isotig116304	-99	0	0	0	4.495	0	32.644	34.932	31.195	45.077	#N/A
isotig109530	-99	2.699	0	13.493	6.094	8.724	31.609	33.543	14.096	29.422	AT3G02470.1	SAMDC1	S-adenosylmethionine decarboxylase proenzyme 1	spermidine biosynthetic process
isotig49875	-99	0	0	4.123	1.448	3.888	27.047	33.063	25.129	24.207	AT2G01300.1	unknown protein
isotig105366	-99	10.194	0	4.369	3.069	6.592	50.95	32.798	38.037	32.49	AT1G80760.1	NIP6-1	Aquaporin NIP6-1	water transport
isotig114480	-99	0	0	3.176	0	3.594	10.416	32.509	69.674	108.137	#N/A
isotig111247	-99	0	0	2.253	0	2.549	27.092	32.285	61.193	31.742	#N/A
isotig108267	-99	4.887	0	5.237	1.839	3.95	34.349	32.162	58.355	34.842	#N/A
isotig96314	-99	0	0	2.198	2.316	4.974	33.639	31.498	25.258	15.484	#N/A
isotig96969	-99	3.026	0	0	0	0	11.816	30.978	21.454	12.69	#N/A
isotig114674	-99	5.229	0	3.735	7.872	0	16.334	30.589	31.218	39.472	#N/A
isotig36963	-99	0	0	5.923	2.675	2.872	12.025	28.582	25.635	22.85	#N/A
isotig115110	-99	0	0	0	0	3.922	22.734	28.383	36.209	32.556	#N/A
isotig83588	-99	1.226	0	1.752	0	0	16.28	26.003	10.981	16.456	#N/A
isotig112494	-99	0	0	5.041	7.969	0	16.534	25.802	28.967	35.515	#N/A
isotig80019	-99	1.157	0	0	0	2.806	3.615	25.388	33.684	27.18	#N/A
isotig14517	-99	0.526	0	1.878	0.792	4.251	22.588	24.996	33.752	21.613	#N/A

## Sheet: Up in E3DO (E3DOxM3)
Additional file 2: Differentially expressed transcripts (DETs) in embryos and megagametophytes at different stages of seed development.
The Arabidopsis genes showing the highest sequence similarity to the Scots pine transcript are presented (#N/A = no alignment to genes in the TAIR database. Cut off value 1e-5)
The highest up-regulated transcripts in E3DO/M3. Samples subjected to pairwise comparison are highlighted in bold
		RPKM Embryos					RPKM Megagametophytes						Arabidopsis homologous gene names and annotation
Transcript ID	Fold change	E1	E2	E3DO	E3SU	E4	M1	M2	M3	M4	At locus ID	At name	At annotation	Involved in
isotig98833	8.21822	980.78	494.428	351.408	472.717	153.43	0	0	1.18	0	AT5G23870.2	PAE9	Pectin acetylesterase 9	cell wall loosening
isotig60244	7.87275	175.589	119.435	89.067	0.766	9.461	3.577	0.744	0.38	0	AT4G23560.1	AtGH9B15	Endoglucanase 20	cell wall organization
isotig56640	7.76556	366.459	151.191	102.056	132.601	21.066	0.736	0.459	0.469	0.527	#N/A	#N/A	#N/A
isotig66863	7.30357	35.328	76.341	94.628	90.654	41.533	3.135	0.587	0.599	0.673	#N/A	#N/A	#N/A
isotig80888	7.1593	269.835	417.087	373.798	547.779	787.41	21.892	4.271	2.615	10.777	ATMG00580.1	NAD4	NADH dehydrogenase subunit 4	oxidation-reduction process
isotig42299	7.15648	344.004	82.784	93.16	206.886	7.429	0.342	0	0.653	0.734	#N/A	#N/A	#N/A
isotig60442	7.02589	30.111	57.239	50.433	34.389	25.597	1.622	1.898	0.387	1.306	AT3G45310.1	0	Thiol protease aleurain-like	proteolysis involved in cellular protein catabolic process
isotig63780	6.98072	95.012	57.797	62.645	5.001	5.37	1.557	3.886	0.496	1.114	AT5G60530.1	0	late embryogenesis abundant protein-related / LEA protein-related	transition metal ion transport
isotig83308	6.82442	822.445	673.619	1025.89	1868.16	1106.93	57.783	18.626	9.052	15.261	#N/A	#N/A	#N/A
isotig44479	6.69292	1.734	40.343	44.591	9.572	22.893	0.451	0.423	0.431	0	AT5G48540.1	CRRSP55	Cysteine-rich repeat secretory protein 55	esponse to karrikin
isotig11848	6.64727	1043.5	656.052	442.745	666.113	166.769	7.264	5.565	4.417	5.319	#N/A	#N/A	#N/A
isotig38581	6.58161	53.73	113.592	69.151	214.241	43.036	0.378	0.354	0.722	2.03	AT5G09970.1	CYP78A7	Cytochrome P450 78A7	regulation of growth
isotig28506	6.37985	2.573	34.484	39.973	58.586	48.351	0.502	0	0.48	0	#N/A	#N/A	#N/A
isotig34646	6.37593	426.889	167.432	166.103	35.311	93.707	16.746	4.41	2	4.496	AT4G01610.1	0	Cysteine proteinases superfamily protein	cell morphogenesis; cell growth
isotig55937	6.31231	14.336	22.235	56.661	12.949	26.264	2.985	0.699	0.713	0.802	AT1G28330.1	DYL1	dormancy-associated protein-like 1	unknown
isotig70648	6.27587	31.114	35.405	56.255	50.499	24.362	1.519	1.422	0.726	0	AT3G57440.1	0	unknown	unknown
isotig55932	6.27519	8.621	20.554	35.627	37.08	18.913	5.77	2.251	0.46	1.549	AT2G39795.1	0	Uncharacterized protein At2g39795, mitochondrial	unknown
isotig62762	6.25777	373.053	22.234	35.888	1.418	5.076	3.433	1.378	0.469	3.16	AT1G69830.1	AMY3	Alpha-amylase 3, chloroplastic	carbohydrate metabolic process
isotig78926	6.25006	88.551	87.272	128.934	17.945	13.764	0	1.66	1.694	0.952	AT5G62360.1	0	Plant invertase/pectin methylesterase inhibitor superfamily protein	negative regulation of catalytic activity
isotig113860	6.14611	53.335	336.136	216.855	200.729	437.711	32.038	11.999	3.062	6.882	#N/A	#N/A	#N/A
isotig39079	6.06525	15.074	25.413	35.891	15.669	19.146	0	0	0.536	0	AT1G20190.1	EXPA11	Expansin-A11	plant-type cell wall organization
isotig24350	6.05267	192.239	89.123	132.228	0	0.719	9.73	0.651	1.992	3.732	AT4G26880.1	0	Stigma-specific STIG1-like protein 1	unknown
isotig78934	6.02448	51.202	82.866	55.266	75.369	123.234	3.554	1.664	0.849	3.817	ATMG00580.1	NAD4	NADH dehydrogenase subunit 4	oxidation-reduction process
isotig32048	6.00289	5.229	49.116	71.503	34.863	45.889	0.583	0.546	1.115	2.506	AT4G27250.1	0	NAD(P)-binding Rossmann-fold superfamily protein	gibberellin biosynthetic process
isotig114214	5.99868	650.028	333.077	1020.25	2343.42	1023.12	33.395	18.761	15.956	14.347	#N/A	#N/A	#N/A
isotig39384	5.9962	34.002	128.715	73.598	140.768	84.114	8.046	4.52	1.153	7.345	AT4G32460.1	0	Protein of unknown function, DUF642	unknown
isotig56593	5.992	187.22	137.64	88.341	130.891	36.077	0.968	0.907	1.388	1.56	#N/A	#N/A	#N/A
isotig64994	5.96057	10.844	9.507	33.566	0.544	7.012	0	0.529	0.539	0.606	AT1G14520.1	MIOX1	Inositol oxygenase 1	oxidation-reduction process
isotig23092	5.95854	36.7	37.122	42.598	89.78	22.989	9.314	0	0.685	3.078	#N/A	#N/A	#N/A
isotig21539	5.93625	28.766	20.22	22.289	1.468	4.729	0.381	0	0.364	1.227	AT3G26200.1	CYP71B22	Cytochrome P450 71B22	oxidation-reduction process
The highest up-regulated transcripts in E3DO when M3 RPKM value was equal to 0
		RPKM Embryos					RPKM Megagametophytes						Arabidopsis homologous gene names and annotation
Transcript ID	Fold change	E1	E2	E3DO	E3SU	E4	M1	M2	M3	M4	At Transcript ID	At Name	At Description	Involved in
isotig101972	99	2337.31	1557.12	774.994	1080.52	331.704	2.751	0	0	1.477	#N/A	#N/A	#N/A
isotig87650	99	7.694	585.015	423.194	1747.17	412.532	7.01	0	0	6.453	AT5G59320.1	LTP3	Non-specific lipid-transfer protein 3	response to abscisic acid; response to water deprivation
isotig18163	99	297.588	287.147	411.141	150.315	30.857	0	0	0	0	AT5G62360.1	0	Plant invertase/pectin methylesterase inhibitor superfamily protein	negative regulation of catalytic activity
isotig04236	99	32.099	162.718	322.59	587.741	978.037	0.874	0	0	0.939	#N/A	#N/A	#N/A
isotig75051	99	69.346	120.863	172.985	556.51	468.228	5.832	0.78	0	3.579	AT2G18050.1	HIS1-3	histone H1-3	nucleosome assembly
isotig41809	99	55.68	208.872	124.012	233.316	19.844	0	0	0	0.735	AT5G09970.1	CYP78A7	Cytochrome P450 78A7	regulation of growth
isotig07360	99	71.552	115.799	115.128	326.549	273.941	7.646	0.551	0	3.158	AT2G18050.1	HIS1-3	histone H1-3	nucleosome assembly
PUT-58056	99	58.629	122.842	101.703	138.697	16.924	16.351	6.124	0	7.024	#N/A	#N/A	#N/A
isotig13103	99	15.678	78.299	95.186	92.194	19.799	0	0	0	1.644	#N/A	#N/A	#N/A
isotig73073	99	28.689	84.985	87.093	125.714	53.002	1.6	1.498	0	0.859	#N/A	#N/A	#N/A
isotig25556	99	170.334	77.394	85.883	112.444	92.764	0	0	0	0	AT1G10460.1	GLP7	Germin-like protein subfamily 1 member 1	nutrient reservoir activity
isotig14330	99	234.826	92.652	80.893	23.818	2.019	0	0	0	0	AT4G38400.1	EXLA2	Expansin-like A2	sexual reproduction
isotig16733	99	40.055	75.718	75.983	95.887	16.983	0	0	0	0	#N/A	#N/A	#N/A
PUT-37504	99	65.643	45.648	73.262	86.468	6.632	19.223	3	0	10.323	#N/A	#N/A	#N/A
isotig44201	99	182.288	35.528	72.725	56.892	11.859	0	0	0	0.746	#N/A	#N/A	#N/A
isotig06047	99	13.133	69.076	67.071	86.496	33.436	0	0.48	0	0	#N/A	#N/A	#N/A
isotig21693	99	35.633	33.923	65.876	32.344	8.471	2.455	2.299	0	0	#N/A	#N/A	#N/A
isotig103195	99	0	40.909	64.342	44.28	57.948	0	0	0	0	#N/A	#N/A	#N/A
isotig10842	99	16.356	25.302	62.537	2.173	34.993	0	0	0	0	#N/A	#N/A	#N/A
isotig12568	99	0.969	43.128	57.104	27.718	110.827	0	0	0	0	AT1G77380.1	AAP3	Amino acid permease 3	amino acid transmembrane transport
isotig71172	99	208.104	29.647	56.527	19.856	14.214	0	0	0	0	AT5G67070.1	RALFL34	Protein RALF-like 34	cell-cell signaling; hormone activity
isotig45249	99	37.635	80.577	56.005	25.968	14.702	0	0	0	1.052	#N/A	#N/A	#N/A
PUT-1873	99	11.69	11.825	55.668	35.198	22.047	0	0	0	0	#N/A	#N/A	#N/A
PUT-27362	99	63.078	82.033	54.711	88.177	138.384	3.518	3.294	0	7.558	#N/A	#N/A	#N/A
isotig114285	99	12.995	26.288	52.598	45.646	42.012	13.53	12.669	0	25.43	AT1G09330.1	ECH	Golgi apparatus membrane protein-like protein ECHIDNA	unidimensional cell growth
isotig19551	99	84.732	45.71	52.453	39.685	3.044	0	0	0	0	#N/A	#N/A	#N/A
isotig93401	99	292.782	72.613	51.277	117.608	7.964	0	0	0	1.181	AT1G01190.1	CYP78A8	cytochrome P450, family 78, subfamily A, polypeptide 8	regulation of growth
isotig68357	99	13.017	37.745	48.349	45.071	10.521	0	0	0	0	#N/A	#N/A	#N/A
isotig28907	99	7.996	39.54	48.229	96.298	98.376	0	0.65	0	1.49	#N/A	#N/A	#N/A
isotig42131	99	24.325	53.852	47.863	51.129	33.015	0	0.336	0	0	AT3G07010.1	0	Probable pectate lyase 8	pectin catabolic process

## Sheet: Up in M3 (E3DOxM3)
Additional file 2: Differentially expressed transcripts (DETs) in embryos and megagametophytes at different stages of seed development.
The Arabidopsis genes showing the highest sequence similarity to the Scots pine transcript are presented (#N/A = no alignment to genes in the TAIR database. Cut off value 1e-5)
The highest up-regulated transcripts in M3/E3DO. Samples subjected to pairwise comparison are highlighted in bold
		RPKM Embryos					RPKM Megagametophytes						Arabidopsis homologous gene names and annotation
Transcript ID	Fold change	E1	E2	E3DO	E3SU	E4	M1	M2	M3	M4	At locus ID	At name	At annotation	Involved in
isotig96781	-7.17133	0	9.115	1.073	4.522	4.856	58.64	175.702	154.663	211.613	#N/A
isotig91944	-6.59464	1.396	16.944	1.994	1.051	14.667	105.737	181.68	192.713	270.443	AT1G03890.1	CRD	12S seed storage protein CRD	seed maturation; nutrient reservoir activity
isotig107909	-6.51453	14.282	40.931	3.4	0	0	55.764	127.052	310.848	135.751	#N/A	#N/A	#N/A
isotig108390	-6.27263	30.661	23.26	1.825	7.693	14.456	129.691	132.644	141.095	212.148	#N/A	#N/A	#N/A
isotig83823	-6.19756	6.073	20.884	3.47	7.313	24.541	131.828	255.751	254.672	408.456	AT1G03890.1	CRD	12S seed storage protein CRD	seed maturation; nutrient reservoir activity
isotig98332	-6.15028	0	8.381	1.184	2.495	12.055	53.059	102.998	84.095	136.21	AT4G28520.2	CRC	12S seed storage protein CRC	seed maturation; nutrient reservoir activity
isotig101482	-6.10722	8.776	12.428	1.254	3.964	7.093	57.567	111.655	86.448	131.016	#N/A	#N/A	#N/A
isotig88459	-6.06251	5.189	0	0.927	3.906	3.146	5.065	37.941	61.955	57.663	#N/A	#N/A	#N/A
isotig106733	-5.97	2.283	32.335	1.631	0	27.683	108.768	71.791	102.236	151.289	AT4G28520.2	CRC	12S seed storage protein CRC
isotig15249	-5.87135	2.522	0.638	0.45	1.424	3.567	16.737	36.413	26.343	54.456	#N/A	#N/A	#N/A
isotig106007	-5.87063	6.334	10.678	1.508	1.589	13.652	49.464	77.191	88.234	72.603	AT4G28520.1	CRC	12S seed storage protein CRC	seed maturation; nutrient reservoir activity
isotig80506	-5.84461	4.646	11.748	1.659	6.994	10.326	47.161	105.3	95.334	135.393	AT1G03890.1	CRD	12S seed storage protein CRD	seed maturation; nutrient reservoir activity
isotig112834	-5.84446	14.627	22.193	2.612	5.505	38.422	94.232	136.36	150.083	171.744	#N/A	#N/A	#N/A
isotig20740	-5.73679	17.94	2.927	0.413	0	0.935	18.528	22.003	22.024	27.665	AT4G26740.1	PXG1	Peroxygenase 1	plant seed peroxidase activity
isotig13456	-5.70668	0.332	2.354	0.475	0	11.016	5.971	17.015	24.807	20.353	AT4G38620.1	MYB4	Transcription repressor MYB4	response to hormones
isotig102531	-5.61768	1.828	11.096	1.306	0	4.433	51.399	56.148	64.126	62.87	#N/A	#N/A	#N/A
isotig92841	-5.57107	5.553	16.85	1.983	3.135	2.244	22.766	66.994	94.272	59.38	AT5G01380.1	GT-3A	Trihelix transcription factor GT-3a	transcription
isotig103533	-5.52256	3.78	9.559	1.35	1.423	4.583	85.602	62.187	62.057	58.649	#N/A	#N/A	#N/A
isotig32252	-5.4901	0	3.184	0.749	3.159	4.24	14.747	28.383	33.664	25.517	AT4G36850.1	0	PQ-loop repeat family protein / transmembrane family protein	unknown
isotig99566	-5.45599	3.23	9.8	1.153	0	13.052	26.481	61.397	50.611	44.693	AT1G03890.1	CRD	12S seed storage protein CRD	seed maturation; nutrient reservoir activity
isotig68989	-5.45582	0.916	5.558	0.654	2.757	8.883	11.443	31.473	28.704	26.884	#N/A	#N/A	#N/A
isotig100247	-5.42061	0	1.668	1.178	0	1.333	30.907	56.672	50.456	84.368	#N/A	#N/A	#N/A
isotig107511	-5.38474	0	4.672	1.65	1.738	0	30.659	25.33	68.937	67.794	#N/A	#N/A	#N/A
isotig94770	-5.27247	1.438	14.542	2.054	5.411	12.782	49.398	72.533	79.391	91.639	AT4G28520.1	CRC	12S seed storage protein CRC	seed maturation; nutrient reservoir activity
isotig08295	-5.27129	2.462	4.27	0.503	0.265	2.559	15.383	19.806	19.426	23.308	AT1G10520.1	0	DNA polymerase lambda (POLL)	DNA repair; regulation of chromosome organization
isotig96258	-5.24097	1.484	31.527	5.301	1.117	13.196	90.403	219.214	200.469	251.446	#N/A	#N/A	#N/A
isotig45859	-5.23355	2.706	1.368	0.483	0	2.187	13.734	19.784	18.172	11.914	AT5G15720.1	GLIP7	GDSL esterase/lipase 7	lipid catabolic process
isotig74390	-5.19327	1.059	1.071	0.756	0	0.856	11.578	20.907	27.66	33.751	AT4G23160.1	CRK8	cysteine-rich RLK (RECEPTOR-like protein kinase) 8	protein phosphorylation
isotig108473	-5.19272	2.498	7.581	1.784	7.522	40.383	52.672	65.758	65.247	104.759	AT5G22470.1	PARP3	Poly	double-strand break repair
isotig112237	-5.19265	3.445	3.484	2.46	0	19.489	34.968	50.372	89.966	54.889	AT1G03890.1	CRD	12S seed storage protein CRD	seed maturation; nutrient reservoir activity
The highest up-regulated transcripts in M3 when E3DO RPKM value was equal to 0
		RPKM Embryos					RPKM Megagametophytes						Arabidopsis homologous gene names and annotation
ID	Fold change	E1	E2	E3DO	E3SU	E4	M1	M2	M3	M4	At homologous	At Name	At Description	Involved in
isotig110991	-99	0	3.112	0	0	17.409	117.738	119.242	121.697	121.29	#N/A
isotig111318	-99	3.342	6.761	0	2.515	2.701	23.487	114.846	114.717	81.282	#N/A
isotig114762	-99	0	0	0	0	0	54.087	39.791	95.989	70.538	#N/A
isotig113148	-99	3.809	7.705	0	11.467	3.078	62.455	136.451	85.261	73.466	#N/A
isotig13374	-99	2.429	2.457	0	0	0	32.246	55.057	62.535	78.432	#N/A
isotig102633	-99	0	0	0	0	0	25.333	44.804	60.52	71.041	#N/A
isotig103400	-99	0	0	0	0	0	31.169	48.641	56.734	121.149	#N/A
isotig101744	-99	0	5.568	0	0	1.483	22.927	38.91	46.558	10.773	#N/A
isotig102224	-99	17.706	100.295	0	1.333	10.018	80.195	69.911	44.924	50.49	#N/A
isotig113357	-99	0	0	0	0	3.15	33.472	68.381	43.618	62.095	#N/A
isotig115996	-99	5.638	28.516	0	0	9.114	26.418	57.717	42.075	37.83	#N/A
isotig113006	-99	7.476	26.467	0	0	3.021	8.757	40.997	41.841	109.725	#N/A
isotig110213	-99	0	3.753	0	0	2.999	14.488	37.983	38.765	18.672	#N/A
isotig108366	-99	0	7.488	0	0	5.983	1.927	23.456	36.828	41.391	#N/A
isotig116517	-99	12.16	6.15	0	18.306	14.742	23.739	4.445	36.296	30.595	#N/A
isotig115110	-99	0	0	0	0	3.922	22.734	28.383	36.209	32.556	#N/A
isotig80019	-99	1.157	0	0	0	2.806	3.615	25.388	33.684	27.18	#N/A
isotig94816	-99	1.491	7.54	0	0	4.82	15.134	33.791	32.262	53.763	AT1G03890.1	CRD	12S seed storage protein CRD	seed maturation; nutrient reservoir activity
isotig104997	-99	2.035	6.175	0	1.532	1.645	12.712	35.707	31.887	78.501	#N/A
isotig107041	-99	0	0	0	7.034	16.994	31.014	56.371	31.381	33.309	#N/A
isotig116304	-99	0	0	0	4.495	0	32.644	34.932	31.195	45.077	#N/A
isotig72585	-99	3.331	4.492	0	3.343	1.795	26.878	55.204	30.656	54.009	#N/A
isotig115394	-99	5.046	5.104	0	0	8.157	23.644	18.449	30.126	33.858	#N/A
PUT-62775	-99	13.164	4.439	0	13.212	3.547	17.133	9.625	29.471	25.762	#N/A
isotig93842	-99	1.416	2.864	0	4.262	4.576	7.738	14.49	28.52	28.492	#N/A
isotig114894	-99	4.716	0	0	3.55	7.624	29.463	13.793	28.155	11.866	#N/A
isotig78986	-99	1.14	2.307	0	0.858	3.687	5.343	21.68	28.083	9.564	#N/A
isotig73153	-99	1.029	2.081	0	0	2.495	7.231	17.302	27.638	32.788	AT5G25940.1	0	early nodulin-related	response to ethylene
isotig97152	-99	1.515	4.598	0	0	1.225	13.017	23.269	27.14	40.67	#N/A
isotig115519	-99	0	0	0	0	0	4.021	11.295	26.898	8.637	#N/A

## Sheet: Up in E3SU (E3SUxM3)
Additional file 2: Differentially expressed transcripts (DETs) in embryos and megagametophytes at different stages of seed development.
The Arabidopsis genes showing the highest sequence similarity to the Scots pine transcript are presented (#N/A = no alignment to genes in the TAIR database. Cut off value 1e-5)
The highest up-regulated transcripts in E3SU/M3. Samples subjected to pairwise comparison are highlighted in bold
		RPKM Embryos					RPKM Megagametophytes						Arabidopsis homologous gene names and annotation
Transcript ID	Fold change	E1	E2	E3DO	E3SU	E4	M1	M2	M3	M4	At locus ID	At name	At annotation	Involved in
isotig98833	8.64605	980.78	494.428	351.408	472.717	153.43	0	0	1.18	0	AT5G23870.2	PAE9	Pectin acetylesterase 9	cell wall loosening
isotig42299	8.30754	344.004	82.784	93.16	206.886	7.429	0.342	0	0.653	0.734	#N/A	#N/A	#N/A
isotig38581	8.21302	53.73	113.592	69.151	214.241	43.036	0.378	0.354	0.722	2.03	AT5G09970.1	CYP78A7	Cytochrome P450 78A7	regulation of growth
isotig56640	8.14329	366.459	151.191	102.056	132.601	21.066	0.736	0.459	0.469	0.527	#N/A	#N/A	#N/A
isotig80888	7.71064	269.835	417.087	373.798	547.779	787.41	21.892	4.271	2.615	10.777	ATMG00580.1	NAD4	NADH dehydrogenase subunit 4	oxidation-reduction process
isotig83308	7.68916	822.445	673.619	1025.89	1868.16	1106.93	57.783	18.626	9.052	15.261	#N/A	#N/A	#N/A
isotig51059	7.64201	23.714	150.634	119.246	565.477	340.401	12.592	1.387	2.831	4.773	AT5G59320.1	LTP3	Non-specific lipid-transfer protein 3	response to abscisic acid; response to water deprivation
isotig66863	7.24167	35.328	76.341	94.628	90.654	41.533	3.135	0.587	0.599	0.673	#N/A	#N/A	#N/A
isotig11848	7.23656	1043.5	656.052	442.745	666.113	166.769	7.264	5.565	4.417	5.319	#N/A	#N/A	#N/A
isotig114214	7.19837	650.028	333.077	1020.25	2343.42	1023.12	33.395	18.761	15.956	14.347	#N/A	#N/A	#N/A
isotig23092	7.03415	36.7	37.122	42.598	89.78	22.989	9.314	0	0.685	3.078	#N/A	#N/A	#N/A
isotig38237	6.98949	29.401	24.878	12.52	26.812	4.341	0.662	0.827	0.211	0.237	#N/A	#N/A	#N/A
isotig39384	6.93178	34.002	128.715	73.598	140.768	84.114	8.046	4.52	1.153	7.345	AT4G32460.1		Protein of unknown function, DUF642	unknown
isotig28506	6.93138	2.573	34.484	39.973	58.586	48.351	0.502	0	0.48	0	#N/A	#N/A	#N/A
isotig71492	6.78077	25.576	24.875	37.942	80.707	19.877	29.958	3.596	0.734	4.125	AT3G42725.1		Putative membrane lipoprotein	unknown
isotig48361	6.68623	2.79	31.042	31.387	53.55	17.476	0	1.53	0.52	1.17	AT1G59940.1	ARR3	Two-component response regulator ARR3	response to cytokinin; circadian rhythm
isotig56593	6.55921	187.22	137.64	88.341	130.891	36.077	0.968	0.907	1.388	1.56	#N/A	#N/A	#N/A
isotig27288	6.51903	11.327	23.488	25.486	38.794	38.452	7.519	1.656	0.423	3.325	AT5G38110.1	ASF1B	Histone chaperone ASF1B	regulation of cell size; cell division
isotig60442	6.47347	30.111	57.239	50.433	34.389	25.597	1.622	1.898	0.387	1.306	AT3G45310.1		Thiol protease aleurain-like	proteolysis
isotig78934	6.47206	51.202	82.866	55.266	75.369	123.234	3.554	1.664	0.849	3.817	ATMG00580.1	NAD4	NADH dehydrogenase subunit 4	oxidation-reduction process
isotig55932	6.33286	8.621	20.554	35.627	37.08	18.913	5.77	2.251	0.46	1.549	AT2G39795.1		Uncharacterized protein At2g39795, mitochondrial	unknown
isotig60559	6.31807	37.438	17.601	19.209	31.356	0.852	0	0	0.393	0.442	#N/A	#N/A	#N/A
isotig21424	6.26074	4.461	4.512	0.797	63.796	130.698	0.871	0	0.832	0	AT5G59320.1	LTP3	Non-specific lipid-transfer protein 3	response to abscisic acid; response to water deprivation
isotig43821	6.25921	5.249	8.343	16.068	21.447	48.18	1.171	1.371	0.28	0.314	#N/A	#N/A	#N/A
isotig34581	6.2036	12.666	13.486	26.665	36.629	32.328	9.891	4.874	0.497	3.354	AT4G19350.1	EMB3006	embryo defective 3006	unknown
isotig70648	6.12014	31.114	35.405	56.255	50.499	24.362	1.519	1.422	0.726	0	AT3G57440.1		unknown	unknown
isotig52803	6.09988	3.425	8.084	22.018	58.437	22.147	2.675	0	0.852	0	#N/A	#N/A	#N/A
isotig40165	6.0868	768.679	486.064	306.871	402.103	158.957	6.667	3.344	5.916	7.416	#N/A	#N/A	#N/A
isotig49156	6.05642	0	9.418	9.31	46.254	10.535	0	0	0.695	0	AT1G73580.1		Calcium-dependent lipid-binding (CaLB domain) family protein	unknown
isotig113860	6.03463	53.335	336.136	216.855	200.729	437.711	32.038	11.999	3.062	6.882	#N/A	#N/A	#N/A
The highest up-regulated transcripts in E3SU when M3 RPKM value was equal to 0
		RPKM Embryos					RPKM Megagametophytes						Arabidopsis homologous gene names and annotation
Transcript ID	Fold change	E1	E2	E3DO	E3SU	E4	M1	M2	M3	M4	At Transcript ID	At Name	At Description	Involved in
isotig87650	99	7.694	585.015	423.194	1747.17	412.532	7.01	0	0	6.453	AT5G59320.1	LTP3	Non-specific lipid-transfer protein 3	response to abscisic acid; response to water deprivation
isotig101972	99	2337.31	1557.12	774.994	1080.52	331.704	2.751	0	0	1.477	#N/A	#N/A	#N/A
isotig04236	99	32.099	162.718	322.59	587.741	978.037	0.874	0	0	0.939	#N/A	#N/A	#N/A
isotig75051	99	69.346	120.863	172.985	556.51	468.228	5.832	0.78	0	3.579	AT2G18050.1	HIS1-3	histone H1-3	nucleosome assembly
isotig07360	99	71.552	115.799	115.128	326.549	273.941	7.646	0.551	0	3.158	AT2G18050.1	HIS1-3	histone H1-3	nucleosome assembly
isotig41809	99	55.68	208.872	124.012	233.316	19.844	0	0	0	0.735	AT5G09970.1	CYP78A7	Cytochrome P450 78A7	regulation of growth
isotig18163	99	297.588	287.147	411.141	150.315	30.857	0	0	0	0	AT5G62360.1		Plant invertase/pectin methylesterase inhibitor superfamily protein	negative regulation of catalytic activity
PUT-58056	99	58.629	122.842	101.703	138.697	16.924	16.351	6.124	0	7.024	#N/A	#N/A	#N/A
isotig73073	99	28.689	84.985	87.093	125.714	53.002	1.6	1.498	0	0.859	#N/A	#N/A	#N/A
isotig93401	99	292.782	72.613	51.277	117.608	7.964	0	0	0	1.181	AT1G01190.1	CYP78A8	cytochrome P450, family 78, subfamily A, polypeptide 8	regulation of growth
isotig25556	99	170.334	77.394	85.883	112.444	92.764	0	0	0	0	AT1G10460.1	GLP7	Germin-like protein subfamily 1 member 1	nutrient reservoir activity
isotig15429	99	4.811	19.463	8.934	105.008	81.651	0	0	0	0.807	AT2G02850.1	ARPN	Basic blue protein	anther development
isotig28907	99	7.996	39.54	48.229	96.298	98.376	0	0.65	0	1.49	#N/A	#N/A	#N/A
isotig16733	99	40.055	75.718	75.983	95.887	16.983	0	0	0	0	#N/A	#N/A	#N/A
isotig13103	99	15.678	78.299	95.186	92.194	19.799	0	0	0	1.644	#N/A	#N/A	#N/A
PUT-27362	99	63.078	82.033	54.711	88.177	138.384	3.518	3.294	0	7.558	#N/A	#N/A	#N/A
isotig59371	99	1.879	25.652	15.096	88.023	87.685	0.367	0	0	0	AT5G09970.1	CYP78A7	Cytochrome P450 78A7	regulation of growth
isotig06047	99	13.133	69.076	67.071	86.496	33.436	0	0.48	0	0	#N/A	#N/A	#N/A
PUT-37504	99	65.643	45.648	73.262	86.468	6.632	19.223	3	0	10.323	#N/A	#N/A	#N/A
PUT-10584	99	3.541	7.164	17.706	82.632	5.724	2.765	2.589	0	5.94	#N/A	#N/A	#N/A
isotig32300	99	0	64.998	43.2	80.615	43.791	3.936	1.843	0	3.17	AT1G07660.1		Histone H4	nucleosome assembly
PUT-21393	99	5.097	25.779	32.768	61.388	16.479	11.941	0	0	4.275	#N/A	#N/A	#N/A
isotig37986	99	0	2.369	1.673	59.928	219.548	0	0	0	0	AT5G59320.1	LTP3	Non-specific lipid-transfer protein 3	response to abscisic acid; response to water deprivation
isotig44201	99	182.288	35.528	72.725	56.892	11.859	0	0	0	0.746	#N/A	#N/A	#N/A
isotig04574	99	203.454	50.966	34.9	56.315	3.394	0	0	0	0	AT5G09970.1	CYP78A7	Cytochrome P450 78A7	regulation of growth
isotig51521	99	2.105	15.968	13.531	53.075	22.116	1.644	0	0	0	AT1G09200.1	HTR2	Histone H3.2	nucleosome assembly
isotig42131	99	24.325	53.852	47.863	51.129	33.015	0	0.336	0	0	AT3G07010.1		Probable pectate lyase 8	pectin catabolic process
isotig39262	99	4.47	11.755	19.794	50.466	21.676	0.698	0	0	0	AT5G22880.1	H2B	Histone H2B.10	nucleosome assembly
isotig106069	99	6.348	4.28	12.09	49.371	5.13	3.305	1.547	0	0	#N/A	#N/A	#N/A
isotig89904	99	12.015	45.912	17.164	46.224	20.501	1.042	0	0	1.12	#N/A	#N/A	#N/A

## Sheet: Up in M3 (E3SUxM3)
Additional file 2: Differentially expressed transcripts (DETs) in embryos and megagametophytes at different stages of seed development.
The Arabidopsis genes showing the highest sequence similarity to the Scots pine transcript are presented (#N/A = no alignment to genes in the TAIR database. Cut off value 1e-5)
The highest up-regulated transcripts in M3/E3SU. Samples subjected to pairwise comparison are highlighted in bold
		RPKM Embryos					RPKM Megagametophytes						Arabidopsis homologous gene names and annotation
Transcript ID	Fold change	E1	E2	E3DO	E3SU	E4	M1	M2	M3	M4	At locus ID	At name	At annotation	Involved in
isotig92965	-7.93274	13.921	80.261	22.87	2.096	5.626	213.066	359.304	512.136	388.783	#N/A
isotig91944	-7.51855	1.396	16.944	1.994	1.051	14.667	105.737	181.68	192.713	270.443	AT1G03890.1	CRD	12S seed storage protein CRD	seed maturation; nutrient reservoir activity
isotig96258	-7.48761	1.484	31.527	5.301	1.117	13.196	90.403	219.214	200.469	251.446	#N/A	#N/A	#N/A
isotig101116	-6.86419	8.467	8.564	9.676	2.549	1.369	97.854	245.157	296.96	184.628	#N/A	#N/A	#N/A
isotig100342	-6.63194	0	20.52	6.038	1.272	8.198	69.968	142.151	126.154	147.455	AT1G03890.1	CRD	12S seed storage protein CRD	seed maturation; nutrient reservoir activity
isotig100482	-6.51062	9.993	23.584	8.327	1.254	30.96	100.141	137.604	114.338	209.517	AT4G28520.2	CRC	12S seed storage protein CRC	seed maturation; nutrient reservoir activity
isotig101443	-6.4953	6.866	36.459	7.356	1.292	9.711	61.656	138.051	116.558	217.371	#N/A	#N/A	#N/A
isotig53419	-6.44692	4.053	5.466	2.895	1.017	2.184	30.597	41.491	88.723	114.446	AT5G25940.1		early nodulin-related
isotig90894	-6.41316	6.719	4.078	9.599	1.012	6.517	43.027	86.471	86.245	126.235	AT1G03890.1	CRD	12S seed storage protein CRD	seed maturation; nutrient reservoir activity
isotig103149	-6.39663	7.327	9.264	10.467	1.379	5.922	52.923	54.911	116.183	35.333	AT3G15353.1	MT3	metallothionein 3	auxin polar transport; response to stress
isotig88106	-6.39648	6.461	13.071	7.384	0.973	1.044	71.648	70.866	81.968	97.542	#N/A	#N/A	#N/A
isotig101990	-6.37965	5.34	5.401	7.629	1.34	2.877	75.06	106.723	111.576	116.443	#N/A	#N/A	#N/A
isotig85065	-6.34489	3.766	13.967	2.69	0.945	16.234	72.539	89.949	76.813	117.914	AT5G44120.3	CRA1	12S seed storage protein CRA1	seed maturation; nutrient reservoir activity
isotig99643	-6.32783	3.24	39.327	8.1	1.219	17.022	37.951	103.052	97.92	127.715	AT4G28520.2	CRC	12S seed storage protein CRC	seed maturation; nutrient reservoir activity
isotig89992	-6.30926	0	25.656	24.793	1.005	20.501	6.255	65.4	79.697	79.495	AT2G44480.1	BGLU17	Beta-glucosidase 17	carbohydrate metabolic process
isotig08295	-6.19585	2.462	4.27	0.503	0.265	2.559	15.383	19.806	19.426	23.308	AT1G10520.1		DNA polymerase lambda (POLL)	DNA repair
isotig55129	-6.14889	64.386	164.444	44.84	8.481	137.907	534.216	494.319	601.792	889.651	#N/A	#N/A	#N/A
isotig105861	-5.99885	2.094	21.18	23.93	3.152	8.462	89.931	148.508	201.567	184.393	#N/A	#N/A	#N/A
isotig93411	-5.98749	2.827	10.008	4.039	1.064	13.71	78.371	62.012	67.508	64.017	#N/A	#N/A	#N/A
isotig102309	-5.98728	1.771	26.865	3.794	1.333	32.916	98.17	106.161	84.563	129.195	AT1G03890.1	CRD	12S seed storage protein CRD	seed maturation; nutrient reservoir activity
isotig86154	-5.98707	2.507	22.827	4.478	0.944	21.28	60.7	101.754	59.877	125.127	AT1G03880.1	CRB	12S seed storage protein CRB	nutrient reservoir activity; response to ABA
isotig92636	-5.98004	5.718	17.352	10.211	3.228	13.865	26.792	106.616	203.754	145.072	#N/A	#N/A	#N/A
isotig73754	-5.94235	53.231	7.538	6.844	0.801	0.86	34.917	59.16	49.256	36.608	#N/A	#N/A	#N/A
isotig74378	-5.9417	0	8.525	3.01	0.793	5.109	37.02	67.786	48.742	60.082	AT4G36700.1		RmlC-like cupins superfamily protein	nutrient reservoir activity
isotig86659	-5.91795	6.316	11.499	3.609	0.951	1.021	72.993	62.804	57.499	37.079	#N/A	#N/A	#N/A
isotig101219	-5.89451	3.404	36.152	9.725	2.562	34.39	111.64	150.576	152.406	171.288	AT1G03880.1	CRB	12S seed storage protein CRB	nutrient reservoir activity; response to ABA
isotig74564	-5.88376	23.299	106.049	18.911	7.174	28.247	231.558	486.287	423.593	703.451	AT1G03890.1	CRD	12S seed storage protein CRD	seed maturation; nutrient reservoir activity
isotig82658	-5.88263	0	31.94	6.073	1.828	13.743	64.492	103.899	107.851	158.9	AT1G03890.1	CRD	12S seed storage protein CRD	seed maturation; nutrient reservoir activity
isotig50161	-5.87081	0.988	3.996	2.116	0.743	0	31.618	17.33	43.479	24.847	#N/A	#N/A	#N/A
isotig78414	-5.84255	50.745	83.266	49.134	14.43	30.989	353.996	982.007	828.035	1300.41	AT1G22690.1	GASA9	Gibberellin-regulated protein 9	gibberellic acid mediated signaling pathway
The highest up-regulated transcripts in M3 when E3SU RPKM value was equal to 0
		RPKM Embryos					RPKM Megagametophytes						Arabidopsis homologous gene names and annotation
ID	Fold change	E1	E2	E3DO	E3SU	E4	M1	M2	M3	M4	At homologous	At Name	At Description	Involved in
isotig107909	-99	14.282	40.931	3.4	0	0	55.764	127.052	310.848	135.751	#N/A
isotig96968	-99	4.526	7.63	5.388	0	8.535	155.505	167.665	160.985	192.318	#N/A
isotig110991	-99	0	3.112	0	0	17.409	117.738	119.242	121.697	121.29	#N/A
isotig106733	-99	2.283	32.335	1.631	0	27.683	108.768	71.791	102.236	151.289	AT4G28520.2	CRC	12S seed storage protein CRC	seed maturation; nutrient reservoir activity
isotig114762	-99	0	0	0	0	0	54.087	39.791	95.989	70.538	#N/A	#N/A	#N/A
isotig116458	-99	0	6.077	17.164	0	9.711	65.677	70.281	94.143	80.614	#N/A	#N/A	#N/A
isotig93604	-99	1.438	8.725	3.081	0	12.782	76.343	83.045	92.265	155.544	#N/A	#N/A	#N/A
isotig112237	-99	3.445	3.484	2.46	0	19.489	34.968	50.372	89.966	54.889	AT1G03890.1	CRD	12S seed storage protein CRD	seed maturation; nutrient reservoir activity
isotig82478	-99	0	8.62	2.609	0	6.888	51.337	81.005	87.215	106.189	AT1G03890.1	CRD	12S seed storage protein CRD	seed maturation; nutrient reservoir activity
isotig101740	-99	5.211	33.384	3.722	0	4.212	29.843	77.478	71.296	90.327	AT3G22640.1	PAP85	cupin family protein	response to abiotic stress; nutrient reservoir activity
isotig114480	-99	0	0	3.176	0	3.594	10.416	32.509	69.674	108.137	#N/A	#N/A	#N/A
isotig113655	-99	0	20.255	2.861	0	19.422	34.402	38.069	68.739	104.127	#N/A	#N/A	#N/A
isotig104923	-99	7.994	4.043	5.71	0	12.923	37.455	54.067	64.129	55.313	#N/A	#N/A	#N/A
isotig102531	-99	1.828	11.096	1.306	0	4.433	51.399	56.148	64.126	62.87	#N/A	#N/A	#N/A
isotig102395	-99	8.884	16.176	3.808	0	1.436	65.215	68.858	63.646	47.687	#N/A	#N/A	#N/A
isotig13374	-99	2.429	2.457	0	0	0	32.246	55.057	62.535	78.432	#N/A	#N/A	#N/A
isotig111247	-99	0	0	2.253	0	2.549	27.092	32.285	61.193	31.742	#N/A	#N/A	#N/A
isotig112437	-99	3.697	14.958	2.641	0	8.964	28.869	51.359	60.693	49.609	#N/A	#N/A	#N/A
isotig102633	-99	0	0	0	0	0	25.333	44.804	60.52	71.041	#N/A	#N/A	#N/A
isotig102758	-99	0	20.053	5.149	0	1.457	29.555	52.711	60.52	86.157	AT3G22640.1	PAP85	cupin family protein	response to abiotic stress; nutrient reservoir activity
isotig54267	-99	5.176	15.706	1.848	0	4.183	14.146	37.843	59.865	67.282	#N/A	#N/A	#N/A
isotig103400	-99	0	0	0	0	0	31.169	48.641	56.734	121.149	#N/A	#N/A	#N/A
PUT-30904	-99	8.446	55.528	12.065	0	0	29.678	49.402	53.571	24.791	ATCG00580.1	PSBE	photosystem II reaction center protein E	photosynthesis
PUT-17171	-99	66.453	8.402	2.967	0	0	68.11	12.147	52.689	13.933	AT4G03210.1	XTH9	Xyloglucan endotransglucosylase/hydrolase protein 9	cell wall organization
isotig82101	-99	23.775	7.215	4.246	0	5.765	64.981	58.236	52.338	46.859	AT3G03150.1	0	unknown
isotig99811	-99	3.325	5.045	4.751	0	13.439	48.041	51.061	52.112	75.302	AT1G03880.1	CRB	12S seed storage protein CRB	nutrient reservoir activity; response to ABA
isotig116211	-99	0	11.667	4.119	0	0	31.525	46.385	51.644	62.879	#N/A	#N/A	#N/A
isotig99566	-99	3.23	9.8	1.153	0	13.052	26.481	61.397	50.611	44.693	AT1G03890.1	CRD	12S seed storage protein CRD	seed maturation; nutrient reservoir activity
isotig100247	-99	0	1.668	1.178	0	1.333	30.907	56.672	50.456	84.368	#N/A	#N/A	#N/A
isotig53720	-99	0	5.373	7.588	0	3.22	12.444	35.926	46.576	22.275	#N/A	#N/A	#N/A

## Sheet: Up in E4 (E4xM4)
Additional file 2: Differentially expressed transcripts (DETs) in embryos and megagametophytes at different stages of seed development.
The Arabidopsis genes showing the highest sequence similarity to the Scots pine transcript are presented (#N/A = no alignment to genes in the TAIR database. Cut off value 1e-5)
The highest up-regulated transcripts in E4/M4. Samples subjected to pairwise comparison are highlighted in bold
		RPKM Embryos					RPKM Megagametophytes						Arabidopsis homologous gene names and annotation
Transcript ID	Fold change	E1	E2	E3DO	E3SU	E4	M1	M2	M3	M4	At locus ID	At name	At annotation	Involved in
isotig04236	10.0245	32.099	162.718	322.59	587.741	978.037	0.874	0	0	0.939	#N/A	#N/A	#N/A
isotig31840	8.26916	0.933	23.587	47.305	59.679	241.252	0.728	0	2.088	0.782	#N/A	#N/A	#N/A
isotig101972	7.81108	2337.31	1557.12	774.994	1080.52	331.704	2.751	0	0	1.477	#N/A	#N/A	#N/A
isotig03831	7.42974	16.25	111.537	99.077	108.775	83.966	4.985	1.273	3.898	0.487	AT5G67070.1	RALFL34	Protein RALF-like 34	cell-cell signaling; hormone activity
isotig43821	7.26153	5.249	8.343	16.068	21.447	48.18	1.171	1.371	0.28	0.314	#N/A	#N/A	#N/A
isotig75051	7.03151	69.346	120.863	172.985	556.51	468.228	5.832	0.78	0	3.579	AT2G18050.1	HIS1-3	histone H1-3	nucleosome assembly
isotig45043	6.98114	7.35	34.85	39.375	43.568	48.64	1.794	1.679	0	0.385	AT3G54000.1		unknown
isotig55225	6.67481	30.481	190.126	68.945	63.732	145.08	6.612	1.238	1.264	1.42	ATMG00580.1	NAD4	NADH dehydrogenase subunit 4	oxidation-reduction process
isotig15429	6.66076	4.811	19.463	8.934	105.008	81.651	0	0	0	0.807	AT2G02850.1	ARPN	Basic blue protein	anther development
isotig46967	6.51693	17.776	79.911	68.657	86.722	50.551	2.571	2.888	3.93	0.552	AT2G12646.1		PLATZ transcription factor family protein	unknown
isotig07360	6.43871	71.552	115.799	115.128	326.549	273.941	7.646	0.551	0	3.158	AT2G18050.1	HIS1-3	histone H1-3	nucleosome assembly
isotig51083	6.32149	5.102	6.193	7.289	29.189	68.459	4.781	0.746	1.523	0.856	AT5G55450.1		Bifunctional inhibitor/lipid-transfer protein	negative regulation of defense response
isotig58592	6.31642	22.081	51.24	46.39	69.092	86.788	1.691	0.633	1.292	1.089	AT1G72830.1	NFYA3	Nuclear transcription factor Y subunit A-3	DNA binding
isotig27987	6.30502	1.055	26.668	35.404	39.691	69.896	0.824	0	0	0.884	#N/A	#N/A	#N/A
isotig30508	6.27219	4.571	3.596	9.07	16.44	164.625	1.983	5.571	3.79	2.13	#N/A	#N/A	#N/A
isotig82424	6.23212	85.894	179.797	160.199	326.86	451.257	26.085	7.851	7.122	6.003	AT1G09200.1	HTR2	Histone H3.2	nucleosome assembly
isotig80888	6.19109	269.835	417.087	373.798	547.779	787.41	21.892	4.271	2.615	10.777	ATMG00580.1	NAD4	NADH dehydrogenase subunit 4	oxidation-reduction process
isotig83308	6.18057	822.445	673.619	1025.89	1868.16	1106.93	57.783	18.626	9.052	15.261	#N/A	#N/A	#N/A
isotig37162	6.17366	0.351	10.66	7.779	6.611	21.295	0.274	0	0.786	0.295	AT3G24140.1	FAMA	Transcription factor FAMA	negative regulation of cell division
isotig51059	6.1562	23.714	150.634	119.246	565.477	340.401	12.592	1.387	2.831	4.773	AT5G59320.1	LTP3	Non-specific lipid-transfer protein 3	response to abscisic acid; response to water deprivation
isotig114214	6.15609	650.028	333.077	1020.25	2343.42	1023.12	33.395	18.761	15.956	14.347	#N/A	#N/A	#N/A
isotig13900	6.0756	21.662	85.652	37.627	70.039	27.854	3.076	1.08	1.47	0.413	AT1G08880.1	HTA5	Probable histone H2AXa	nucleosome assembly
isotig28907	6.04492	7.996	39.54	48.229	96.298	98.376	0	0.65	0	1.49	#N/A	#N/A	#N/A
isotig87650	5.99839	7.694	585.015	423.194	1747.17	412.532	7.01	0	0	6.453	AT5G59320.1	LTP3	Non-specific lipid-transfer protein 3	response to abscisic acid; response to water deprivation
isotig113860	5.99101	53.335	336.136	216.855	200.729	437.711	32.038	11.999	3.062	6.882	#N/A	#N/A	#N/A
isotig66863	5.94751	35.328	76.341	94.628	90.654	41.533	3.135	0.587	0.599	0.673	#N/A	#N/A	#N/A
isotig73073	5.94724	28.689	84.985	87.093	125.714	53.002	1.6	1.498	0	0.859	#N/A	#N/A	#N/A
isotig20999	5.6003	21.018	150.313	158.297	123.514	135.012	4.031	4.314	6.329	2.783	AT5G26340.1	STP13	Sugar transport protein 13	transport; response to stress
isotig74937	5.59073	11.963	52.803	59.039	103.146	131.854	4.246	4.771	5.681	2.736	AT4G32460.1		Protein of unknown function, DUF642	unknown
isotig66714	5.56122	12.685	19.246	18.688	28.048	31.399	8.668	0.58	0.592	0.665	AT3G25980.1	MAD2	Mitotic spindle checkpoint protein MAD2	regulation of mitotic cell cycle
Top most up-regulated transcripts in E4 when M4 RPKM value was equal to 0. Pairwise comparison E4 x M4
		RPKM Embryos					RPKM Megagametophytes						Arabidopsis homologous gene names and annotation
Transcript ID	Fold change	E1	E2	E3DO	E3SU	E4	M1	M2	M3	M4	At Transcript ID	At Name	At Description	Involved in
isotig37986	99	0	2.369	1.673	59.928	219.548	0	0	0	0	AT5G59320.1	LTP3	Non-specific lipid-transfer protein 3	response to abscisic acid; response to water deprivation
isotig98833	99	980.78	494.428	351.408	472.717	153.43	0	0	1.18	0	AT5G23870.2	PAE9	Pectin acetylesterase 9	cell wall loosening
isotig62874	99	0	9.476	5.353	24.445	139.321	0.488	0	3.262	0	#N/A	#N/A	#N/A
isotig21424	99	4.461	4.512	0.797	63.796	130.698	0.871	0	0.832	0	AT5G59320.1	LTP3	Non-specific lipid-transfer protein 3	response to abscisic acid; response to water deprivation
isotig12568	99	0.969	43.128	57.104	27.718	110.827	0	0	0	0	AT1G77380.1	AAP3	Amino acid permease 3	amino acid transmembrane transport
isotig03987	99	1.149	13.945	13.54	31.996	109.105	0	0	0	0	#N/A	#N/A	#N/A
isotig25556	99	170.334	77.394	85.883	112.444	92.764	0	0	0	0	AT1G10460.1	GLP7	Germin-like protein subfamily 1 member 1	manganese ion binding; nutrient reservoir activity
isotig59371	99	1.879	25.652	15.096	88.023	87.685	0.367	0	0	0	AT5G09970.1	CYP78A7	Cytochrome P450 78A7	regulation of growth
isotig67423	99	0	2.508	4.723	4.355	62.8	0	0	0	0	#N/A	#N/A	#N/A
PUT-24489	99	132.164	93.174	71.517	126.613	61.504	6.255	2.928	2.989	0	#N/A	#N/A	#N/A
isotig45589	99	2.49	9.447	5.337	24.37	61.394	2.917	0.91	1.858	0	AT2G12646.1	0	PLATZ transcription factor family protein	unknown
isotig103195	99	0	40.909	64.342	44.28	57.948	0	0	0	0	#N/A	#N/A	#N/A
PUT-65564	99	23.38	19.708	50.101	87.994	53.542	9.129	2.849	5.816	0	#N/A	#N/A	#N/A
isotig114994	99	0	6.38	0	0	50.983	0	0	0	0	#N/A	#N/A	#N/A
isotig60120	99	13.075	26.958	21.192	34.823	50.399	0.785	1.103	0.751	0	AT1G68810.1	BHLH30	Transcription factor bHLH30	regulation of transcription
isotig114306	99	21.658	39.432	12.376	26.083	49.014	27.06	25.337	16.162	0	#N/A	#N/A	#N/A
isotig28506	99	2.573	34.484	39.973	58.586	48.351	0.502	0	0.48	0	#N/A	#N/A	#N/A
isotig71041	99	0	0	6.233	40.867	47.016	0	0	0	0	#N/A	#N/A	#N/A
isotig63058	99	3.16	31.962	29.793	27.114	46.993	0	0	0	0	AT2G40220.1	ABI4	Ethylene-responsive transcription factor ABI4	response to osmotic stress
isotig114701	99	0	0	6.965	7.34	43.348	0	0	0	0	#N/A	#N/A	#N/A
isotig85711	99	6.23	17.644	11.57	30.012	40.283	2.919	0.911	0	0	AT1G09200.1	HTR2	Histone H3.2	nucleosome assembly
isotig71508	99	0.985	1.992	1.407	14.823	39.792	0	2.16	2.939	0	AT2G30420.1	ETC2	MYB-like transcription factor ETC2	negative regulation of trichome patterning
isotig81143	99	1.172	0	0	0.882	39.792	0	0	0	0	AT4G15630.1	0	CASP-like protein 1E1	oxidation-reduction process
isotig53493	99	0	8.497	8.572	14.453	39.768	0	1.755	0	0	#N/A	#N/A	#N/A
isotig49361	99	0	0	1.314	5.54	38.667	0	0	0	0	#N/A	#N/A	#N/A
isotig69379	99	1.82	18.41	14.301	14.385	38.249	0	0	0	0	AT2G40260.1	0	Homeodomain-like superfamily protein	regulation of transcription
isotig69819	99	0	0.937	15.888	24.416	38.202	0	0	0.692	0	#N/A	#N/A	#N/A
isotig77461	99	2.221	38.184	33.309	80.23	37.691	5.202	0	1.657	0	AT3G46940.1	DUT	Deoxyuridine 5'-triphosphate nucleotidohydrolase	DNA repair
isotig40071	99	9.704	29.737	24.873	15.898	37.372	0	0	0	0	AT1G51190.1	PLT2	AP2-like ethylene-responsive transcription factor PLT2	pattern specification process; stem cell maintenance
isotig87399	99	0	27.171	84.973	25.997	37.22	0	1.871	4.773	0	#N/A	#N/A	#N/A

## Sheet: Up in M4 (E4xM4)
Additional file 2: Differentially expressed transcripts (DETs) in embryos and megagametophytes at different stages of seed development.
The Arabidopsis genes showing the highest sequence similarity to the Scots pine transcript are presented (#N/A = no alignment to genes in the TAIR database. Cut off value 1e-5)
The highest up-regulated transcripts in M4/E4. Samples subjected to pairwise comparison are highlighted in bold
		RPKM Embryos					RPKM Megagametophytes						Arabidopsis homologous gene names and annotation
Transcript ID	Fold change	E1	E2	E3DO	E3SU	E4	M1	M2	M3	M4	At locus ID	At name	At annotation	Involved in
isotig99197	-7.53688	19.193	72.803	20.564	13.243	1.293	116.158	187.118	193.358	240.118	#N/A
isotig100129	-7.13003	6.596	35.029	16.491	8.689	1.333	95.296	346.064	292.888	186.717	#N/A
isotig101116	-7.07536	8.467	8.564	9.676	2.549	1.369	97.854	245.157	296.96	184.628	#N/A
isotig111359	-6.69698	0	64.816	22.886	33.764	2.59	72.558	203.814	172.147	268.714	#N/A
isotig88106	-6.54583	6.461	13.071	7.384	0.973	1.044	71.648	70.866	81.968	97.542	#N/A
isotig75915	-6.35656	0	6.658	6.269	1.651	0.887	5.997	14.438	46.662	72.684	AT4G11600.1	GPX6	Probable phospholipid hydroperoxide glutathione peroxidase 6, mitochondrial	response to oxidative stress
isotig77512	-6.22383	22.353	24.871	15.168	25.239	0.903	68.95	71.098	101.753	67.491	#N/A
isotig77133	-6.20379	5.533	13.432	12.647	19.159	0.894	40.616	78.488	73.497	65.897	#N/A
isotig92898	-6.16134	4.17	19.686	14.895	6.278	1.124	102.044	68.103	92.327	80.448	#N/A
isotig98153	-6.15126	29.547	102.243	19.994	23.411	2.514	195.513	200.121	189.156	178.681	#N/A
isotig92965	-6.11071	13.921	80.261	22.87	2.096	5.626	213.066	359.304	512.136	388.783	#N/A
isotig53589	-6.06456	3.799	19.213	5.427	2.86	2.047	38.566	99.072	98.277	137.004	AT1G03890.1	CRD	12S seed storage protein CRD	seed maturation; nutrient reservoir activity
isotig49233	-6.00659	0	3.617	17.24	4.71	0.723	19.546	16.341	30.686	46.484	#N/A
isotig100247	-5.98395	0	1.668	1.178	0	1.333	30.907	56.672	50.456	84.368	#N/A
isotig22888	-5.98309	3.134	5.073	5.373	0	0.507	13.217	33.46	26.196	32.07	#N/A
isotig101416	-5.97934	12.077	87.253	166.361	74.02	20.916	561.792	1190.81	1421.31	1319.6	#N/A
isotig81911	-5.9747	39.322	55.442	44.258	49.33	4.815	103.284	289.255	352.118	302.803	#N/A
isotig91688	-5.96004	1.362	2.755	2.919	1.025	1.101	28.717	28.881	44.721	68.539	#N/A
isotig37510	-5.94885	1.886	13.993	4.941	3.787	1.016	13.749	42.76	43.171	62.759	#N/A
isotig72490	-5.91197	3.09	3.125	4.414	6.977	0.832	18.497	28.614	32.277	50.096	#N/A
isotig102758	-5.8859	0	20.053	5.149	0	1.457	29.555	52.711	60.52	86.157	AT3G22640.1	PAP85	cupin family protein	response to abiotic stress; nutrient reservoir activity
isotig102265	-5.73981	3.592	29.064	35.917	16.221	8.709	286.081	345.339	438.216	465.397	#N/A
isotig53419	-5.71155	4.053	5.466	2.895	1.017	2.184	30.597	41.491	88.723	114.446	AT5G25940.1		early nodulin-related	response to ethylene
isotig36496	-5.69656	1.249	11.371	3.569	0	1.01	9.754	20.093	42.877	52.379	#N/A
isotig97313	-5.68735	229.514	648.798	30.399	43.476	3.686	51.038	117.805	115.693	189.941	#N/A
isotig42503	-5.66915	0	2.856	2.016	1.062	0.38	4.777	14.793	10.533	19.336	AT5G09220.1	AAP2	Amino acid permease 2	acidic amino acid transport
isotig92769	-5.66345	92.885	158.457	199.039	102.265	35.856	859.576	1630.99	1986.31	1817.31	#N/A
isotig37575	-5.59238	7.751	45.359	13.05	8.334	3.58	70.901	138.036	161.122	172.726	#N/A
isotig32012	-5.57664	2.006	6.089	3.583	1.51	0.811	23.503	27.875	27.7	38.704	#N/A
isotig104997	-5.57655	2.035	6.175	0	1.532	1.645	12.712	35.707	31.887	78.501	#N/A
The hichest up-regulated transcripts in M4 when E4 RPKM value was equal to 0
		RPKM Embryos					RPKM Megagametophytes						Arabidopsis homologous gene names and annotation
ID	Fold change	E1	E2	E3DO	E3SU	E4	M1	M2	M3	M4	At homologous	At Name	At Description	Involved in
isotig107909	-99	14.282	40.931	3.4	0	0	55.764	127.052	310.848	135.751	#N/A
isotig103400	-99	0	0	0	0	0	31.169	48.641	56.734	121.149	#N/A
isotig13374	-99	2.429	2.457	0	0	0	32.246	55.057	62.535	78.432	#N/A
isotig13086	-99	11.117	1.606	2.836	4.184	0	34.725	49.932	79.403	73.923	#N/A
isotig102633	-99	0	0	0	0	0	25.333	44.804	60.52	71.041	#N/A
isotig114762	-99	0	0	0	0	0	54.087	39.791	95.989	70.538	#N/A
isotig107511	-99	0	4.672	1.65	1.738	0	30.659	25.33	68.937	67.794	#N/A
isotig100320	-99	0	10.041	4.727	3.736	0	29.716	91.941	67.906	66.606	AT3G22640.1	PAP85	cupin family protein	response to abiotic stress; nutrient reservoir activity
isotig74114	-99	4.192	14.841	12.726	6.311	0	46.649	47.511	77.426	65.044	#N/A
isotig101959	-99	7.145	3.614	7.656	5.378	0	18.134	30.04	19.995	64.42	#N/A
isotig116211	-99	0	11.667	4.119	0	0	31.525	46.385	51.644	62.879	#N/A
isotig113022	-99	7.476	7.562	18.69	2.814	0	32.109	57.396	52.999	56.43	#N/A
isotig104953	-99	21.984	16.172	11.42	1.504	0	26.531	75.987	74.568	55.313	#N/A
isotig105617	-99	2.103	12.761	3.004	0	0	9.852	33.823	23.536	51.14	#N/A
isotig76307	-99	15.292	7.734	12.483	8.222	0	34.118	56.704	31.788	50.384	AT3G52800.1	SAP6	Zinc finger A20 and AN1 domain-containing stress-associated protein 6	response to chitin
isotig102927	-99	7.261	12.853	23.338	38.257	0	22.68	49.108	63.665	50.239	#N/A
isotig83372	-99	8.451	3.663	5.174	2.726	0	15.084	14.123	40.54	47.588	AT3G62550.1		Adenine nucleotide alpha hydrolases-like superfamily protein	response to stress
isotig73776	-99	0	9.472	1.486	0	0	8.125	28.149	38.045	45.377	AT5G18140.1		Chaperone DnaJ-domain superfamily protein
isotig116304	-99	0	0	0	4.495	0	32.644	34.932	31.195	45.077	#N/A
isotig81319	-99	0	4.821	4.256	3.588	0	36.289	73.185	53.351	43.971	#N/A
isotig111394	-99	0	0	2.281	0	0	27.435	37.364	45.284	42.858	#N/A
isotig51777	-99	0	2.195	6.976	5.718	0	12.712	37.294	45.35	42.778	AT1G63060.1		unknown protein	unknown
isotig106692	-99	8.853	8.955	4.743	1.666	0	10.37	43.694	69.368	42.694	AT5G25940.1		early nodulin-related	response to ethylene
isotig114674	-99	5.229	0	3.735	7.872	0	16.334	30.589	31.218	39.472	#N/A
isotig116114	-99	178.782	0	8.239	0	0	63.05	8.434	30.126	38.695	#N/A
isotig99692	-99	32.4	19.663	16.2	19.51	0	17.711	34.351	42.311	38.043	#N/A
isotig113695	-99	0	12.25	2.884	3.039	0	31.525	26.566	27.113	37.244	#N/A
isotig116710	-99	0	0	4.506	0	0	4.926	18.449	9.414	37.032	#N/A
isotig97158	-99	4.694	3.165	2.235	2.356	0	8.553	35.467	31.527	36.745	#N/A
isotig70333	-99	1.892	0.957	2.703	0	0	4.432	26.973	12.705	36.492	#N/A
