# Supplementary material for: Transcript profiling for early stages during embryo development in Scots pine
Source: BMC Plant Biol. 2016 Nov 18;16:255. doi: 10.1186/s12870-016-0939-5 (PMC5116219; doi:10.1186/s12870-016-0939-5)
Supplement: Additional file 6: — Transcription factors (TFs) differentially expressed, with a fold-change higher that 2, in any of the pairwise comparison between embryos and megagametophytes. A list of differentially expressed TFs (DETFs) in embryos and megagametophytes respectively, resulting from the pairwise comparisons E1 vs M1, E2 vs M2, E3DO vs M3, E3SU vs M3 and E4 vs M4 is included in this file. TF name (Transcript ID), TF family, and the best match against TAIR database (At locus ID, At name and At annotation) are indicated. The number of all DETFs detected for each family during seed development in embryos and megagametophytes is also included. (XLSX 200 kb) [file 12870_2016_939_MOESM6_ESM.xlsx]

## Sheet: TF embryos (FC>2)
Additional file 3: Transcription factors (TFs) differentially expressed, with a fold-change higher that 2, in any of the pairwise comparison between embryos
and megagametophytes. The Arabidopsis genes showing the highest sequence similarity to the Scots pine transcript ID are shown.
TFs up-regulated in embryos
Transcript ID	TF Family	At locus ID	At name	At annotation
isotig00001	FAR1	AT1G79740.1		hAT transposon superfamily
contig03256	TRAF	AT4G23160.1	CRK8	cysteine-rich RLK (RECEPTOR-like protein kinase) 8
contig03289	HB	AT4G04890.1	PDF2	Homeobox-leucine zipper protein PROTODERMAL FACTOR 2
isotig00174	ABI3VP1	ATMG00810.1	ORF240B	Uncharacterized mitochondrial protein AtMg00810
contig03630	TRAF	AT4G23160.1	CRK8	cysteine-rich RLK (RECEPTOR-like protein kinase) 8
isotig00686	FAR1	AT3G17450.1		hAT dimerisation domain-containing protein
isotig00724	FAR1	AT3G17450.1		hAT dimerisation domain-containing protein
isotig00802	G2-like	AT3G58970.1	MRS2-4	Magnesium transporter MRS2-4
isotig00832	TRAF	#N/A	#N/A	#N/A
isotig01012	FAR1	AT3G17450.1		hAT dimerisation domain-containing protein
isotig01122	FAR1	AT3G22220.1		hAT transposon superfamily
isotig01178	TRAF	#N/A	#N/A	#N/A
isotig01253	TRAF	AT4G23160.1	CRK8	cysteine-rich RLK (RECEPTOR-like protein kinase) 8
isotig02006	TRAF	AT4G23160.1	CRK8	cysteine-rich RLK (RECEPTOR-like protein kinase) 8
isotig02379	TRAF	ATMG00710.1	ORF120	Uncharacterized mitochondrial protein AtMg00710
isotig02568	FAR1	AT3G17450.1		hAT dimerisation domain-containing protein
isotig02707	MYB-related	AT1G06760.1		Histone H1.1
isotig02782	FAR1	AT3G17450.1		hAT dimerisation domain-containing protein
isotig03026	FAR1	AT3G17450.1		hAT dimerisation domain-containing protein
isotig03749	FAR1	AT3G17450.1		hAT dimerisation domain-containing protein
isotig04332	bHLH	AT1G66880.1		Protein kinase superfamily protein
isotig04574	AP2-EREBP	AT5G09970.1	CYP78A7	Cytochrome P450 78A7
isotig04693	TRAF	ATMG00710.1	ORF120	Uncharacterized mitochondrial protein AtMg00710
isotig05164	G2-like	AT3G29750.1		Eukaryotic aspartyl protease family protein
isotig05367	CSD	AT1G75560.1		zinc knuckle (CCHC-type) family protein
isotig05476	TRAF	ATMG00300.1	ORF145A	Uncharacterized mitochondrial protein AtMg00300
isotig05896	Tify	AT3G08710.1	TRX9	Thioredoxin H9
isotig05995	MYB-related	AT3G24255.1		RNA-directed DNA polymerase (reverse transcriptase)-related family protein
isotig06288	MYB-related	AT5G02960.1	RPS23B	40S ribosomal protein S23-2
isotig06865	C3H	AT5G61030.1	RBG3	Glycine-rich RNA-binding protein 3, mitochondrial
isotig06879	mTERF	AT3G15010.1	UBA2C	UBP1-associated protein 2C
isotig07360	MYB-related	AT2G18050.1	HIS1-3	histone H1-3
isotig07405	TRAF	AT4G23160.1	CRK8	cysteine-rich RLK (RECEPTOR-like protein kinase) 8
isotig07502	TRAF	ATMG00710.1	ORF120	Uncharacterized mitochondrial protein AtMg00710
isotig07666	FAR1	AT3G17450.1		hAT dimerisation domain-containing protein
isotig08011	WRKY	AT2G01250.1	RPL7B	60S ribosomal protein L7-2
isotig08348	FAR1	AT1G34110.1		Probable LRR receptor-like serine/threonine-protein kinase At1g34110
isotig08394	TRAF	AT4G23160.1	CRK8	cysteine-rich RLK (RECEPTOR-like protein kinase) 8
isotig08479	FAR1	AT3G24240.1	RCH2	Receptor-like protein kinase 2
isotig09108	AUX/IAA	AT3G43810.1	CAM7	Calmodulin-7
isotig09949	DBP	AT1G67820.1		Probable protein phosphatase 2C 14
isotig09983	C2H2	AT3G29785.1		unknown protein
isotig10167	FAR1	AT5G33406.1		hAT dimerisation domain-containing protein / transposase-related
isotig10253	SBP	AT3G07320.1		O-Glycosyl hydrolases family 17 protein
isotig10399	FAR1	ATMG00860.1	ORF158	Uncharacterized mitochondrial protein AtMg00860
isotig10433	ABI3VP1	AT1G15750.1	TPL	Protein TOPLESS
isotig10782	CCAAT	AT1G52740.1	HTA9	Probable histone H2A variant 3
isotig11548	Trihelix	AT5G63420.1	emb2746	RNA-metabolising metallo-beta-lactamase family protein
isotig11557	C3H	AT2G14740.1	VSR3	Vacuolar-sorting receptor 3
isotig11566	C3H	AT1G17070.1	STIPL1	Septin and tuftelin-interacting protein 1 homolog 1
isotig11628	TRAF	#N/A	#N/A	#N/A
isotig11841	NAC	AT2G17670.1		Pentatricopeptide repeat-containing protein At2g17670
isotig11968	CCAAT	AT1G75670.1		DNA-directed RNA polymerases
isotig12217	FAR1	AT5G33406.1		hAT dimerisation domain-containing protein / transposase-related
isotig12520	C3H	AT1G60650.1	RZ1B	Glycine-rich RNA-binding protein RZ1B
isotig12532	WRKY	AT1G69550.1		disease resistance protein (TIR-NBS-LRR class)
isotig12568	MYB	AT1G77380.1	AAP3	Amino acid permease 3
isotig13157	TRAF	AT4G23160.1	CRK8	cysteine-rich RLK (RECEPTOR-like protein kinase) 8
isotig13185	NAC	AT1G27170.2		transmembrane receptors
isotig13192	ABI3VP1	AT4G23160.1	CRK8	cysteine-rich RLK (RECEPTOR-like protein kinase) 8
isotig13246	HB	AT5G59340.1	WOX2	WUSCHEL-related homeobox 2
isotig13298	TRAF	AT4G23160.1	CRK8	cysteine-rich RLK (RECEPTOR-like protein kinase) 8
isotig13326	MYB-related	AT2G18050.1	HIS1-3	histone H1-3
isotig13888	LUG	AT3G20740.1	FIE	Polycomb group protein FERTILIZATION-INDEPENDENT ENDOSPERM
isotig13900	CCAAT	AT1G08880.1	HTA5	Probable histone H2AXa
isotig14411	FAR1	AT5G33406.1		hAT dimerisation domain-containing protein / transposase-related
isotig14699	FAR1	AT4G15020.1		hAT transposon superfamily
isotig14747	TRAF	#N/A	#N/A	#N/A
isotig14866	ABI3VP1	ATMG00810.1	ORF240B	Uncharacterized mitochondrial protein AtMg00810
isotig14886	mTERF	AT5G64950.1		Mitochondrial transcription termination factor family protein
isotig14893	TRAF	#N/A	#N/A	#N/A
isotig14942	DBP	AT2G30020.1		Probable protein phosphatase 2C 25
isotig15036	FAR1	ATMG00860.1	ORF158	Uncharacterized mitochondrial protein AtMg00860
isotig15495	PHD	AT5G41350.1		RING/U-box superfamily protein
isotig16021	TRAF	AT4G23160.1	CRK8	cysteine-rich RLK (RECEPTOR-like protein kinase) 8
isotig16077	C3H	AT3G07810.1		RNA-binding (RRM/RBD/RNP motifs) family protein
isotig16376	CCAAT	AT1G30500.1	NFYA7	Nuclear transcription factor Y subunit A-7
isotig16447	FAR1	AT5G33406.1		hAT dimerisation domain-containing protein / transposase-related
isotig16500	TRAF	#N/A	#N/A	#N/A
isotig16616	FAR1	AT4G18760.1	AtRLP51	receptor like protein 51
isotig16652	AP2-EREBP	AT1G22460.1		O-fucosyltransferase family protein
isotig16677	TRAF	AT4G23160.1	CRK8	cysteine-rich RLK (RECEPTOR-like protein kinase) 8
isotig16815	TRAF	AT4G23160.1	CRK8	cysteine-rich RLK (RECEPTOR-like protein kinase) 8
isotig16847	MYB-related	AT1G71695.1	PER12	Peroxidase 12
isotig17059	PHD	AT5G60410.2	SIZ1	E3 SUMO-protein ligase SIZ1
isotig17095	C3H	AT1G27650.1	U2AF35A	Splicing factor U2af small subunit A
isotig17279	Tify	AT5G02860.1		Pentatricopeptide repeat-containing protein At5g02860
isotig17398	SNF2	AT5G12400.1		DNA binding
isotig17551	AUX/IAA	AT1G18080.1	RACK1A	Receptor for activated C kinase 1A
isotig17742	AUX/IAA	AT5G67320.1	HOS15	WD-40 repeat family protein
isotig18285	SWI/SNF-SWI3	AT4G29720.1	PAO5	Probable polyamine oxidase 5
isotig18292	bHLH	AT4G18750.1	DOT4	Pentatricopeptide repeat-containing protein DOT4, chloroplastic
isotig18423	bHLH	AT3G23330.1	PCMP-H32	Putative pentatricopeptide repeat-containing protein At3g23330
isotig18450	Orphans	#N/A	#N/A	#N/A
isotig18606	LOB	AT1G10910.1		Pentatricopeptide repeat-containing protein At1g10910, chloroplastic
isotig18624	mTERF	AT3G15010.1	UBA2C	UBP1-associated protein 2C
isotig18647	NAC	AT4G33300.1	ADR1-L1	Probable disease resistance protein At4g33300
isotig18671	Orphans	AT3G50780.1		BTB/POZ domain-containing protein At3g50780
isotig18859	TRAF	AT4G23160.1	CRK8	cysteine-rich RLK (RECEPTOR-like protein kinase) 8
isotig18917	NAC	AT3G04070.2	anac047	NAC domain containing protein 47
isotig18976	TRAF	#N/A	#N/A	#N/A
isotig19053	SNF2	AT3G61460.1	BRH1	brassinosteroid-responsive RING-H2
isotig19073	mTERF	AT5G64950.1		Mitochondrial transcription termination factor family protein
isotig19078	NAC	ATMG00710.1	ORF120	Uncharacterized mitochondrial protein AtMg00710
isotig19112	TRAF	AT4G30700.1	DYW9	Pentatricopeptide repeat-containing protein At4g30700
isotig19137	C3H	AT5G64200.1	SC35	Serine/arginine-rich splicing factor SC35
isotig19147	Trihelix	AT5G01380.1	GT-3A	Trihelix transcription factor GT-3a
isotig19245	Tify	AT3G08710.1	TRX9	Thioredoxin H9
isotig19294	SWI/SNF-BAF60b	AT4G34290.1		SWIB/MDM2 domain superfamily protein
isotig19679	PBF-2-like	AT4G35785.3		RNA-binding (RRM/RBD/RNP motifs) family protein
isotig19698	AP2-EREBP	AT4G29120.1		Probable 3-hydroxyisobutyrate dehydrogenase-like 1, mitochondrial
isotig19810	WRKY	AT3G15220.1		Protein kinase superfamily protein
isotig19890	FAR1	AT3G11520.1	CYCB1-3	Cyclin-B1-3
isotig20019	MADS	AT1G61480.1		G-type lectin S-receptor-like serine/threonine-protein kinase At1g61480
isotig20042	WRKY	AT2G24570.1	WRKY17	Probable WRKY transcription factor 17
isotig20050	FAR1	AT3G17450.1		hAT dimerisation domain-containing protein
isotig20333	ABI3VP1	#N/A	#N/A	#N/A
isotig20347	TRAF	AT4G23160.1	CRK8	cysteine-rich RLK (RECEPTOR-like protein kinase) 8
isotig20441	C3H	AT5G60040.1	NRPC1	nuclear RNA polymerase C1
isotig20459	bHLH	AT1G11290.1	PCMP-H40	Pentatricopeptide repeat-containing protein At1g11290
isotig20477	Tify	AT5G39710.1	EMB2745	Pentatricopeptide repeat-containing protein At5g39710
isotig20507	MADS	AT1G17230.1		Leucine-rich repeat receptor-like serine/threonine-protein kinase At1g17230
isotig20519	PHD	AT4G23860.1		PHD finger protein-related
isotig20544	MYB-related	AT1G70000.1		myb-like transcription factor family protein
isotig20757	MYB-related	AT1G06760.1		Histone H1.1
isotig20966	FHA	AT5G09880.1		Splicing factor, CC1-like
isotig21127	Orphans	AT5G58230.1	MSI1	Histone-binding protein MSI1
isotig21166	TRAF	#N/A	#N/A	#N/A
isotig21249	mTERF	AT2G16600.1	CYP19-1	Peptidyl-prolyl cis-trans isomerase CYP19-1
isotig21480	ABI3VP1	AT4G32010.1	VAL2	B3 domain-containing transcription repressor VAL2
isotig21507	FAR1	AT4G20270.1	BAM3	Leucine-rich repeat receptor-like serine/threonine-protein kinase BAM3
isotig21610	PHD	AT4G02070.1	MSH6	DNA mismatch repair protein MSH6
isotig21616	MADS	AT5G65700.1	BAM1	Leucine-rich repeat receptor-like serine/threonine-protein kinase BAM1
isotig21707	C3H	AT5G67380.1	CKA1	Casein kinase II subunit alpha-1
isotig22102	bHLH	AT1G44910.1	PRP40A	Pre-mRNA-processing protein 40A
isotig22120	C2C2-GATA	AT5G47690.1		binding
isotig22342	Trihelix	AT1G21200.1		sequence-specific DNA binding transcription factors
isotig22384	WRKY	AT3G16240.1	TIP2-1	Aquaporin TIP2-1
isotig22444	PHD	AT4G22140.1	EBS	PHD finger family protein / bromo-adjacent homology (BAH) domain-containing protein
isotig22510	NAC	AT5G03560.2		Tetratricopeptide repeat (TPR)-like superfamily protein
isotig22540	mTERF	AT1G62085.1		Mitochondrial transcription termination factor family protein
isotig22595	GNAT	AT2G38130.1	MAK3	N-alpha-acetyltransferase MAK3
isotig22618	HB	AT1G15100.1	RHA2A	E3 ubiquitin-protein ligase RHA2A
isotig22708	FAR1	AT3G17450.1		hAT dimerisation domain-containing protein
isotig22900	FAR1	AT4G15020.1		hAT transposon superfamily
isotig23020	TRAF	ATMG00710.1	ORF120	Uncharacterized mitochondrial protein AtMg00710
isotig23200	C3H	AT5G26749.1		C2H2 and C2HC zinc fingers superfamily protein
isotig23318	C3H	AT3G18610.1	NUCL2	Nucleolin 2
isotig23328	FHA	AT5G65930.2	KCBP	Kinesin-like calmodulin-binding protein
isotig23358	bHLH	AT4G13650.1	PCMP-H42	Pentatricopeptide repeat-containing protein At4g13650
isotig23365	AP2-EREBP	AT5G09970.1	CYP78A7	Cytochrome P450 78A7
isotig23383	FAR1	ATMG00860.1	ORF158	Uncharacterized mitochondrial protein AtMg00860
isotig23492	TRAF	AT4G23160.1	CRK8	cysteine-rich RLK (RECEPTOR-like protein kinase) 8
isotig23518	Tify	AT2G40240.1		Pentatricopeptide repeat-containing protein At2g40240, mitochondrial
isotig23542	AP2-EREBP	AT5G44280.1	RING1A	Putative E3 ubiquitin-protein ligase RING1a
isotig23547	MYB-related	AT1G43760.1		DNAse I-like superfamily protein
isotig23582	C2H2	AT5G25160.1	ZFP3	Zinc finger protein 3
isotig23631	TRAF	#N/A	#N/A	#N/A
isotig23691	TRAF	#N/A	#N/A	#N/A
isotig23754	MADS	AT3G58690.1		Protein kinase superfamily protein
isotig23799	MADS	AT4G23220.1	CRK14	cysteine-rich RLK (RECEPTOR-like protein kinase) 14
isotig23832	NAC	AT1G61870.1	PPR336	Pentatricopeptide repeat-containing protein At1g61870, mitochondrial
isotig23846	NAC	AT2G02150.1		Putative pentatricopeptide repeat-containing protein At2g02150
isotig23856	WRKY	AT4G26890.1	MAPKKK16	mitogen-activated protein kinase kinase kinase 16
isotig23861	Orphans	AT1G03080.1	NET1D	Protein NETWORKED 1D
isotig24067	WRKY	AT3G44670.1		Disease resistance protein (TIR-NBS-LRR class) family
isotig24393	AP2-EREBP	AT1G29940.1	NRPA2	nuclear RNA polymerase A2
isotig24539	WRKY	AT3G06030.1	ANP3	Mitogen-activated protein kinase kinase kinase 3
isotig24749	mTERF	AT5G64950.1		Mitochondrial transcription termination factor family protein
isotig24757	DBP	AT1G17550.1	HAB2	Protein phosphatase 2C 7
isotig24769	bZIP	AT2G44710.1		RNA-binding (RRM/RBD/RNP motifs) family protein
isotig24810	NAC	AT5G41540.1		Disease resistance protein (TIR-NBS-LRR class) family
isotig24890	TRAF	#N/A	#N/A	#N/A
isotig24937	G2-like	AT5G44010.1		unknown protein
isotig24949	FAR1	AT3G24503.1	ALDH2C4	Aldehyde dehydrogenase family 2 member C4
isotig25191	HB	AT5G59340.1	WOX2	WUSCHEL-related homeobox 2
isotig25286	WRKY	AT5G55560.1	WNK11	Probable serine/threonine-protein kinase WNK11
isotig25318	DBP	AT2G30020.1		Probable protein phosphatase 2C 25
isotig25560	FAR1	ATMG00860.1	ORF158	Uncharacterized mitochondrial protein AtMg00860
isotig25770	Orphans	AT5G15020.1	SNL2	Paired amphipathic helix protein Sin3-like 2
isotig26029	SET	AT5G14260.3		Rubisco methyltransferase family protein
isotig26032	mTERF	AT3G07810.1		RNA-binding (RRM/RBD/RNP motifs) family protein
isotig26223	Tify	AT4G22670.1	AtHip1	FAM10 family protein At4g22670
isotig26229	AP2-EREBP	AT3G16770.1	RAP2-3	Ethylene-responsive transcription factor RAP2-3
isotig26313	NAC	AT3G54980.1		Pentatricopeptide repeat-containing protein At3g54980, mitochondrial
isotig26391	TRAF	#N/A	#N/A	#N/A
isotig26445	TRAF	#N/A	#N/A	#N/A
isotig26481	SNF2	AT1G53820.1	ATL60	RING-H2 finger protein ATL60
isotig26536	C3H	AT3G07810.1		RNA-binding (RRM/RBD/RNP motifs) family protein
isotig26635	SBP	AT3G58100.1	PDCB5	PLASMODESMATA CALLOSE-BINDING PROTEIN 5
isotig26650	FAR1	AT3G17450.1		hAT dimerisation domain-containing protein
isotig26687	MYB	AT3G01140.1	MYB106	myb domain protein 106
isotig26754	SNF2	AT2G16390.1	DRD1	SNF2 domain-containing protein / helicase domain-containing protein
isotig26766	GNAT	AT2G06040.1		CONTAINS InterPro DOMAIN/s: Leucine-rich repeat, cysteine-containing subtype (InterPro:IPR006553)
isotig26794	NAC	AT1G65910.1	anac028	NAC domain containing protein 28
isotig26802	bHLH	AT4G18750.1	DOT4	Pentatricopeptide repeat-containing protein DOT4, chloroplastic
isotig26814	bHLH	AT4G33170.1	PCMP-H53	Pentatricopeptide repeat-containing protein At4g33170
isotig26866	C3H	AT5G64200.1	SC35	Serine/arginine-rich splicing factor SC35
isotig26914	Jumonji	AT4G00990.1		Transcription factor jumonji (jmjC) domain-containing protein
isotig27037	HB	AT2G35060.1	POT11	Potassium transporter 11
isotig27041	C3H	AT1G11650.2	RBP45B	Polyadenylate-binding protein RBP45B
isotig27105	MADS	AT3G55550.1	LECRKS4	L-type lectin-domain containing receptor kinase S.4
isotig27145	SNF2	AT5G10380.1	ATL55	E3 ubiquitin-protein ligase RING1
isotig27149	bHLH	AT3G23330.1	PCMP-H32	Putative pentatricopeptide repeat-containing protein At3g23330
isotig27185	C3H	AT1G01350.1		Zinc finger CCCH domain-containing protein 1
isotig27320	FAR1	AT3G17450.1		hAT dimerisation domain-containing protein
isotig27331	bHLH	AT5G01310.1	BHLH140	Transcription factor bHLH140
isotig27501	MADS	AT4G31290.1		ChaC-like family protein
isotig27810	FAR1	AT3G47570.1		Probable LRR receptor-like serine/threonine-protein kinase At3g47570
isotig27920	Tify	AT2G18740.1		Small nuclear ribonucleoprotein family protein
isotig27944	C2H2	#N/A	#N/A	#N/A
isotig28122	bHLH	AT4G02750.1	PCMP-H24	Pentatricopeptide repeat-containing protein At4g02750
isotig28149	bHLH	AT1G68930.1	PCMP-H22	Putative pentatricopeptide repeat-containing protein At1g68930
isotig28155	Jumonji	AT1G08620.1	JMJ16	Putative lysine-specific demethylase JMJ16
isotig28191	G2-like	AT3G25230.1	FKBP62	Peptidyl-prolyl cis-trans isomerase FKBP62
isotig28215	LUG	AT5G58230.1	MSI1	Histone-binding protein MSI1
isotig28242	bHLH	AT1G26760.1	ATXR1	SET domain protein 35
isotig28250	C2H2	AT2G19385.1		zinc ion binding
isotig28256	LOB	AT1G02150.1		Pentatricopeptide repeat-containing protein At1g02150
isotig28294	TCP	AT2G45680.1	TCP9	Transcription factor TCP9
isotig28315	NAC	AT3G46530.1	RPP13	Disease resistance protein RPP13
isotig28390	C3H	AT5G66840.1		SAP domain-containing protein
isotig28437	bZIP	AT4G35040.1	bZIP19	Basic-leucine zipper (bZIP) transcription factor family protein
isotig28473	FAR1	AT3G17450.1		hAT dimerisation domain-containing protein
isotig28522	C2C2-Dof	AT1G60710.1	ATB2	Probable aldo-keto reductase 4
isotig28533	mTERF	AT3G63400.1	CYP63	Peptidyl-prolyl cis-trans isomerase CYP63
isotig28611	HB	AT4G02560.1	LD	Homeobox protein LUMINIDEPENDENS
contig38942	FHA	AT4G27680.1		P-loop containing nucleoside triphosphate hydrolases superfamily protein
isotig28984	C3H	AT2G05160.1		Zinc finger CCCH domain-containing protein 18
isotig28996	SET	AT4G30860.1	ASHR3	Histone-lysine N-methyltransferase ASHR3
isotig29008	WRKY	AT1G69550.1		disease resistance protein (TIR-NBS-LRR class)
isotig29016	bZIP	AT2G23140.1	PUB4	U-box domain-containing protein 4
isotig29108	FAR1	AT5G44700.1	GSO2	LRR receptor-like serine/threonine-protein kinase GSO2
isotig29168	RB	AT3G12280.1	RBR1	Retinoblastoma-related protein 1
isotig29268	Tify	AT2G30780.1		Pentatricopeptide repeat-containing protein At2g30780
isotig29316	NAC	AT5G17260.1	NAC086	NAC domain-containing protein 86
isotig29340	PHD	AT5G60410.2	SIZ1	E3 SUMO-protein ligase SIZ1
isotig29408	FAR1	ATMG00860.1	ORF158	Uncharacterized mitochondrial protein AtMg00860
isotig29488	mTERF	AT3G07810.1		RNA-binding (RRM/RBD/RNP motifs) family protein
isotig29541	FAR1	AT1G35710.1		Probable leucine-rich repeat receptor-like protein kinase At1g35710
isotig29552	PHD	AT2G01120.1	ORC4	origin recognition complex subunit 4
isotig29560	bZIP	AT2G44710.1		RNA-binding (RRM/RBD/RNP motifs) family protein
isotig29572	bHLH	AT2G42280.1	BHLH130	Transcription factor bHLH130
isotig29596	mTERF	AT3G15010.1	UBA2C	UBP1-associated protein 2C
isotig29620	bHLH	AT1G11290.1	PCMP-H40	Pentatricopeptide repeat-containing protein At1g11290
isotig29632	mTERF	AT5G54180.1	PTAC15	plastid transcriptionally active 15
isotig29656	PHD	AT4G31020.2		alpha/beta-Hydrolases superfamily protein
isotig29724	PHD	AT1G31850.1		Probable methyltransferase PMT20
isotig29740	SET	AT1G12580.1	PEPKR1	phosphoenolpyruvate carboxylase-related kinase 1
isotig30180	FAR1	AT3G17450.1		hAT dimerisation domain-containing protein
isotig30261	MADS	AT2G01820.1		Leucine-rich repeat protein kinase family protein
isotig30364	RWP-RK	AT4G02750.1	PCMP-H24	Pentatricopeptide repeat-containing protein At4g02750
isotig30424	PHD	AT4G22140.1	EBS	PHD finger family protein / bromo-adjacent homology (BAH) domain-containing protein
isotig30448	FAR1	AT1G79740.1		hAT transposon superfamily
isotig30476	PHD	AT1G32810.2		RING/FYVE/PHD zinc finger superfamily protein
isotig30484	FAR1	AT3G22220.1		hAT transposon superfamily
isotig30516	Orphans	AT3G11710.1	ATKRS-1	Lysine--tRNA ligase
isotig30524	NAC	AT2G45600.1	CXE8	Probable carboxylesterase 8
isotig30560	G2-like	AT1G27450.1	APT1	Adenine phosphoribosyltransferase 1, chloroplastic
isotig30596	TRAF	AT4G23160.1	CRK8	cysteine-rich RLK (RECEPTOR-like protein kinase) 8
isotig30600	mTERF	AT1G79220.1		Mitochondrial transcription termination factor family protein
isotig30628	HB	AT2G33880.1	WOX9	WUSCHEL-related homeobox 9
isotig30656	ABI3VP1	#N/A	#N/A	#N/A
isotig30660	FAR1	AT3G17450.1		hAT dimerisation domain-containing protein
isotig30768	WRKY	AT2G34830.1	WRKY35	Probable WRKY transcription factor 35
isotig30777	Coactivator_p15	AT4G10920.1	KELP	RNA polymerase II transcriptional coactivator KELP
isotig30784	SBP	AT4G31350.1		Core-2/I-branching beta-1,6-N-acetylglucosaminyltransferase family protein
isotig30804	CCAAT	AT5G54640.1	RAT5	Histone H2A.6
isotig30808	CCAAT	AT1G08880.1	HTA5	Probable histone H2AXa
isotig30820	NAC	AT3G47550.3		RING/FYVE/PHD zinc finger superfamily protein
isotig30888	TRAF	ATMG00810.1	ORF240B	Uncharacterized mitochondrial protein AtMg00810
isotig30896	MYB-related	AT2G18050.1	HIS1-3	histone H1-3
isotig30956	MADS	AT1G53440.1		Probable LRR receptor-like serine/threonine-protein kinase At1g53440
isotig30960	MYB-related	AT5G66390.1	PER72	Peroxidase 72
isotig31032	SNF2	AT3G16720.1	ATL2	RING-H2 finger protein ATL2
isotig31036	ABI3VP1	AT4G23160.1	CRK8	cysteine-rich RLK (RECEPTOR-like protein kinase) 8
isotig31264	HB	AT5G06710.1	HAT14	Homeobox-leucine zipper protein HAT14
isotig31300	MYB	AT2G47460.1	MYB12	Transcription factor MYB12
isotig31333	TRAF	#N/A	#N/A	#N/A
isotig31472	WRKY	AT5G24314.1	PDE225	plastid transcriptionally active7
isotig31712	TRAF	#N/A	#N/A	#N/A
isotig31860	GNAT	AT1G76065.1		LYR family of Fe/S cluster biogenesis protein
isotig31928	GNAT	#N/A	#N/A	#N/A
isotig32308	GRAS	#N/A	#N/A	#N/A
isotig32336	TRAF	#N/A	#N/A	#N/A
isotig32617	bHLH	AT4G38070.1	BHLH131	basic helix-loop-helix (bHLH) DNA-binding superfamily protein
isotig32635	PHD	AT3G20280.1		PHD finger protein At3g20280
isotig32662	FAR1	AT4G18240.1	SS4	Probable starch synthase 4, chloroplastic/amyloplastic
isotig32677	C2H2	AT3G48430.1	REF6	Lysine-specific demethylase REF6
isotig32686	ARID	AT1G76510.3	ARID5	AT-rich interactive domain-containing protein 5
isotig32746	C3H	AT4G39170.1	SFH6	Phosphatidylinositol/phosphatidylcholine transfer protein SFH6
isotig32758	SNF2	AT5G01710.1		methyltransferases
isotig32776	MYB	AT4G32730.1	MYB3R-1	Myb-related protein 3R-1
isotig32803	bHLH	AT4G02750.1	PCMP-H24	Pentatricopeptide repeat-containing protein At4g02750
isotig32818	C3H	AT3G26420.1	RZ1A	Glycine-rich RNA-binding protein RZ1A
isotig32827	C3H	AT3G26850.1		histone-lysine N-methyltransferases
isotig32851	NAC	AT1G20300.1		Pentatricopeptide repeat-containing protein At1g20300, mitochondrial
isotig32911	C3H	AT1G48920.1	NUCL1	Nucleolin 1
isotig32917	FAR1	AT5G07180.1	ERL2	LRR receptor-like serine/threonine-protein kinase ERL2
isotig32929	C2H2	AT5G04895.1		DEA(D/H)-box RNA helicase family protein
isotig33064	AP2-EREBP	AT4G16650.1		O-fucosyltransferase family protein
isotig33091	GRAS	AT1G14920.1	GAI	DELLA protein GAI
isotig33112	HB	AT1G05230.3	HDG2	Homeobox-leucine zipper protein HDG2
isotig33115	mTERF	AT3G15010.1	UBA2C	UBP1-associated protein 2C
isotig33136	MADS	AT2G37710.1	LECRK41	L-type lectin-domain containing receptor kinase IV.1
isotig33184	SET	AT2G32850.1		Protein kinase superfamily protein
isotig33229	MYB	AT2G37630.1	AS1	Transcription factor AS1
isotig33273	WRKY	AT1G27170.1		transmembrane receptors
isotig33327	mTERF	AT1G79220.1		Mitochondrial transcription termination factor family protein
isotig33336	FAR1	AT3G17450.1		hAT dimerisation domain-containing protein
isotig33357	FHA	AT4G21270.1	ATK1	Kinesin-1
isotig33372	bZIP	AT2G46270.1	GBF3	G-box-binding factor 3
isotig33399	RWP-RK	AT4G02750.1	PCMP-H24	Pentatricopeptide repeat-containing protein At4g02750
isotig33432	TRAF	AT4G23160.1	CRK8	cysteine-rich RLK (RECEPTOR-like protein kinase) 8
isotig33474	GNAT	AT1G05910.1		ATPase family AAA domain-containing protein At1g05910
isotig33489	HMG	AT3G10690.1	GYRA	Probable DNA gyrase subunit A, chloroplastic/mitochondrial
isotig33499	ABI3VP1	AT3G06220.1		B3 domain-containing protein At3g06220
isotig33525	SNF2	AT3G16720.1	ATL2	RING-H2 finger protein ATL2
isotig33543	RWP-RK	AT3G24000.1	PCMP-H87	Tetratricopeptide repeat (TPR)-like superfamily protein
isotig33561	TRAF	ATMG00810.1	ORF240B	Uncharacterized mitochondrial protein AtMg00810
isotig33579	NAC	AT5G02860.1		Pentatricopeptide repeat-containing protein At5g02860
isotig33606	MYB-related	AT3G43810.1	CAM7	Calmodulin-7
isotig33642	TRAF	AT4G23160.1	CRK8	cysteine-rich RLK (RECEPTOR-like protein kinase) 8
isotig33645	RWP-RK	AT2G18220.1		Nucleolar complex protein 2 homolog
isotig33694	E2F-DP	AT4G16340.1	SPK1	Guanine nucleotide exchange factor SPIKE 1
isotig33712	TRAF	#N/A	#N/A	#N/A
isotig33742	WRKY	AT1G13960.1	WRKY4	Probable WRKY transcription factor 4
isotig33783	mTERF	AT5G64950.1		Mitochondrial transcription termination factor family protein
isotig33792	NAC	AT1G19715.1	JAL3	Jacalin-related lectin 3
isotig33813	NAC	AT1G76280.1		Pentatricopeptide repeat-containing protein At1g76280
isotig33825	MADS	AT3G26940.1	CDG1	Serine/threonine-protein kinase CDG1
isotig33867	G2-like	AT2G01060.1		myb-like HTH transcriptional regulator family protein
isotig33928	C3H	AT1G54610.1		Probable serine/threonine-protein kinase At1g54610
isotig33930	SET	AT4G32830.1	AUR1	Serine/threonine-protein kinase Aurora-1
isotig33942	Orphans	AT2G39830.1	DAR2	Protein DA1-related 2
isotig33960	NAC	AT1G69550.1		disease resistance protein (TIR-NBS-LRR class)
isotig33981	PHD	AT1G05830.1	ATX2	Histone-lysine N-methyltransferase ATX2
isotig34021	NAC	AT1G09820.1		Pentatricopeptide repeat-containing protein At1g09820
isotig34099	C3H	AT2G43080.1	P4H1	Prolyl 4-hydroxylase 1
isotig34108	Orphans	AT1G79950.1		RAD3-like DNA-binding helicase protein
isotig34165	SET	AT1G30270.1	CIPK23	CBL-interacting serine/threonine-protein kinase 23
isotig34246	AP2-EREBP	AT1G22460.1		O-fucosyltransferase family protein
isotig34249	MYB-related	AT5G18980.1		ARM repeat superfamily protein
isotig34258	NAC	AT1G12300.1		Pentatricopeptide repeat-containing protein At1g12300, mitochondrial
isotig34267	C2C2-Dof	AT1G60710.1	ATB2	Probable aldo-keto reductase 4
isotig34304	HB	AT1G52150.2	ATHB-15	Homeobox-leucine zipper protein ATHB-15
isotig34364	C2H2	AT1G72050.2	TFIIIA	transcription factor IIIA
isotig34379	NAC	AT1G25580.1	NAC008	NAC domain-containing protein 8
isotig34388	FAR1	AT3G22220.1		hAT transposon superfamily
isotig34415	NAC	#N/A	#N/A	#N/A
isotig34433	ABI3VP1	AT5G66980.1		Putative B3 domain-containing protein At5g66980
isotig34452	C2H2	AT2G16700.1	ADF5	Actin-depolymerizing factor 5
isotig34493	PHD	AT3G52990.1		Pyruvate kinase family protein
isotig34514	NAC	AT5G11250.1		Disease resistance protein (TIR-NBS-LRR class)
isotig34538	TRAF	AT4G23160.1	CRK8	cysteine-rich RLK (RECEPTOR-like protein kinase) 8
isotig34547	FAR1	AT5G67280.1	RLK	receptor-like kinase
isotig34565	WRKY	AT1G69550.1		disease resistance protein (TIR-NBS-LRR class)
isotig34583	LOB	AT2G40470.1	LBD15	LOB domain-containing protein 15
isotig34610	mTERF	AT4G02990.1		Mitochondrial transcription termination factor family protein
isotig34731	CCAAT	#N/A	#N/A	#N/A
isotig34764	AP2-EREBP	AT1G19210.1	ERF017	Ethylene-responsive transcription factor ERF017
isotig34787	mTERF	AT1G79220.1		Mitochondrial transcription termination factor family protein
isotig34834	bHLH	AT4G02750.1	PCMP-H24	Pentatricopeptide repeat-containing protein At4g02750
isotig34855	C3H	AT1G51510.1	Y14	RNA-binding (RRM/RBD/RNP motifs) family protein
isotig34864	GRAS	#N/A	#N/A	#N/A
isotig34873	RWP-RK	AT2G13600.1	PCMP-E76	Pentatricopeptide repeat-containing protein At2g13600
isotig34921	TRAF	#N/A	#N/A	#N/A
isotig34957	PHD	AT3G17450.1		hAT dimerisation domain-containing protein
isotig34996	AP2-EREBP	AT1G28360.1	ERF12	Ethylene-responsive transcription factor 12
isotig35041	HB	AT2G33880.1	WOX9	WUSCHEL-related homeobox 9
isotig35071	SBP	AT4G16260.1		Glycosyl hydrolase superfamily protein
isotig35080	AP2-EREBP	AT5G44210.1	ERF9	Ethylene-responsive transcription factor 9
isotig35122	TRAF	AT4G23160.1	CRK8	cysteine-rich RLK (RECEPTOR-like protein kinase) 8
isotig35203	MED7	AT5G03220.1	MED7A	Mediator of RNA polymerase II transcription subunit 7a
isotig35230	C3H	AT5G06770.1		Zinc finger CCCH domain-containing protein 52
isotig35265	FAR1	AT3G23110.1	AtRLP37	receptor like protein 37
isotig35319	C3H	AT3G46630.1		Protein of unknown function (DUF3223)
isotig35328	SET	AT3G10660.1	CPK2	Calcium-dependent protein kinase 2
isotig35522	C2H2	AT1G72050.2	TFIIIA	transcription factor IIIA
isotig35582	NAC	AT1G72890.1		Disease resistance protein (TIR-NBS class)
isotig35767	G2-like	AT3G17450.1		hAT dimerisation domain-containing protein
isotig35833	MADS	AT2G45660.1	SOC1	MADS-box protein SOC1
isotig35935	HMG	AT1G20693.1	HMGB2	High mobility group B protein 2
isotig36011	AP2-EREBP	AT5G47220.1	ERF2	Ethylene-responsive transcription factor 2
isotig36029	G2-like	AT3G03980.1		NAD(P)-binding Rossmann-fold superfamily protein
isotig36069	C3H	AT5G61030.1	RBG3	Glycine-rich RNA-binding protein 3, mitochondrial
isotig36101	bHLH	AT1G09200.1	HTR2	Histone H3.2
isotig36580	PHD	AT4G22140.1	EBS	PHD finger family protein / bromo-adjacent homology (BAH) domain-containing protein
isotig36644	Orphans	AT5G15020.1	SNL2	Paired amphipathic helix protein Sin3-like 2
isotig37114	LOB	AT1G74850.1	PTAC2	Pentatricopeptide repeat-containing protein At1g74850, chloroplastic
isotig37135	HB	AT4G08150.1	KNAT1	Homeobox protein knotted-1-like 1
isotig37162	bHLH	AT3G24140.1	FAMA	Transcription factor FAMA
isotig37189	SNF2	AT3G13224.2		RNA-binding (RRM/RBD/RNP motifs) family protein
isotig37201	NAC	AT5G62460.1		RING/FYVE/PHD zinc finger superfamily protein
isotig37207	FHA	AT3G55270.1	MKP1	Protein-tyrosine-phosphatase MKP1
isotig37222	CSD	AT5G59950.1	ALY1	THO complex subunit 4A
isotig37225	HB	AT3G01470.1	HAT5	Homeobox-leucine zipper protein HAT5
isotig37278	C2C2-GATA	AT1G60420.1		Probable nucleoredoxin 1
isotig37356	HB	AT2G33880.1	WOX9	WUSCHEL-related homeobox 9
isotig37395	Trihelix	AT2G44730.1		Alcohol dehydrogenase transcription factor Myb/SANT-like family protein
isotig37404	TRAF	AT4G23160.1	CRK8	cysteine-rich RLK (RECEPTOR-like protein kinase) 8
isotig37431	C2H2	AT3G57670.1	WIP2	Zinc finger protein WIP2
isotig37491	ABI3VP1	#N/A	#N/A	#N/A
isotig37518	RWP-RK	AT4G02750.1	PCMP-H24	Pentatricopeptide repeat-containing protein At4g02750
isotig37536	MYB-related	AT2G18050.1	HIS1-3	histone H1-3
isotig37554	C2H2	AT4G04885.1	PCFS4	Polyadenylation and cleavage factor homolog 4
isotig37593	bHLH	AT2G46810.1	BHLH70	Transcription factor bHLH70
isotig37712	MADS	AT4G00330.1	CRCK2	Calmodulin-binding receptor-like cytoplasmic kinase 2
isotig37846	GRAS	#N/A	#N/A	#N/A
isotig38161	TRAF	AT4G23160.1	CRK8	cysteine-rich RLK (RECEPTOR-like protein kinase) 8
isotig38186	bHLH	AT1G06150.1	EMB1444	Transcription factor EMB1444
isotig38200	RWP-RK	AT4G02750.1	PCMP-H24	Pentatricopeptide repeat-containing protein At4g02750
isotig38228	NAC	AT5G26240.1	CLC-D	Chloride channel protein CLC-d
isotig38246	FHA	AT3G03060.1		P-loop containing nucleoside triphosphate hydrolases superfamily protein
isotig38250	SET	AT1G73100.1	SUVH3	Histone-lysine N-methyltransferase, H3 lysine-9 specific SUVH3
isotig38282	ARF	AT1G30330.1	ARF6	Auxin response factor 6
isotig38290	bZIP	AT2G44710.1		RNA-binding (RRM/RBD/RNP motifs) family protein
isotig38304	TRAF	AT1G16010.2	MRS2-1	Magnesium transporter MRS2-1
isotig38308	HB	AT2G35940.1	BLH1	BEL1-like homeodomain protein 1
isotig38316	mTERF	AT2G15790.1	CYP40	Peptidyl-prolyl cis-trans isomerase CYP40
isotig38406	NAC	AT1G77360.1		Pentatricopeptide repeat-containing protein At1g77360, mitochondrial
isotig38408	C3H	AT5G14640.1	ASK5	Shaggy-related protein kinase epsilon
isotig38418	C3H	AT3G18040.1	MPK9	Mitogen-activated protein kinase 9
isotig38440	NOZZLE	AT5G63020.1		Probable disease resistance protein At5g63020
isotig38446	bHLH	AT1G11290.1	PCMP-H40	Pentatricopeptide repeat-containing protein At1g11290
isotig38462	MADS	AT5G06740.1	LECRKS5	Probable L-type lectin-domain containing receptor kinase S.5
isotig38480	SET	AT1G12680.1	PEPKR2	Serine/threonine-protein kinase PEPKR2
isotig38504	SNF2	AT5G07810.1		SNF2 domain-containing protein / helicase domain-containing protein / HNH endonuclease domain-containing protein
isotig38530	RWP-RK	AT1G53600.1	PCMP-E63	Pentatricopeptide repeat-containing protein At1g53600, mitochondrial
isotig38561	NAC	AT2G27800.1		Pentatricopeptide repeat-containing protein At2g27800, mitochondrial
isotig38581	AP2-EREBP	AT5G09970.1	CYP78A7	Cytochrome P450 78A7
isotig38609	BSD	AT1G69040.1	ACR4	ACT domain-containing protein ACR4
isotig38620	SET	AT4G33950.1	SRK2E	Serine/threonine-protein kinase SRK2E
isotig38655	C2H2	AT1G02040.1		C2H2-type zinc finger family protein
isotig38668	MADS	AT5G65700.1	BAM1	Leucine-rich repeat receptor-like serine/threonine-protein kinase BAM1
isotig38688	MYB-related	AT2G34060.1	PER19	Peroxidase 19
isotig38698	C3H	AT3G02645.1		Putative UPF0481 protein At3g02645
isotig38719	NAC	AT1G12775.1		Pentatricopeptide repeat-containing protein At1g12775, mitochondrial
isotig38741	NAC	AT1G61870.1	PPR336	Pentatricopeptide repeat-containing protein At1g61870, mitochondrial
isotig38778	MYB-related	AT5G41020.1		myb family transcription factor
isotig38779	FAR1	#N/A	#N/A	#N/A
isotig38793	bHLH	AT4G02750.1	PCMP-H24	Pentatricopeptide repeat-containing protein At4g02750
isotig38795	FAR1	AT3G47570.1		Probable LRR receptor-like serine/threonine-protein kinase At3g47570
isotig38812	bHLH	AT3G59420.1	ACR4	Serine/threonine-protein kinase-like protein ACR4
isotig38814	MYB-related	AT2G22650.1		FAD-dependent oxidoreductase family protein
isotig38816	CCAAT	AT5G07840.1		Ankyrin repeat family protein
isotig38861	G2-like	AT2G40260.1		Homeodomain-like superfamily protein
isotig38889	AUX/IAA	AT4G40080.1		Putative clathrin assembly protein At4g40080
isotig38976	C2H2	AT1G26590.1		C2H2-like zinc finger protein
isotig39033	SBP	AT2G01630.1		Glucan endo-1,3-beta-glucosidase 3
isotig39038	PBF-2-like	AT1G14410.1	WHY1	Single-stranded DNA-binding protein WHY1, chloroplastic
isotig39045	FAR1	AT3G26770.1		NAD(P)-binding Rossmann-fold superfamily protein
isotig39119	AP2-EREBP	AT2G44500.1		O-fucosyltransferase family protein
isotig39134	C3H	AT1G20580.1	SMD3B	Small nuclear ribonucleoprotein SmD3b
isotig39138	C2C2-Dof	AT5G39660.1	CDF2	Cyclic dof factor 2
isotig39204	CCAAT	AT1G08880.1	HTA5	Probable histone H2AXa
isotig39222	HB	AT5G59340.1	WOX2	WUSCHEL-related homeobox 2
isotig39293	CAMTA	AT5G12320.1		ankyrin repeat family protein
isotig39306	GNAT	AT2G39020.1		Probable acetyltransferase NATA1-like
isotig39349	CCAAT	AT1G08880.1	HTA5	Probable histone H2AXa
isotig39390	TRAF	AT4G23160.1	CRK8	cysteine-rich RLK (RECEPTOR-like protein kinase) 8
isotig39793	GNAT	AT1G32750.1	TAF1	Transcription initiation factor TFIID subunit 1
isotig39797	SNF2	AT2G13370.1	CHR5	Protein CHROMATIN REMODELING 5
isotig39801	HB	AT5G44180.1		Homeodomain-like transcriptional regulator
isotig39815	PHD	AT1G77620.1		P-loop containing nucleoside triphosphate hydrolases superfamily protein
isotig39821	bZIP	AT2G44710.1		RNA-binding (RRM/RBD/RNP motifs) family protein
isotig39833	PHD	AT5G55390.1	EDM2	Protein ENHANCED DOWNY MILDEW 2
isotig39841	PHD	AT2G25170.1	PKL	CHD3-type chromatin-remodeling factor PICKLE
isotig39849	C3H	AT3G25840.1		Protein kinase superfamily protein
isotig39877	PBF-2-like	AT2G21440.1		RNA-binding (RRM/RBD/RNP motifs) family protein
isotig39909	CAMTA	AT1G67310.1	CMTA4	Calmodulin-binding transcription activator 4
isotig39931	SET	AT4G13460.1	SUVH9	Histone-lysine N-methyltransferase family member SUVH9
isotig39937	FAR1	AT2G01210.1		Leucine-rich repeat protein kinase family protein
isotig39945	ABI3VP1	AT3G24650.1	ABI3	B3 domain-containing transcription factor ABI3
isotig39949	SNF2	AT2G28290.2	SYD	Chromatin structure-remodeling complex protein SYD
isotig39951	FHA	AT4G02480.1		AAA-type ATPase family protein
isotig39959	CPP	AT4G14770.1	TCX2	Protein tesmin/TSO1-like CXC 2
isotig39969	BES1	AT4G00490.1	BAM2	Beta-amylase 2, chloroplastic
isotig39989	PHD	AT3G51070.1		Probable methyltransferase PMT27
isotig40007	bZIP	AT2G44710.1		RNA-binding (RRM/RBD/RNP motifs) family protein
isotig40015	GRAS	AT2G37650.1	SCL9	Scarecrow-like protein 9
isotig40029	SET	AT3G04380.1	SUVR4	Histone-lysine N-methyltransferase SUVR4
isotig40037	MADS	AT5G18910.1		Protein kinase superfamily protein
isotig40041	DDT	AT5G35210.1		metalloendopeptidases
isotig40063	DDT	AT5G08630.1		DDT domain-containing protein
isotig40071	AP2-EREBP	AT1G51190.1	PLT2	AP2-like ethylene-responsive transcription factor PLT2
isotig40103	C2H2	AT1G58060.1		RNA helicase family protein
isotig40117	HB	AT1G04920.1	SPS3	Probable sucrose-phosphate synthase 3
isotig40121	C3H	AT1G30460.1	CPSF30	30-kDa cleavage and polyadenylation specificity factor 30
isotig40126	MADS	AT5G56890.1		Protein kinase superfamily protein
isotig40137	GNAT	AT1G06230.1	GTE4	Transcription factor GTE4
isotig40139	FAR1	AT1G34110.1		Probable LRR receptor-like serine/threonine-protein kinase At1g34110
isotig40143	TIG	AT4G04670.1		tRNA wybutosine-synthesizing protein 2/3/4
isotig40145	LUG	AT5G16750.1	TOZ	Transducin family protein / WD-40 repeat family protein
isotig40185	PHD	AT3G19510.1	HAT3.1	Homeobox protein HAT3.1
isotig40201	bHLH	AT4G02750.1	PCMP-H24	Pentatricopeptide repeat-containing protein At4g02750
isotig40217	C3H	AT2G02160.1		Zinc finger CCCH domain-containing protein 17
isotig40231	AP2-EREBP	AT3G18090.1	NRPD2B	nuclear RNA polymerase D2B
isotig40245	FAR1	AT4G18760.1	AtRLP51	receptor like protein 51
isotig40261	TUB	AT2G47900.1	TULP3	Tubby-like F-box protein 3
isotig40263	SET	AT1G77300.1	EFS	histone methyltransferases(H3-K4 specific)
isotig40269	FAR1	AT5G06940.1		Probably inactive leucine-rich repeat receptor-like protein kinase At5g06940
isotig40277	FHA	AT4G23940.1		FtsH extracellular protease family
isotig40317	MYB-related	AT1G67900.1		BTB/POZ domain-containing protein At1g67900
isotig40337	MYB	AT3G52250.1		Duplicated homeodomain-like superfamily protein
isotig40343	NAC	AT4G33300.1	ADR1-L1	Probable disease resistance protein At4g33300
isotig40347	bZIP	AT2G44710.1		RNA-binding (RRM/RBD/RNP motifs) family protein
isotig40349	FHA	AT4G21270.1	ATK1	Kinesin-1
isotig40375	GRF	AT2G22840.1	GRF1	Growth-regulating factor 1
isotig40387	HB	AT1G52150.1	ATHB-15	Homeobox-leucine zipper protein ATHB-15
isotig40399	bHLH	AT4G02750.1	PCMP-H24	Pentatricopeptide repeat-containing protein At4g02750
isotig40401	RWP-RK	AT4G02750.1	PCMP-H24	Pentatricopeptide repeat-containing protein At4g02750
isotig40439	bZIP	AT2G31370.5	POSF21	Probable transcription factor PosF21
isotig40443	FAR1	AT1G12460.1		Probable LRR receptor-like serine/threonine-protein kinase At1g12460
isotig40445	ARF	AT1G30330.1	ARF6	Auxin response factor 6
isotig40469	Tify	AT2G32230.1	PRORP1	Proteinaceous RNase P 1, chloroplastic/mitochondrial
isotig40475	TCP	AT5G54650.1	FH5	Formin-like protein 5
isotig40517	AUX/IAA	AT5G23430.1		Katanin p80 WD40 repeat-containing subunit B1 homolog
isotig40521	TRAF	AT4G23160.1	CRK8	cysteine-rich RLK (RECEPTOR-like protein kinase) 8
isotig40523	FAR1	AT5G48940.1	RCH1	LRR receptor-like serine/threonine-protein kinase RCH1
isotig40525	bHLH	AT2G42280.1	BHLH130	Transcription factor bHLH130
isotig40555	Orphans	AT2G01830.2	AHK4	Histidine kinase 4
isotig40573	Trihelix	AT2G01730.1	CPSF73-II	Cleavage and polyadenylation specificity factor subunit 3-II
isotig40605	C3H	AT1G30460.1	CPSF30	30-kDa cleavage and polyadenylation specificity factor 30
isotig40607	MADS	AT1G66150.1	TMK1	Probable receptor protein kinase TMK1
isotig40609	AP2-EREBP	AT4G23750.1	CRF2	Ethylene-responsive transcription factor CRF2
isotig40625	FHA	AT5G02370.1		ATP binding microtubule motor family protein
isotig40633	C3H	AT3G13460.1	ECT2	evolutionarily conserved C-terminal region 2
isotig40637	CAMTA	AT2G22300.1	CMTA3	Calmodulin-binding transcription activator 3
isotig40643	C2H2	AT1G56300.1		Chaperone DnaJ-domain superfamily protein
isotig40659	AP2-EREBP	AT5G58300.1		Probable inactive receptor kinase At5g58300
isotig40661	SNF2	AT3G55020.1		Ypt/Rab-GAP domain of gyp1p superfamily protein
isotig40687	LOB	AT1G19520.1	NFD5	Protein NUCLEAR FUSION DEFECTIVE 5, mitochondrial
isotig40703	C3H	AT3G27700.1		Zinc finger CCCH domain-containing protein 41
isotig40711	mTERF	AT2G44020.1		Mitochondrial transcription termination factor family protein
isotig40719	TIG	AT1G18610.1		Galactose oxidase/kelch repeat superfamily protein
isotig40767	AP2-EREBP	AT1G18270.1		ketose-bisphosphate aldolase class-II family protein
isotig40771	SNF2	AT5G01960.1		RING/U-box superfamily protein
isotig40775	bHLH	AT4G30700.1	DYW9	Pentatricopeptide repeat-containing protein At4g30700
isotig40787	bHLH	AT3G03580.1	PCMP-H23	Pentatricopeptide repeat-containing protein At3g03580
isotig40799	Trihelix	AT1G76880.1		Duplicated homeodomain-like superfamily protein
isotig40827	Orphans	AT4G26600.1		S-adenosyl-L-methionine-dependent methyltransferases superfamily protein
isotig40829	MYB-related	AT1G67325.2		RanBP2-type zinc finger protein At1g67325
isotig40839	NAC	AT3G62470.1		Pentatricopeptide repeat-containing protein At3g62470, mitochondrial
isotig40845	bHLH	AT3G23330.1	PCMP-H32	Putative pentatricopeptide repeat-containing protein At3g23330
isotig40865	PHD	AT1G62400.1	HT1	Protein kinase superfamily protein
isotig40877	bHLH	AT5G50011.1	CPuORF37	conserved peptide upstream open reading frame 37
isotig40899	Trihelix	AT3G14180.1	ASIL2	Trihelix transcription factor ASIL2
isotig40901	NAC	AT1G09900.1		Pentatricopeptide repeat-containing protein At1g09900
isotig40911	bHLH	AT3G23330.1	PCMP-H32	Putative pentatricopeptide repeat-containing protein At3g23330
isotig40937	MYB-related	AT1G67900.1		BTB/POZ domain-containing protein At1g67900
isotig40941	DBP	AT4G26080.1	ABI1	Protein phosphatase 2C 56
isotig40943	C2C2-CO-like	AT5G48250.1	COL10	Zinc finger protein CONSTANS-LIKE 10
isotig40975	RWP-RK	AT2G22070.1	PCMP-H41	Pentatricopeptide repeat-containing protein At2g22070
isotig41011	bZIP	AT1G49760.1	PAB8	Polyadenylate-binding protein 8
isotig41019	bHLH	AT3G23330.1	PCMP-H32	Putative pentatricopeptide repeat-containing protein At3g23330
isotig41043	Tify	AT1G73710.1		Pentatricopeptide repeat-containing protein At1g73710
isotig41047	MADS	AT3G02130.1	RPK2	LRR receptor-like serine/threonine-protein kinase RPK2
isotig41051	C3H	AT2G43370.1	SNRNP35	U11/U12 small nuclear ribonucleoprotein 35 kDa protein
isotig41099	HSF	AT3G22830.1	HSFA6B	Heat stress transcription factor A-6b
isotig41107	SET	AT2G17890.1	CPK16	Calcium-dependent protein kinase 16
isotig41117	MADS	AT1G76490.1	HMG1	hydroxy methylglutaryl CoA reductase 1
isotig41125	RWP-RK	AT1G25360.1	PCMP-H74	Pentatricopeptide repeat-containing protein At1g25360
isotig41135	MADS	AT1G60800.1	NIK3	Protein NSP-INTERACTING KINASE 3
isotig41141	ABI3VP1	AT4G23160.1	CRK8	cysteine-rich RLK (RECEPTOR-like protein kinase) 8
isotig41189	FHA	AT4G04180.1		P-loop containing nucleoside triphosphate hydrolases superfamily protein
isotig41191	NAC	AT1G69550.1		disease resistance protein (TIR-NBS-LRR class)
isotig41211	AP2-EREBP	AT1G51190.1	PLT2	AP2-like ethylene-responsive transcription factor PLT2
isotig41247	NAC	AT2G15630.1		Pentatricopeptide repeat-containing protein At2g15630, mitochondrial
isotig41249	TRAF	AT1G15890.1		Probable disease resistance protein At1g15890
isotig41265	TRAF	AT5G64010.1		unknown protein
isotig41281	WRKY	AT3G25510.1		disease resistance protein (TIR-NBS-LRR class), putative
isotig41309	PHD	AT1G51450.1	TRO	Protein TRAUCO
isotig41341	FHA	AT5G23720.1	PHS1	Dual specificity protein phosphatase PHS1
isotig41391	PHD	AT1G77250.1		RING/FYVE/PHD-type zinc finger family protein
isotig41393	ABI3VP1	AT4G23160.1	CRK8	cysteine-rich RLK (RECEPTOR-like protein kinase) 8
isotig41405	MYB	AT3G55730.1	MYB109	myb domain protein 109
isotig41407	Tify	AT5G61990.1		Pentatricopeptide repeat-containing protein At5g61990, mitochondrial
isotig41413	SBP	AT5G18830.1	SPL7	Squamosa promoter-binding-like protein 7
isotig41433	MYB-related	AT5G58520.1		Protein kinase superfamily protein
isotig41437	MADS	AT5G07280.1	EMS1	Leucine-rich repeat receptor protein kinase EMS1
isotig41471	bHLH	AT4G18750.1	DOT4	Pentatricopeptide repeat-containing protein DOT4, chloroplastic
isotig41481	mTERF	AT3G15010.1	UBA2C	UBP1-associated protein 2C
isotig41497	WRKY	AT1G63700.1	YDA	Mitogen-activated protein kinase kinase kinase YODA
isotig41539	NAC	AT4G33300.1	ADR1-L1	Probable disease resistance protein At4g33300
isotig41551	SBP	AT1G02065.1	SPL8	Squamosa promoter-binding-like protein 8
isotig41575	Tify	AT1G09900.1		Pentatricopeptide repeat-containing protein At1g09900
isotig41593	NAC	AT5G04810.1	PPR4	Pentatricopeptide repeat-containing protein At5g04810, chloroplastic
isotig41599	WRKY	AT3G27560.1	ATN1	Protein kinase superfamily protein
isotig41615	NAC	AT4G20740.1		Pentatricopeptide repeat-containing protein At4g20740
isotig41643	C3H	AT2G33260.1		Tryptophan/tyrosine permease
isotig41661	GNAT	AT5G16715.1	EMB2247	ATP binding
isotig41669	FHA	AT1G64110.2		P-loop containing nucleoside triphosphate hydrolases superfamily protein
isotig41687	ARID	AT1G04880.1	HMGB15	High mobility group B protein 15
isotig41691	WRKY	AT1G63700.1	YDA	Mitogen-activated protein kinase kinase kinase YODA
isotig41695	Tify	AT5G60960.1	PNM1	Pentatricopeptide repeat-containing protein PNM1, mitochondrial
isotig41713	ARID	AT3G43240.1	ARID4	AT-rich interactive domain-containing protein 4
isotig41727	NAC	AT4G33300.1	ADR1-L1	Probable disease resistance protein At4g33300
isotig41769	Orphans	AT4G36050.2	APE2	DNA-(apurinic or apyrimidinic site) lyase 2
isotig41789	C3H	AT5G22560.1		Plant protein of unknown function (DUF247)
isotig41807	TRAF	AT2G23140.1	PUB4	U-box domain-containing protein 4
isotig41809	AP2-EREBP	AT5G09970.1	CYP78A7	Cytochrome P450 78A7
isotig41817	mTERF	AT2G44020.1		Mitochondrial transcription termination factor family protein
isotig41831	bHLH	AT4G02750.1	PCMP-H24	Pentatricopeptide repeat-containing protein At4g02750
isotig41837	TUB	AT2G47900.3	TULP3	Tubby-like F-box protein 3
isotig41867	BES1	AT4G00490.1	BAM2	Beta-amylase 2, chloroplastic
isotig41869	MYB-related	AT1G17460.1	TRFL3	TRF-like 3
isotig41877	GeBP	AT3G04930.1		DNA-binding storekeeper protein-related transcriptional regulator
isotig41881	C2H2	AT4G25340.1	FKBP53	Peptidyl-prolyl cis-trans isomerase FKBP53
isotig41893	SWI/SNF-SWI3	AT1G26370.1		RNA helicase family protein
isotig41899	NAC	AT4G33300.1	ADR1-L1	Probable disease resistance protein At4g33300
isotig41925	bZIP	AT4G02640.2	BZIP10	Basic leucine zipper 10
isotig41931	HB	AT3G09770.1	LOG2	Probable E3 ubiquitin-protein ligase LOG2
isotig41973	RWP-RK	AT1G11290.1	PCMP-H40	Pentatricopeptide repeat-containing protein At1g11290
isotig41979	GNAT	AT5G50680.1	SAE1B-1	SUMO-activating enzyme subunit 1B-2
isotig41987	AP2-EREBP	AT2G44500.1		O-fucosyltransferase family protein
isotig41991	MADS	AT2G17370.1	HMG2	3-hydroxy-3-methylglutaryl-coenzyme A reductase 2
isotig42029	C3H	AT5G67220.1		FMN-linked oxidoreductases superfamily protein
isotig42035	NAC	AT4G21880.1		Pentatricopeptide repeat-containing protein At4g21880, mitochondrial
isotig42051	C2H2	AT2G45120.1	ZAT4	Zinc finger protein ZAT4
isotig42055	MADS	AT3G14840.2	LRR-RLK	Probable leucine-rich repeat receptor-like serine/threonine-protein kinase At3g14840
isotig42069	bZIP	AT4G34420.1		P-loop containing nucleoside triphosphate hydrolases superfamily protein
isotig42093	E2F-DP	AT5G22220.2	E2FB	Transcription factor E2FB
isotig42097	FAR1	AT3G17450.1		hAT dimerisation domain-containing protein
isotig42105	C2H2	AT1G80030.1		Molecular chaperone Hsp40/DnaJ family protein
isotig42107	SET	AT3G56570.1		SET domain-containing protein
isotig42121	TAZ	AT1G79000.2	HAC1	Histone acetyltransferase HAC1
isotig42139	C3H	AT2G43790.1	MPK6	Mitogen-activated protein kinase 6
isotig42153	bHLH	AT2G17900.1	ASHR1	Histone-lysine N-methyltransferase ASHR1
isotig42185	Orphans	AT1G53800.1		unknown protein
isotig42195	TRAF	AT2G05810.1		ARM repeat superfamily protein
isotig42203	bHLH	AT3G59570.1		Ypt/Rab-GAP domain of gyp1p superfamily protein
isotig42207	bZIP	AT4G38900.2		Basic-leucine zipper (bZIP) transcription factor family protein
isotig42227	Jumonji	AT2G47830.1	MTPC1	Metal tolerance protein C1
isotig42231	RWP-RK	AT2G22070.1	PCMP-H41	Pentatricopeptide repeat-containing protein At2g22070
isotig42245	AUX/IAA	AT4G18905.1		Transducin/WD40 repeat-like superfamily protein
isotig42251	PHD	AT3G22750.1		Protein kinase superfamily protein
isotig42253	GeBP	AT3G25950.1		TRAM, LAG1 and CLN8 (TLC) lipid-sensing domain containing protein
isotig42275	SWI/SNF-SWI3	AT3G10390.1	FLD	Flavin containing amine oxidoreductase family protein
isotig42285	MYB-related	AT2G46830.1	CCA1	Protein CCA1
isotig42321	FAR1	AT5G11300.1	CYCA2-2	Cyclin-A2-2
isotig42323	MYB-related	AT5G57610.1		Protein kinase superfamily protein with octicosapeptide/Phox/Bem1p domain
isotig42335	CCAAT	AT1G30500.2	NFYA7	Nuclear transcription factor Y subunit A-7
isotig42343	MYB-related	AT4G11400.1	ARID2	AT-rich interactive domain-containing protein 2
isotig42367	TRAF	AT1G55760.1		BTB/POZ domain-containing protein At1g55760
isotig42371	LOB	AT1G65620.1	LBD6	LOB domain-containing protein 6
isotig42385	NAC	AT1G16650.1		S-adenosyl-L-methionine-dependent methyltransferases superfamily protein
isotig42407	MADS	AT3G53810.1	LECRK42	L-type lectin-domain containing receptor kinase IV.2
isotig42411	TRAF	AT3G19640.1	MRS2-3	Magnesium transporter MRS2-3
isotig42425	C3H	AT2G40030.1	NRPE1	DNA-directed RNA polymerase V subunit 1
isotig42429	TRAF	ATMG00810.1	ORF240B	Uncharacterized mitochondrial protein AtMg00810
isotig42433	MYB-related	AT4G34430.1	SWI3D	SWI/SNF complex subunit SWI3D
isotig42443	TAZ	AT1G79000.1	HAC1	Histone acetyltransferase HAC1
isotig42467	C2C2-GATA	AT1G60420.1		Probable nucleoredoxin 1
isotig42471	BSD	AT1G69040.1	ACR4	ACT domain-containing protein ACR4
isotig42559	Orphans	AT2G30500.1	NET4B	Protein NETWORKED 4B
isotig42561	FAR1	AT5G06150.1	CYCB1-2	Cyclin-B1-2
isotig42569	MADS	AT1G68400.1		Probable leucine-rich repeat receptor-like protein kinase At1g68400
isotig42635	TRAF	AT5G66055.1	AKRP	Ankyrin repeat domain-containing protein, chloroplastic
isotig42641	bHLH	AT3G21330.1	BHLH87	Transcription factor bHLH87
isotig42671	C3H	#N/A	#N/A	#N/A
isotig42679	C2H2	AT1G08290.1	WIP3	Zinc finger protein WIP3
isotig42685	AP2-EREBP	AT4G23750.1	CRF2	Ethylene-responsive transcription factor CRF2
isotig42710	Orphans	AT5G15550.1		Transducin/WD40 repeat-like superfamily protein
isotig42719	Trihelix	AT2G35640.1		Homeodomain-like superfamily protein
isotig42729	GRAS	AT1G63100.1	SCL28	Scarecrow-like protein 28
isotig42761	GNAT	AT1G26220.1		Acyl-CoA N-acyltransferases (NAT) superfamily protein
isotig42779	SBP	AT1G64760.1		Glucan endo-1,3-beta-glucosidase 8
isotig42797	C3H	AT1G49780.1	PUB26	U-box domain-containing protein 26
isotig42829	FHA	AT2G20140.1	RPT2B	26S proteasome regulatory subunit 4 homolog B
isotig42843	SNF2	AT4G30400.1	ATL13	RING-H2 finger protein ATL13
isotig42867	SNF2	AT2G40770.1		zinc ion binding
isotig42875	PHD	AT3G56080.1		Probable methyltransferase PMT22
isotig42881	C2C2-GATA	AT5G56860.1	GATA21	GATA transcription factor 21
isotig42897	TUB	AT1G16070.1	TULP8	Tubby-like protein 8
isotig42951	C2H2	AT1G04600.1	XI-A	Myosin-7
isotig42967	PHD	AT5G24330.1	ATXR6	Histone-lysine N-methyltransferase ATXR6
isotig43007	OFP	AT2G18500.1	OFP7	Transcription repressor OFP7
isotig43033	FAR1	AT3G17450.1		hAT dimerisation domain-containing protein
isotig43041	FAR1	AT3G17450.1		hAT dimerisation domain-containing protein
isotig43065	bHLH	AT2G23450.2	WAKL14	Wall-associated receptor kinase-like 14
isotig43077	C2C2-Dof	AT3G62910.1	APG3	Peptide chain release factor APG3, chloroplastic
isotig43089	GNAT	AT1G18335.1		Acyl-CoA N-acyltransferases (NAT) superfamily protein
isotig43093	HB	AT4G35550.1	WOX13	WUSCHEL-related homeobox 13
isotig43101	SNF2	AT5G17600.1	ATL52	RING-H2 finger protein ATL52
isotig43141	MYB-related	#N/A	#N/A	#N/A
isotig43187	MADS	AT3G26700.1		Protein kinase superfamily protein
isotig43201	C3H	AT2G47680.1		Zinc finger CCCH domain-containing protein 31
isotig43385	CCAAT	AT1G30500.1	NFYA7	Nuclear transcription factor Y subunit A-7
isotig43397	MYB-related	AT4G25980.1	PER43	Peroxidase superfamily protein
isotig43409	mTERF	AT1G22910.2		RNA-binding (RRM/RBD/RNP motifs) family protein
isotig43421	Orphans	AT4G17740.1	CTPA2	Carboxyl-terminal-processing peptidase 2, chloroplastic
isotig43563	SET	AT1G24610.1		Rubisco methyltransferase family protein
isotig43571	ABI3VP1	AT4G03330.1	SYP123	Syntaxin-123
isotig43573	HB	AT5G06710.1	HAT14	Homeobox-leucine zipper protein HAT14
isotig43579	LUG	AT4G15900.1	PRL1	Protein pleiotropic regulatory locus 1
isotig43601	TCP	AT1G31810.1	FH14	Formin-like protein 14
isotig43607	MADS	AT3G13690.1		Protein kinase protein with adenine nucleotide alpha hydrolases-like domain
isotig43689	Orphans	AT1G19050.1	ARR7	Two-component response regulator ARR7
isotig43693	FAR1	AT3G48000.1	ALDH2B4	Aldehyde dehydrogenase family 2 member B4, mitochondrial
isotig43701	C3H	AT2G35930.1	PUB23	E3 ubiquitin-protein ligase PUB23
isotig43707	HSF	AT1G46264.1	HSFB4	Heat stress transcription factor B-4
isotig43729	WRKY	AT5G07990.1	CYP75B1	Flavonoid 3'-monooxygenase
isotig43749	HB	AT5G45290.1		RING/U-box superfamily protein
isotig43771	C3H	AT1G27650.1	U2AF35A	Splicing factor U2af small subunit A
isotig43803	NAC	AT1G69550.1		disease resistance protein (TIR-NBS-LRR class)
isotig43835	RWP-RK	AT4G35590.1	RKD5	Protein RKD5
isotig43845	Trihelix	AT3G54390.1		sequence-specific DNA binding transcription factors
isotig43867	MYB-related	AT5G07050.1		WAT1-related protein At5g07050
isotig43915	NAC	AT4G33300.1	ADR1-L1	Probable disease resistance protein At4g33300
isotig43919	TRAF	#N/A	#N/A	#N/A
isotig43943	bHLH	AT3G23330.1	PCMP-H32	Putative pentatricopeptide repeat-containing protein At3g23330
isotig43969	MADS	AT3G57120.1		Protein kinase superfamily protein
isotig43977	SET	AT5G47750.1	D6PKL2	Serine/threonine-protein kinase D6PKL2
isotig43985	G2-like	AT3G46640.1	LUX	Transcription factor LUX
isotig43987	CCAAT	AT1G79220.1		Mitochondrial transcription termination factor family protein
isotig43989	MYB	AT1G26780.1	MYB117	myb domain protein 117
isotig43995	Jumonji	AT5G06550.1		F-box protein At5g06550
isotig44057	WRKY	AT1G77720.1	PPK1	putative protein kinase 1
isotig44103	bZIP	AT1G45249.1	ABF2	ABSCISIC ACID-INSENSITIVE 5-like protein 5
isotig44107	NAC	AT1G27170.1		transmembrane receptors
isotig44111	RWP-RK	AT4G02750.1	PCMP-H24	Pentatricopeptide repeat-containing protein At4g02750
isotig44165	RWP-RK	AT2G13600.1	PCMP-E76	Pentatricopeptide repeat-containing protein At2g13600
isotig44179	bZIP	AT1G75390.1	AtbZIP44	basic leucine-zipper 44
isotig44223	GRAS	AT1G18000.1		UNC93-like protein 2
isotig44225	SNF2	AT4G09730.1	RH39	DEAD-box ATP-dependent RNA helicase 39
isotig44265	FHA	AT3G02450.1		cell division protein ftsH, putative
isotig44293	SBP	AT4G16260.1		Glycosyl hydrolase superfamily protein
isotig44309	PBF-2-like	AT5G18810.1	SCL28	Serine/arginine-rich SC35-like splicing factor SCL28
isotig44341	SNF2	AT2G38920.1	RF178	Probable E3 ubiquitin-protein ligase BAH1-like
isotig44347	C3H	AT1G20930.1	CDKB2-2	Cyclin-dependent kinase B2-2
isotig44369	bHLH	AT4G02750.1	PCMP-H24	Pentatricopeptide repeat-containing protein At4g02750
isotig44385	AP2-EREBP	AT1G50640.1	ERF3	Ethylene-responsive transcription factor 3
isotig44391	GeBP	#N/A	#N/A	#N/A
isotig44397	TRAF	#N/A	#N/A	#N/A
isotig44405	AUX/IAA	AT3G06720.1	IMPA1	Importin subunit alpha-1
isotig44429	ABI3VP1	AT5G58280.1		Putative B3 domain-containing protein At5g58280
isotig44459	MADS	AT4G36180.1		Probable LRR receptor-like serine/threonine-protein kinase At4g36180
isotig44469	SNF2	AT2G28290.2	SYD	Chromatin structure-remodeling complex protein SYD
isotig44495	ABI3VP1	AT3G19184.1		B3 domain-containing protein At3g19184
isotig44549	NAC	AT1G52640.1		Pentatricopeptide repeat-containing protein At1g52640, mitochondrial
isotig44551	BES1	AT2G45880.1	BAM7	Beta-amylase 7
isotig44575	mTERF	AT5G40490.1		RNA-binding (RRM/RBD/RNP motifs) family protein
isotig44585	PHD	AT3G46870.1		Pentatricopeptide repeat-containing protein At3g46870
isotig44639	HB	AT4G35550.1	WOX13	WUSCHEL-related homeobox 13
isotig44643	MADS	AT5G01020.1		Serine/threonine-protein kinase At5g01020
isotig44665	WRKY	AT5G55090.1	MAPKKK15	mitogen-activated protein kinase kinase kinase 15
isotig44697	bHLH	AT1G11290.1	PCMP-H40	Pentatricopeptide repeat-containing protein At1g11290
isotig44705	FAR1	#N/A	#N/A	#N/A
isotig44745	HB	AT4G00730.1	ANL2	Homeobox-leucine zipper protein ANTHOCYANINLESS 2
isotig44793	TRAF	AT4G23160.1	CRK8	cysteine-rich RLK (RECEPTOR-like protein kinase) 8
isotig44809	MYB	AT4G18770.1	MYB98	Transcription factor MYB98
isotig44817	zf-HD	AT3G28920.1	ZHD9	Zinc-finger homeodomain protein 9
isotig44821	FAR1	ATMG00860.1	ORF158	Uncharacterized mitochondrial protein AtMg00860
isotig44853	bHLH	AT3G23330.1	PCMP-H32	Putative pentatricopeptide repeat-containing protein At3g23330
isotig44859	TRAF	AT4G23160.1	CRK8	cysteine-rich RLK (RECEPTOR-like protein kinase) 8
isotig44881	bZIP	AT2G35530.1	bZIP16	basic region/leucine zipper transcription factor 16
isotig44917	PHD	AT1G51450.1	TRO	Protein TRAUCO
isotig44933	RWP-RK	AT1G20230.1	PCMP-H21	Pentatricopeptide repeat-containing protein At1g20230
isotig44955	LOB	AT3G49940.1	LBD38	LOB domain-containing protein 38
isotig44973	MADS	AT3G21630.1	CERK1	Chitin elicitor receptor kinase 1
isotig45001	C2H2	AT4G25610.1		C2H2-like zinc finger protein
isotig45025	bHLH	AT1G63650.1	BHLH2	Transcription factor EGL1
isotig45069	bZIP	AT3G17430.1		Probable sugar phosphate/phosphate translocator At3g17430
isotig45115	NAC	AT1G62670.1	RPF2	Pentatricopeptide repeat-containing protein At1g62670, mitochondrial
isotig45127	bHLH	AT3G58690.1		Protein kinase superfamily protein
isotig45153	MYB-related	AT5G28640.1	GIF1	GRF1-interacting factor 1
isotig45161	SRS	AT5G12330.2	LRP1	Protein LATERAL ROOT PRIMORDIUM 1
isotig45187	TRAF	AT4G23160.1	CRK8	cysteine-rich RLK (RECEPTOR-like protein kinase) 8
isotig45203	Orphans	AT1G61180.1		Probable disease resistance protein At1g61180
isotig45213	C2H2	AT5G26610.1		D111/G-patch domain-containing protein
isotig45221	MED6	AT3G21350.1	MED6	Mediator of RNA polymerase II transcription subunit 6
isotig45239	C2H2	AT5G23590.1		DNAJ heat shock N-terminal domain-containing protein
isotig45283	TRAF	AT5G50900.1		ARM repeat superfamily protein
isotig45289	G2-like	AT3G17450.1		hAT dimerisation domain-containing protein
isotig45295	SNF2	AT1G62330.1		O-fucosyltransferase family protein
isotig45461	RWP-RK	AT4G02750.1	PCMP-H24	Pentatricopeptide repeat-containing protein At4g02750
isotig45465	MYB-related	AT1G71695.1	PER12	Peroxidase 12
isotig45481	AP2-EREBP	AT3G25530.1	GLYR1	Glyoxylate/succinic semialdehyde reductase 1
isotig45507	TRAF	AT4G23160.1	CRK8	cysteine-rich RLK (RECEPTOR-like protein kinase) 8
isotig45513	G2-like	AT2G40260.1		Homeodomain-like superfamily protein
isotig45525	FHA	AT3G07220.1	FHA2	FHA domain-containing protein FHA2
isotig45589	PLATZ	AT2G12646.1		PLATZ transcription factor family protein
isotig45615	HB	AT1G69780.1	ATHB-13	Homeobox-leucine zipper protein ATHB-13
isotig45621	NAC	AT4G38150.1		Pentatricopeptide repeat-containing protein At4g38150
isotig45637	G2-like	AT3G03980.1		NAD(P)-binding Rossmann-fold superfamily protein
isotig45703	GRF	AT1G50000.1		methyltransferases
isotig45753	mTERF	AT5G64950.1		Mitochondrial transcription termination factor family protein
isotig45797	LFY	AT5G61850.1	LFY	Protein LEAFY
isotig45827	PHD	AT2G24320.1		alpha/beta-Hydrolases superfamily protein
isotig45847	TRAF	#N/A	#N/A	#N/A
isotig45851	mTERF	AT5G07900.1		Mitochondrial transcription termination factor family protein
isotig45955	C3H	AT5G27720.1	LSM4	Sm-like protein LSM4
isotig45971	mTERF	AT5G19350.1	RBP47B'	Polyadenylate-binding protein RBP47B'
isotig45981	PBF-2-like	AT3G11400.1	EIF3G1	eukaryotic translation initiation factor 3G1
isotig46033	MADS	AT2G24230.1		Probable LRR receptor-like serine/threonine-protein kinase At2g24230
isotig46041	LOB	AT1G02150.1		Pentatricopeptide repeat-containing protein At1g02150
isotig46047	ARF	AT1G59750.1	ARF1	Auxin response factor 1
isotig46069	E2F-DP	AT5G03415.1	DPB	Transcription factor-like protein DPB
isotig46101	FAR1	AT4G15020.1		hAT transposon superfamily
isotig46247	NAC	AT1G05670.1		Pentatricopeptide repeat-containing protein At1g05670, mitochondrial
isotig46259	MYB-related	AT1G71695.1	PER12	Peroxidase 12
isotig46289	NAC	AT2G36240.1		Pentatricopeptide repeat-containing protein At2g36240
isotig46296	MADS	AT1G34300.1		G-type lectin S-receptor-like serine/threonine-protein kinase At1g34300
isotig46300	HB	AT2G33880.1	WOX9	WUSCHEL-related homeobox 9
isotig46311	Orphans	AT2G42040.1		CONTAINS InterPro DOMAIN/s: WRC (InterPro:IPR014977)
isotig46331	WRKY	AT4G36140.1		disease resistance protein (TIR-NBS-LRR class), putative
isotig46347	bHLH	AT3G23330.1	PCMP-H32	Putative pentatricopeptide repeat-containing protein At3g23330
isotig46351	RWP-RK	AT3G57430.1	PCMP-H81	Pentatricopeptide repeat-containing protein At3g57430, chloroplastic
isotig46357	LUG	AT5G58230.1	MSI1	Histone-binding protein MSI1
isotig46395	C3H	AT3G53460.1	CP29A	29 kDa ribonucleoprotein, chloroplastic
isotig46405	MADS	AT3G26940.1	CDG1	Serine/threonine-protein kinase CDG1
isotig46411	bZIP	AT3G59520.1	ATRBL13	RHOMBOID-like protein 13
isotig46437	C2H2	AT1G01040.1	DCL1	Endoribonuclease Dicer homolog 1
isotig46483	LUG	AT5G58230.1	MSI1	Histone-binding protein MSI1
isotig46513	NAC	AT5G59600.1	PCMP-E1	Pentatricopeptide repeat-containing protein At5g59600
isotig46521	FAR1	AT1G06990.1		GDSL esterase/lipase At1g06990
isotig46531	CCAAT	AT5G64950.1		Mitochondrial transcription termination factor family protein
isotig46543	CCAAT	AT5G19490.1		Histone superfamily protein
isotig46547	Orphans	AT2G45320.1		unknown protein
isotig46601	bZIP	AT3G11320.1		Probable sugar phosphate/phosphate translocator At3g11320
isotig46625	SET	AT5G21326.1	CIPK26	CBL-interacting serine/threonine-protein kinase 26
isotig46803	TRAF	#N/A	#N/A	#N/A
isotig46897	Orphans	AT5G36930.1		Disease resistance protein (TIR-NBS-LRR class) family
isotig46947	FAR1	AT5G33406.1		hAT dimerisation domain-containing protein / transposase-related
isotig46967	PLATZ	AT2G12646.1		PLATZ transcription factor family protein
isotig46987	FAR1	AT1G13230.1	PII-2	Piriformospora indica-insensitive protein 2
isotig46997	WRKY	AT1G69550.1		disease resistance protein (TIR-NBS-LRR class)
isotig47037	FAR1	#N/A	#N/A	#N/A
isotig47043	Orphans	AT1G72890.1		Disease resistance protein (TIR-NBS class)
isotig47101	MYB-related	AT1G71695.1	PER12	Peroxidase 12
isotig47115	TRAF	AT4G23160.1	CRK8	cysteine-rich RLK (RECEPTOR-like protein kinase) 8
isotig47117	WRKY	AT2G34830.1	WRKY35	Probable WRKY transcription factor 35
isotig47119	CCAAT	AT4G02570.1	CUL1	Cullin-1
isotig47165	SET	AT3G27580.1	D6PKL3	Serine/threonine-protein kinase D6PKL3
isotig47187	WRKY	AT1G69550.1		disease resistance protein (TIR-NBS-LRR class)
isotig47209	TRAF	#N/A	#N/A	#N/A
isotig47217	PHD	AT1G51450.1	TRO	Protein TRAUCO
isotig47241	SNF2	AT3G16720.1	ATL2	RING-H2 finger protein ATL2
isotig47275	SET	AT3G08730.1	ATPK1	Serine/threonine-protein kinase AtPK1/AtPK6
isotig47293	Tify	AT5G16400.1	TRXF2	Thioredoxin F2, chloroplastic
isotig47305	TRAF	AT4G23160.1	CRK8	cysteine-rich RLK (RECEPTOR-like protein kinase) 8
isotig47317	GNAT	AT1G50320.1	ATHX	Thioredoxin X, chloroplastic
isotig47333	TRAF	ATMG00820.1	ORF170	Uncharacterized mitochondrial protein AtMg00820
isotig47341	Coactivator_p15;Coactivator_p15	AT1G77230.1		Tetratricopeptide repeat (TPR)-like superfamily protein
isotig47367	bHLH	AT1G09200.1	HTR2	Histone H3.2
isotig47513	CCAAT	AT2G03430.1		Ankyrin repeat family protein
isotig47579	bHLH	AT1G09200.1	HTR2	Histone H3.2
isotig47589	MADS	AT1G77280.1		Protein kinase protein with adenine nucleotide alpha hydrolases-like domain
isotig47627	bHLH	AT1G09200.1	HTR2	Histone H3.2
isotig47679	TRAF	AT4G23160.1	CRK8	cysteine-rich RLK (RECEPTOR-like protein kinase) 8
isotig47688	C3H	AT1G73530.1		RNA-binding (RRM/RBD/RNP motifs) family protein
isotig47701	SOH1	AT5G19910.1	MED31	Mediator of RNA polymerase II transcription subunit 31
isotig47825	FAR1	AT3G07510.1		unknown protein
isotig47838	SET	AT1G67940.1	ABCI17	ABC transporter I family member 17
isotig47845	CCAAT	AT1G51060.1	HTA10	Probable histone H2A.1
isotig47907	C2C2-Dof	AT1G60710.1	ATB2	Probable aldo-keto reductase 4
isotig47939	NAC	AT1G52880.1	NAC018	NAC domain-containing protein 18
isotig47953	GNAT	AT5G13780.1		Acyl-CoA N-acyltransferases (NAT) superfamily protein
isotig47965	CSD	AT3G52150.1		RNA-binding (RRM/RBD/RNP motifs) family protein
isotig48019	CCAAT	AT5G64950.1		Mitochondrial transcription termination factor family protein
isotig48059	TRAF	AT4G23160.1	CRK8	cysteine-rich RLK (RECEPTOR-like protein kinase) 8
isotig48145	SAP	AT5G35770.1	SAP	Transcriptional regulator STERILE APETALA
isotig48213	TRAF	AT4G23160.1	CRK8	cysteine-rich RLK (RECEPTOR-like protein kinase) 8
isotig48237	CCAAT	AT4G31790.1		Probable diphthine synthase
isotig48259	WRKY	AT2G03340.1	WRKY3	Probable WRKY transcription factor 3
isotig48305	BSD	AT1G03350.1		BSD domain-containing protein
isotig48353	FAR1	AT1G13230.1	PII-2	Piriformospora indica-insensitive protein 2
isotig48361	Orphans	AT1G59940.1	ARR3	Two-component response regulator ARR3
isotig48429	TRAF	#N/A	#N/A	#N/A
isotig48471	AP2-EREBP	AT5G21960.1	ERF016	Ethylene-responsive transcription factor ERF016
isotig48515	mTERF	AT2G21710.1	EMB2219	Mitochondrial transcription termination factor family protein
isotig48717	TRAF	AT4G23160.1	CRK8	cysteine-rich RLK (RECEPTOR-like protein kinase) 8
isotig48797	FHA	AT2G18040.1	PIN1	Peptidyl-prolyl cis-trans isomerase Pin1
isotig48879	CCAAT	AT3G54560.1	H2AV	Histone H2A variant 1
isotig48883	LOB	AT3G03760.1	LBD20	LOB domain-containing protein 20
isotig48887	WRKY	AT3G13530.1	M3KE1	MAP3K epsilon protein kinase 1
isotig48905	TRAF	#N/A	#N/A	#N/A
isotig48921	C2H2	AT3G62600.1	ERDJ3B	DnaJ protein ERDJ3B
isotig48941	FAR1	AT1G71830.1	SERK1	Somatic embryogenesis receptor kinase 1
isotig49065	TRAF	#N/A	#N/A	#N/A
isotig49085	FAR1	AT3G05660.1	AtRLP33	receptor like protein 33
isotig49121	MYB-related	AT2G17880.1		Chaperone DnaJ-domain superfamily protein
isotig49209	CCAAT	AT1G52740.1	HTA9	Probable histone H2A variant 3
isotig49333	MADS	AT3G51740.1	IMK2	Probably inactive leucine-rich repeat receptor-like protein kinase IMK2
isotig49358	MADS	AT1G16670.1		Protein kinase superfamily protein
isotig49389	ULT	AT4G28190.1	ULT1	Protein ULTRAPETALA 1
isotig49477	SET	AT1G08650.1	PPCK1	Phosphoenolpyruvate carboxylase kinase 1
isotig49497	TRAF	AT4G23160.1	CRK8	cysteine-rich RLK (RECEPTOR-like protein kinase) 8
isotig49515	CCAAT	AT2G37060.1	NFYB8	Nuclear transcription factor Y subunit B-8
isotig49659	AP2-EREBP	AT5G21960.1	ERF016	Ethylene-responsive transcription factor ERF016
isotig49771	TRAF	#N/A	#N/A	#N/A
isotig49881	C3H	AT3G08000.1		RNA-binding (RRM/RBD/RNP motifs) family protein
isotig49889	C2H2	AT4G04885.1	PCFS4	Polyadenylation and cleavage factor homolog 4
isotig49903	RWP-RK	AT4G02750.1	PCMP-H24	Pentatricopeptide repeat-containing protein At4g02750
isotig49994	CCAAT	AT1G08880.1	HTA5	Probable histone H2AXa
isotig50011	TRAF	ATMG00810.1	ORF240B	Uncharacterized mitochondrial protein AtMg00810
isotig50205	Alfin-like	AT5G20510.1	AL5	PHD finger protein ALFIN-LIKE 5
isotig50474	SWI/SNF-BAF60b	AT3G03590.1		SWIB/MDM2 domain superfamily protein
isotig50479	ABI3VP1	ATMG00810.1	ORF240B	Uncharacterized mitochondrial protein AtMg00810
isotig50511	RB	AT1G68260.1		Thioesterase superfamily protein
isotig50515	MYB-related	AT1G05260.1	PER3	Peroxidase 3
isotig50591	MYB-related	AT1G06760.1		Histone H1.1
isotig50623	HB	AT5G06710.1	HAT14	Homeobox-leucine zipper protein HAT14
isotig50631	PHD	AT1G51450.1	TRO	Protein TRAUCO
isotig50663	NAC	AT3G15510.1	ATNAC2	NAC domain containing protein 2
isotig50769	HB	AT5G59340.1	WOX2	WUSCHEL-related homeobox 2
isotig50863	MADS	AT2G37710.1	LECRK41	L-type lectin-domain containing receptor kinase IV.1
isotig51071	MADS	AT3G57120.1		Protein kinase superfamily protein
isotig51147	FAR1	AT3G17450.1		hAT dimerisation domain-containing protein
isotig51191	TRAF	#N/A	#N/A	#N/A
isotig51263	bHLH	AT1G09200.1	HTR2	Histone H3.2
isotig51521	bHLH	AT1G09200.1	HTR2	Histone H3.2
isotig51523	TRAF	#N/A	#N/A	#N/A
isotig51527	FAR1	AT5G33406.1		hAT dimerisation domain-containing protein / transposase-related
isotig51613	NAC	AT1G19715.1	JAL3	Jacalin-related lectin 3
isotig51819	PHD	AT3G15670.1		Late embryogenesis abundant protein (LEA) family protein
isotig51837	TRAF	ATMG00710.1	ORF120	Uncharacterized mitochondrial protein AtMg00710
isotig51959	MADS	AT3G58780.3	AGL1	Agamous-like MADS-box protein AGL1
isotig52057	TRAF	AT4G23160.1	CRK8	cysteine-rich RLK (RECEPTOR-like protein kinase) 8
isotig52171	FAR1	AT5G33406.1		hAT dimerisation domain-containing protein / transposase-related
isotig52297	FAR1	AT3G17450.1		hAT dimerisation domain-containing protein
isotig52393	FAR1	AT5G33406.1		hAT dimerisation domain-containing protein / transposase-related
isotig52465	MYB-related	AT1G05260.1	PER3	Peroxidase 3
isotig52572	bHLH	AT1G09200.1	HTR2	Histone H3.2
isotig52685	TRAF	AT4G23160.1	CRK8	cysteine-rich RLK (RECEPTOR-like protein kinase) 8
isotig52691	CCAAT	AT1G08880.1	HTA5	Probable histone H2AXa
isotig52881	WRKY	AT1G56540.1		Disease resistance protein (TIR-NBS-LRR class) family
isotig53073	TRAF	AT4G23160.1	CRK8	cysteine-rich RLK (RECEPTOR-like protein kinase) 8
isotig53075	TRAF	ATMG00710.1	ORF120	Uncharacterized mitochondrial protein AtMg00710
isotig53306	bHLH	AT1G09200.1	HTR2	Histone H3.2
isotig53337	WRKY	AT1G69550.1		disease resistance protein (TIR-NBS-LRR class)
isotig53569	HB	AT3G18010.1	WOX1	WUSCHEL-related homeobox 1
isotig53695	NAC	#N/A	#N/A	#N/A
isotig54209	MYB-related	AT5G40570.1		Surfeit locus protein 2 (SURF2)
isotig54229	CPP	#N/A	#N/A	#N/A
isotig54617	NAC	ATMG00710.1	ORF120	Uncharacterized mitochondrial protein AtMg00710
isotig54723	C3H	AT3G02830.1	ZFN1	Zinc finger CCCH domain-containing protein 33
isotig55181	Trihelix	AT3G24490.1		Alcohol dehydrogenase transcription factor Myb/SANT-like family protein
isotig55411	ABI3VP1	AT5G62000.1	ARF2	Auxin response factor 2
isotig55709	WRKY	AT3G04220.1		Disease resistance protein (TIR-NBS-LRR class) family
isotig39288	DDT	AT2G23530.1		Zinc-finger domain of monoamine-oxidase A repressor R1
isotig39394	MYB	AT5G08520.1		Duplicated homeodomain-like superfamily protein
isotig39570	HB	AT2G33880.1	WOX9	WUSCHEL-related homeobox 9
isotig55934	PHD	AT4G22140.1	EBS	PHD finger family protein / bromo-adjacent homology (BAH) domain-containing protein
isotig55974	SNF2	AT2G46020.2	BRM	ATP-dependent helicase BRM
isotig55976	C3H	AT4G35800.1	NRPB1	DNA-directed RNA polymerase II subunit 1
isotig55978	PLATZ	AT3G19050.1	POK2	Phragmoplast orienting kinesin 2
isotig55980	FHA	AT1G22060.1		LOCATED IN: vacuole
isotig55981	C3H	AT3G45630.1		RNA binding (RRM/RBD/RNP motifs) family protein
isotig55992	C3H	AT1G73460.1		Protein kinase superfamily protein
isotig55993	FHA	AT5G10470.1	KCA1	Kinesin-like protein KCA1
isotig55994	bZIP	AT2G44710.1		RNA-binding (RRM/RBD/RNP motifs) family protein
isotig55995	MYB-related	AT3G21430.2	ALY3	Protein ALWAYS EARLY 3
isotig56002	MYB-related	AT2G41520.1	TPR15	Heat shock protein DnaJ with tetratricopeptide repeat
isotig56021	Jumonji	AT4G00990.1		Transcription factor jumonji (jmjC) domain-containing protein
isotig56022	C3H	AT2G16485.1	NERD	Zinc finger CCCH domain-containing protein 19
isotig56033	AP2-EREBP	AT4G21710.1	NRPB2	DNA-directed RNA polymerase II subunit 2
isotig56036	Tify	AT1G53300.1	TTL1	TPR repeat-containing thioredoxin TTL1
isotig56037	MADS	AT1G66150.1	TMK1	Probable receptor protein kinase TMK1
isotig56048	LUG	AT5G23430.1		Katanin p80 WD40 repeat-containing subunit B1 homolog
isotig56064	MYB-related	AT2G36960.1	TKI1	TSL-kinase interacting protein 1
isotig56071	MYB-related	AT4G39160.1		Homeodomain-like superfamily protein
isotig56076	WRKY	AT1G63700.1	YDA	Mitogen-activated protein kinase kinase kinase YODA
isotig56081	PHD	AT1G64960.1		ARM repeat superfamily protein
isotig56085	C3H	AT5G35970.1		P-loop containing nucleoside triphosphate hydrolases superfamily protein
isotig56088	MYB-related	AT3G21430.2	ALY3	Protein ALWAYS EARLY 3
isotig56096	Pseudo_ARR-B	AT5G02810.1	APRR7	Two-component response regulator-like APRR7
isotig56104	SNF2	AT2G44980.2		SNF2 domain-containing protein / helicase domain-containing protein
isotig56110	FHA	AT3G55270.1	MKP1	Protein-tyrosine-phosphatase MKP1
isotig56111	AUX/IAA	AT3G21540.1		transducin family protein / WD-40 repeat family protein
isotig56120	ABI3VP1	AT2G30470.1	VAL1	B3 domain-containing transcription repressor VAL1
isotig56124	C3H	AT1G63020.1	NRPD1	DNA-directed RNA polymerase IV subunit 1
isotig56130	MADS	AT1G18160.1		Protein kinase superfamily protein
isotig56143	HB	AT4G00730.1	ANL2	Homeobox-leucine zipper protein ANTHOCYANINLESS 2
isotig56145	SNF2	AT3G54280.1	BTAF1	TATA-binding protein-associated factor BTAF1
isotig56150	C2H2	AT5G18750.1		DNAJ heat shock N-terminal domain-containing protein
isotig56151	C3H	AT5G56510.1	APUM12	Pumilio homolog 12
isotig56154	DDT	AT1G67780.1		Zinc-finger domain of monoamine-oxidase A repressor R1 protein
isotig56155	SNF2	AT3G06400.2	CHR11	Putative chromatin-remodeling complex ATPase chain
isotig56156	MADS	AT3G02130.1	RPK2	LRR receptor-like serine/threonine-protein kinase RPK2
isotig56166	SET	AT5G47750.1	D6PKL2	Serine/threonine-protein kinase D6PKL2
isotig56168	Orphans	AT2G22400.1		S-adenosyl-L-methionine-dependent methyltransferases superfamily protein
isotig56170	TRAF	AT5G50900.1		ARM repeat superfamily protein
isotig56172	FHA	AT3G61570.1	GC3	Golgin candidate 3
isotig56173	TRAF	AT4G02680.1	EOL1	ETO1-like protein 1
isotig56199	TRAF	AT3G51770.1	ETO1	tetratricopeptide repeat (TPR)-containing protein
isotig56200	SET	AT2G23380.1	CLF	Histone-lysine N-methyltransferase CLF
isotig56201	FAR1	AT5G65700.1	BAM1	Leucine-rich repeat receptor-like serine/threonine-protein kinase BAM1
isotig56217	TRAF	AT1G74150.1		Galactose oxidase/kelch repeat superfamily protein
isotig56218	RWP-RK	AT1G53600.1	PCMP-E63	Pentatricopeptide repeat-containing protein At1g53600, mitochondrial
isotig56221	ABI3VP1	AT1G15750.1	TPL	Protein TOPLESS
isotig56223	bHLH	AT1G30570.1	HERK2	Probable receptor-like protein kinase At1g30570
isotig56230	C3H	AT1G19860.1		Zinc finger CCCH domain-containing protein 6
isotig56243	bZIP	AT4G35040.1	bZIP19	Basic-leucine zipper (bZIP) transcription factor family protein
isotig56256	SET	AT5G13960.1	SUVH4	Histone-lysine N-methyltransferase, H3 lysine-9 specific SUVH4
isotig56262	SET	AT2G23740.1	SUVR5	Histone-lysine N-methyltransferase SUVR5
isotig56266	bZIP	AT1G71770.1	PAB5	Polyadenylate-binding protein 5
isotig56270	PHD	AT1G79350.1	EMB1135	RING/FYVE/PHD zinc finger superfamily protein
isotig56284	ARID	AT5G04110.1	GYRB3	DNA GYRASE B3
isotig56285	C3H	AT2G41900.1		Zinc finger CCCH domain-containing protein 30
isotig56287	MYB	AT2G45100.1		Cyclin/Brf1-like TBP-binding protein
isotig56288	Tify	AT1G09900.1		Pentatricopeptide repeat-containing protein At1g09900
isotig56294	mTERF	AT4G16280.2	FCA	RNA binding
isotig56297	DBP	AT1G17550.1	HAB2	Protein phosphatase 2C 7
isotig56302	Orphans	AT1G11390.1		Protein kinase superfamily protein
isotig56306	PHD	AT1G05380.1		Acyl-CoA N-acyltransferase with RING/FYVE/PHD-type zinc finger protein
isotig56310	NAC	AT5G06400.1		Putative pentatricopeptide repeat-containing protein At5g06400, mitochondrial
isotig56313	HB	AT1G60160.1	POT12	Putative potassium transporter 12
isotig56315	Orphans	AT5G24810.1		ABC1 family protein
isotig56320	bHLH	AT1G67510.1		Leucine-rich repeat protein kinase family protein
isotig56322	AP2-EREBP	AT1G28370.1	ERF11	Ethylene-responsive transcription factor 11
isotig56325	FHA	AT2G29080.1	FTSH3	ATP-dependent zinc metalloprotease FTSH 3, mitochondrial
isotig56331	FHA	AT5G23720.1	PHS1	Dual specificity protein phosphatase PHS1
isotig56356	HMG	AT4G31210.1		DNA topoisomerase, type IA, core
isotig56368	C2H2	AT1G34370.2	STOP1	Protein SENSITIVE TO PROTON RHIZOTOXICITY 1
isotig56374	PHD	AT1G78240.1	QUA2	Probable pectin methyltransferase QUA2
isotig56375	FHA	AT5G38840.1		SMAD/FHA domain-containing protein
isotig56376	SNF2	AT3G06010.1	CHR12	Probable ATP-dependent DNA helicase CHR12
isotig56386	MADS	AT2G01820.1		Leucine-rich repeat protein kinase family protein
isotig56392	SNF2	AT1G05120.1		Helicase protein with RING/U-box domain
isotig56393	C2H2	AT3G48430.1	REF6	Lysine-specific demethylase REF6
isotig56396	MADS	AT3G51550.1	FER	Receptor-like protein kinase FERONIA
isotig56408	FHA	AT4G05190.1	ATK5	Kinesin-5
isotig56417	C3H	AT2G41900.1		Zinc finger CCCH domain-containing protein 30
isotig56419	SNF2	#N/A	#N/A	#N/A
isotig56428	FHA	AT5G53170.1	FTSH11	ATP-dependent zinc metalloprotease FTSH 11, chloroplastic/mitochondrial
isotig56433	AP2-EREBP	AT5G45140.1	NRPC2	nuclear RNA polymerase C2
isotig56439	MYB	AT3G18100.2	MYB4R1	myb domain protein 4r1
isotig56444	SNF2	AT3G12810.1	PIE1	Protein PHOTOPERIOD-INDEPENDENT EARLY FLOWERING 1
isotig56455	SNF2	AT1G48310.1	CHR18	chromatin remodeling factor18
isotig56460	FHA	AT3G01610.1	CDC48C	Cell division control protein 48 homolog C
isotig56465	HB	AT4G32600.1		RING/U-box superfamily protein
isotig56471	MADS	AT2G41890.1	SD31	G-type lectin S-receptor-like serine/threonine-protein kinase SD3-1
isotig56472	NAC	AT5G39710.1	EMB2745	Pentatricopeptide repeat-containing protein At5g39710
isotig56481	HB	AT4G21750.1	ATML1	Homeobox-leucine zipper protein MERISTEM L1
isotig56484	DBP	AT1G16220.1		Probable protein phosphatase 2C 6
isotig56491	FHA	AT1G34355.1	PS1	FHA domain-containing protein PS1
isotig56500	FHA	AT1G65010.1		Putative WEB family protein At1g65010, chloroplastic
isotig56507	bHLH	AT4G33170.1	PCMP-H53	Pentatricopeptide repeat-containing protein At4g33170
isotig56515	PHD	AT5G64030.1		Probable methyltransferase PMT26
isotig56517	Orphans	AT5G44800.1	CHR4	Protein CHROMATIN REMODELING 4
isotig56523	bHLH	AT5G01310.1	BHLH140	Transcription factor bHLH140
isotig56545	SBP	AT2G47070.1	SPL1	Squamosa promoter-binding-like protein 1
isotig56546	MYB-related	AT1G21700.1	SWI3C	SWI/SNF complex subunit SWI3C
isotig56548	C2H2	AT1G22310.1	MBD8	Methyl-CpG-binding domain-containing protein 8
isotig56553	PHD	AT1G57820.1	ORTH2	E3 ubiquitin-protein ligase ORTHRUS 2
isotig56558	bHLH	AT1G11290.1	PCMP-H40	Pentatricopeptide repeat-containing protein At1g11290
isotig56560	MADS	AT4G22130.1	SRF8	Protein STRUBBELIG-RECEPTOR FAMILY 8
isotig56565	GRAS	AT1G21450.1	SCL1	Scarecrow-like protein 1
isotig56566	C2H2	AT1G74250.1		DNAJ heat shock N-terminal domain-containing protein
isotig56567	C3H	AT3G51950.1		Zinc finger CCCH domain-containing protein 46
isotig56575	ARF	AT1G30330.1	ARF6	Auxin response factor 6
isotig56576	HB	AT1G73360.1	HDG11	Homeobox-leucine zipper protein HDG11
isotig56588	C3H	AT2G29190.1	APUM2	Pumilio homolog 2
isotig56609	CPP	AT3G57150.1	CBF5	H/ACA ribonucleoprotein complex subunit 4
isotig56625	C3H	AT1G54610.1		Probable serine/threonine-protein kinase At1g54610
isotig56634	GRF	AT2G22840.1	GRF1	Growth-regulating factor 1
isotig56635	MADS	AT5G10020.1		Probable inactive receptor kinase At5g10020
isotig56641	C3H	AT1G07350.1	SR45A	Serine/arginine-rich splicing factor SR45a
isotig56650	MADS	AT3G59420.1	ACR4	Serine/threonine-protein kinase-like protein ACR4
isotig56656	FHA	AT3G03060.1		P-loop containing nucleoside triphosphate hydrolases superfamily protein
isotig56668	PHD	AT4G14700.1	ORC1A	Origin of replication complex subunit 1A
isotig56669	SET	AT5G47750.1	D6PKL2	Serine/threonine-protein kinase D6PKL2
isotig56677	SNF2	AT5G66750.1	DDM1	ATP-dependent DNA helicase DDM1
isotig56681	NAC	AT3G22670.1		Pentatricopeptide repeat-containing protein At3g22670, mitochondrial
isotig56688	HB	AT1G52150.1	ATHB-15	Homeobox-leucine zipper protein ATHB-15
isotig56691	AP2-EREBP	AT1G14020.1		O-fucosyltransferase family protein
isotig56705	SNF2	AT5G66750.1	DDM1	ATP-dependent DNA helicase DDM1
isotig56713	Orphans	AT5G58140.2	PHOT2	Phototropin-2
isotig56719	C3H	AT2G41900.1		Zinc finger CCCH domain-containing protein 30
isotig56735	RB	AT3G12280.2	RBR1	Retinoblastoma-related protein 1
isotig56737	HB	AT1G52150.2	ATHB-15	Homeobox-leucine zipper protein ATHB-15
isotig56745	AP2-EREBP	AT5G58300.1		Probable inactive receptor kinase At5g58300
isotig56751	ARF	AT1G19220.1	ARF19	Auxin response factor 19
isotig56760	SET	AT3G45240.1	GRIK1	Serine/threonine-protein kinase GRIK1
isotig56770	C3H	AT3G58560.1	CCR4-1	Carbon catabolite repressor protein 4 homolog 1
isotig56774	C2C2-Dof	AT5G62940.1	DOF5.6	Dof zinc finger protein DOF5.6
isotig56786	PHD	AT1G05830.1	ATX2	Histone-lysine N-methyltransferase ATX2
isotig56791	Tify	AT5G01110.1		Pentatricopeptide repeat-containing protein At5g01110
isotig56795	C3H	AT5G23080.1	TGH	G patch domain-containing protein TGH
isotig56841	bHLH	AT4G02750.1	PCMP-H24	Pentatricopeptide repeat-containing protein At4g02750
isotig56843	C2H2	AT5G04895.1		DEA(D/H)-box RNA helicase family protein
isotig56846	PHD	AT4G21670.1	CPL1	RNA polymerase II C-terminal domain phosphatase-like 1
isotig56847	MADS	AT1G34300.1		G-type lectin S-receptor-like serine/threonine-protein kinase At1g34300
isotig56856	TRAF	AT4G23160.1	CRK8	cysteine-rich RLK (RECEPTOR-like protein kinase) 8
isotig56863	GNAT	AT5G01720.1	FBL3	F-box/LRR-repeat protein 3
isotig56867	SNF2	AT5G05130.1		DNA/RNA helicase protein
isotig56872	AP2-EREBP	AT2G44500.1		O-fucosyltransferase family protein
isotig56874	PHD	AT4G21070.1	BRCA1	Protein BREAST CANCER SUSCEPTIBILITY 1 homolog
isotig56876	DBP	AT1G17550.1	HAB2	Protein phosphatase 2C 7
isotig56898	bHLH	AT4G02750.1	PCMP-H24	Pentatricopeptide repeat-containing protein At4g02750
isotig56901	FAR1	AT2G24130.1		Putative leucine-rich repeat receptor-like serine/threonine-protein kinase At2g24130
isotig56907	SWI/SNF-BAF60b	AT2G24640.1	UBP19	Ubiquitin carboxyl-terminal hydrolase 19
isotig56912	NAC	AT4G19440.1		Tetratricopeptide repeat (TPR)-like superfamily protein
isotig56920	bZIP	AT1G49760.1	PAB8	Polyadenylate-binding protein 8
isotig56924	LUG	AT4G21130.1	EMB2271	U3 snoRNP-associated protein-like EMB2271
isotig56942	ARF	AT2G28350.1	ARF10	Auxin response factor 10
isotig56944	C2H2	AT2G35720.1	ATJ13	Chaperone protein dnaJ 13
isotig56948	FHA	AT3G55270.1	MKP1	Protein-tyrosine-phosphatase MKP1
isotig56953	NAC	AT3G27320.1	CXE11	Probable carboxylesterase 11
isotig56973	AP2-EREBP	AT5G57390.1	AIL5	AP2-like ethylene-responsive transcription factor AIL5
isotig56974	MADS	AT3G25560.1	NIK2	Protein NSP-INTERACTING KINASE 2
isotig56978	FHA	AT1G55550.1		P-loop containing nucleoside triphosphate hydrolases superfamily protein
isotig56991	SET	AT2G37840.1		Protein kinase superfamily protein
isotig56999	MADS	AT3G51740.1	IMK2	Probably inactive leucine-rich repeat receptor-like protein kinase IMK2
isotig57003	GNAT	AT3G57200.1		Glycosyltransferase-like At3g57200
isotig57004	GNAT	AT2G21470.1	SAE2	SUMO-activating enzyme subunit 2
isotig57007	bZIP	AT1G06070.1		Basic-leucine zipper (bZIP) transcription factor family protein
isotig57021	AP2-EREBP	AT5G35570.1		O-fucosyltransferase family protein
isotig57034	FHA	AT3G27120.1		P-loop containing nucleoside triphosphate hydrolases superfamily protein
isotig57043	bHLH	AT1G80870.1		Putative receptor-like protein kinase At1g80870
isotig57049	PHD	AT4G13240.1	ROPGEF9	Rop guanine nucleotide exchange factor 9
isotig57054	MADS	AT1G01540.2		Probable serine/threonine-protein kinase At1g01540
isotig57058	RWP-RK	AT4G02750.1	PCMP-H24	Pentatricopeptide repeat-containing protein At4g02750
isotig57059	C3H	AT1G16610.1	SR45	Serine/arginine-rich splicing factor SR45
isotig57076	C3H	AT3G12680.1	HUA1	Zinc finger CCCH domain-containing protein 37
isotig57079	RWP-RK	AT4G02750.1	PCMP-H24	Pentatricopeptide repeat-containing protein At4g02750
isotig57083	EIL	AT3G20770.1	EIN3	Protein ETHYLENE INSENSITIVE 3
isotig57102	DBP	AT5G06750.1		Probable protein phosphatase 2C 68
isotig57105	bHLH	AT1G68810.1	BHLH30	Transcription factor bHLH30
isotig57108	MYB-related	AT5G04130.1	GYRBM	DNA gyrase subunit B, mitochondrial
isotig57115	bZIP	AT1G29340.1	PUB17	U-box domain-containing protein 17
isotig57121	SNF2	AT5G01710.1		methyltransferases
isotig57124	MADS	AT1G07570.2	APK1A	Protein kinase APK1A, chloroplastic
isotig57133	bHLH	AT3G23330.1	PCMP-H32	Putative pentatricopeptide repeat-containing protein At3g23330
isotig57156	WRKY	AT1G62300.1	WRKY6	WRKY transcription factor 6
isotig57177	NAC	AT5G04410.1	NAC078	NAC domain-containing protein 78
isotig57181	Orphans	AT5G10720.1	AHK5	Histidine kinase 5
isotig57191	C3H	AT2G38770.1	EMB2765	P-loop containing nucleoside triphosphate hydrolases superfamily protein
isotig57199	RWP-RK	AT2G13600.1	PCMP-E76	Pentatricopeptide repeat-containing protein At2g13600
isotig57202	SET	AT1G02520.1	ABCB11	ABC transporter B family member 11
isotig57206	GeBP	AT3G04930.1		DNA-binding storekeeper protein-related transcriptional regulator
isotig57217	RWP-RK	AT4G02750.1	PCMP-H24	Pentatricopeptide repeat-containing protein At4g02750
isotig57218	E2F-DP	AT2G36010.1	E2FA	Transcription factor E2FA
isotig57225	RWP-RK	AT4G02750.1	PCMP-H24	Pentatricopeptide repeat-containing protein At4g02750
isotig57235	MADS	AT3G13380.1	BRL3	Receptor-like protein kinase BRI1-like 3
isotig57238	Tify	AT1G02420.1		Putative pentatricopeptide repeat-containing protein At1g02420
isotig57259	TRAF	AT5G19330.1	ARIA	ARM REPEAT PROTEIN INTERACTING WITH ABF2
isotig57265	NAC	AT3G16890.1	PPR40	Putative pentatricopeptide repeat-containing protein At3g16890, mitochondrial
isotig57274	bHLH	AT4G33990.1	EMB2758	Pentatricopeptide repeat-containing protein At4g33990
isotig57281	MADS	AT5G18610.1		Protein kinase superfamily protein
isotig57287	bHLH	AT2G16250.1		Probable LRR receptor-like serine/threonine-protein kinase At2g16250
isotig57297	WRKY	AT1G69220.1	SIK1	Protein kinase superfamily protein
isotig57298	RWP-RK	AT1G20230.1	PCMP-H21	Pentatricopeptide repeat-containing protein At1g20230
isotig57306	bHLH	AT1G11290.1	PCMP-H40	Pentatricopeptide repeat-containing protein At1g11290
isotig57312	MADS	AT5G13290.2	CRN	Inactive leucine-rich repeat receptor-like protein kinase CORYNE
isotig57320	CAMTA	AT3G16940.1	CMTA6	calmodulin binding
isotig57322	RWP-RK	AT4G02750.1	PCMP-H24	Pentatricopeptide repeat-containing protein At4g02750
isotig57323	SWI/SNF-SWI3	AT5G13010.1	EMB3011	RNA helicase family protein
isotig57329	bZIP	AT5G06950.1	TGA2	Transcription factor TGA2
isotig57336	C3H	AT1G49760.1	PAB8	Polyadenylate-binding protein 8
isotig57349	bHLH	AT4G13650.1	PCMP-H42	Pentatricopeptide repeat-containing protein At4g13650
isotig57355	PHD	AT1G26850.1		Probable methyltransferase PMT2
isotig57357	Orphans	AT4G21530.1	APC4	Anaphase-promoting complex subunit 4
isotig57363	MADS	AT4G32300.1	SD25	G-type lectin S-receptor-like serine/threonine-protein kinase SD2-5
isotig57365	C2C2-GATA	AT1G51600.1	GATA28	GATA transcription factor 28
isotig57367	C3H	AT1G32360.1		Zinc finger CCCH domain-containing protein 12
isotig57371	NAC	AT4G33300.1	ADR1-L1	Probable disease resistance protein At4g33300
isotig57376	FAR1	AT4G26050.1	PIRL8	Plant intracellular Ras-group-related LRR protein 8
isotig57397	TRAF	#N/A	#N/A	#N/A
isotig57411	WRKY	AT1G62300.1	WRKY6	WRKY transcription factor 6
isotig57422	NAC	AT1G03100.1		Pentatricopeptide repeat-containing protein At1g03100, mitochondrial
isotig57423	NAC	AT1G03100.1		Pentatricopeptide repeat-containing protein At1g03100, mitochondrial
isotig57427	LOB	AT5G63090.2	LOB	Protein LATERAL ORGAN BOUNDARIES
isotig57428	GNAT	AT5G19180.1	ECR1	NEDD8-activating enzyme E1 catalytic subunit
isotig57430	HB	AT2G35940.1	BLH1	BEL1-like homeodomain protein 1
isotig57439	NAC	AT1G26500.1		Putative pentatricopeptide repeat-containing protein At1g26500
isotig57441	MADS	AT2G48010.1	RKF3	Probable LRR receptor-like serine/threonine-protein kinase RKF3
isotig57446	C3H	AT3G21300.1		RNA methyltransferase family protein
isotig57449	FAR1	AT5G61480.1	TDR	Leucine-rich repeat receptor-like protein kinase TDR
isotig57450	TCP	AT2G45680.1	TCP9	Transcription factor TCP9
isotig57479	RWP-RK	AT4G02750.1	PCMP-H24	Pentatricopeptide repeat-containing protein At4g02750
isotig57496	MADS	AT1G28440.1	HSL1	Receptor-like protein kinase HSL1
isotig57504	SWI/SNF-SWI3	AT4G16310.1	LDL3	Lysine-specific histone demethylase 1 homolog 3
isotig57509	FAR1	#N/A	#N/A	#N/A
isotig57511	FHA	AT1G06430.1	FTSH8	ATP-dependent zinc metalloprotease FTSH 8, chloroplastic
isotig57522	C2C2-Dof	#N/A	#N/A	#N/A
isotig57525	Orphans	AT3G13490.1	OVA5	Lysyl-tRNA synthetase, class II
isotig57535	SBP	AT4G17180.1		O-Glycosyl hydrolases family 17 protein
isotig57541	bHLH	AT1G01450.1		Protein kinase superfamily protein
isotig57544	Tify	AT5G42310.1		Pentatricopeptide repeat-containing protein At5g42310, mitochondrial
isotig57546	bHLH	AT4G13650.1	PCMP-H42	Pentatricopeptide repeat-containing protein At4g13650
isotig57549	bHLH	AT3G26744.1	SCRM	Transcription factor ICE1
isotig57562	WRKY	AT4G33300.1	ADR1-L1	Probable disease resistance protein At4g33300
isotig57574	MADS	AT3G02130.1	RPK2	LRR receptor-like serine/threonine-protein kinase RPK2
isotig57586	MADS	AT2G36570.1	PXC1	Leucine-rich repeat receptor-like protein kinase PXC1
isotig57600	bHLH	AT4G37170.1	PCMP-H5	Pentatricopeptide repeat-containing protein At4g37170
isotig57607	Jumonji	AT5G46910.1		Transcription factor jumonji (jmj) family protein / zinc finger (C5HC2 type) family protein
isotig57613	AP2-EREBP	AT3G02880.1		Probable inactive receptor kinase At3g02880
isotig57620	MYB-related	AT1G30440.1		BTB/POZ domain-containing protein At1g30440
isotig57621	AUX/IAA	AT1G49040.1	SCD1	DENN domain and WD repeat-containing protein SCD1
isotig57622	mTERF	AT3G44600.1	CYP71	Peptidyl-prolyl cis-trans isomerase CYP71
isotig57628	C3H	AT2G23070.1		Casein kinase II subunit alpha, chloroplastic
isotig57632	PHD	AT2G31800.1		Integrin-linked protein kinase family
isotig57642	bHLH	AT1G11290.1	PCMP-H40	Pentatricopeptide repeat-containing protein At1g11290
isotig57650	PHD	AT3G19300.1		Protein kinase superfamily protein
isotig57651	MADS	AT5G10290.1		Probable LRR receptor-like serine/threonine-protein kinase At5g10290
isotig57652	MADS	AT1G49730.1		Protein kinase superfamily protein
isotig57662	Tify	AT1G02150.1		Pentatricopeptide repeat-containing protein At1g02150
isotig57664	C3H	AT1G08840.1	emb2411	DNA replication helicase, putative
isotig57666	FAR1	AT1G44110.1	CYCA1-1	Cyclin-A1-1
isotig57672	C3H	AT2G47850.2		Zinc finger CCCH domain-containing protein 32
isotig57679	PHD	AT4G38430.1	ROPGEF1	Rop guanine nucleotide exchange factor 1
isotig57685	C3H	AT3G44850.1		Protein kinase superfamily protein
isotig57700	FAR1	AT3G27020.1	YSL6	Probable metal-nicotianamine transporter YSL6
isotig57714	NAC	AT3G19960.1	VIII-1	Myosin-1
isotig57722	RWP-RK	AT2G22410.1	PCMP-E28	Pentatricopeptide repeat-containing protein At2g22410, mitochondrial
isotig57743	RWP-RK	AT4G02750.1	PCMP-H24	Pentatricopeptide repeat-containing protein At4g02750
isotig57756	bHLH	AT1G68920.1	BHLH49	Transcription factor bHLH49
isotig57760	HB	AT1G12760.1		E3 ubiquitin-protein ligase At1g12760
isotig57766	AUX/IAA	AT5G60940.1	CSTF50	Cleavage stimulation factor subunit 50
isotig57774	bHLH	AT1G11290.1	PCMP-H40	Pentatricopeptide repeat-containing protein At1g11290
isotig57776	MADS	AT3G24660.1	TMKL1	Putative kinase-like protein TMKL1
isotig57780	BES1	AT5G18670.1	BAM9	Inactive beta-amylase 9
isotig57783	PHD	AT4G10440.1		Probable methyltransferase PMT17
isotig57785	PHD	AT1G77250.1		RING/FYVE/PHD-type zinc finger family protein
isotig57790	C3H	AT3G49810.1	PUB30	U-box domain-containing protein 30
isotig57795	RWP-RK	AT4G02750.1	PCMP-H24	Pentatricopeptide repeat-containing protein At4g02750
isotig57803	SET	AT2G23740.1	SUVR5	Histone-lysine N-methyltransferase SUVR5
isotig57807	LOB	AT5G46580.1		Pentatricopeptide repeat-containing protein At5g46580, chloroplastic
isotig57810	AP2-EREBP	AT1G76270.1		O-fucosyltransferase family protein
isotig57825	bZIP	AT4G34110.1	PAB2	Polyadenylate-binding protein 2
isotig57829	FAR1	#N/A	#N/A	#N/A
isotig57830	TRAF	AT1G30440.1		BTB/POZ domain-containing protein At1g30440
isotig57832	MADS	AT1G21590.1		Protein kinase protein with adenine nucleotide alpha hydrolases-like domain
isotig57833	bHLH	AT3G07340.1	BHLH62	Transcription factor bHLH62
isotig57853	C3H	AT4G11970.1		YTH family protein
isotig57859	MADS	AT2G45340.1		Leucine-rich repeat protein kinase family protein
isotig57876	GeBP	AT3G04930.1		DNA-binding storekeeper protein-related transcriptional regulator
isotig57877	RWP-RK	AT1G64530.1	NLP6	Protein NLP6
isotig57880	CCAAT	AT1G30500.2	NFYA7	Nuclear transcription factor Y subunit A-7
isotig57887	WRKY	AT1G29860.1	WRKY71	Probable WRKY transcription factor 71
isotig57889	MYB-related	AT1G01510.1	AN	C-terminal binding protein AN
isotig57895	C2C2-Dof	AT2G37590.1	DOF2.4	Dof zinc finger protein DOF2.4
isotig57904	SWI/SNF-SWI3	AT4G29720.1	PAO5	Probable polyamine oxidase 5
isotig57905	NAC	AT1G54560.1	XI-E	Myosin-11
isotig57910	NAC	AT3G59040.2		Pentatricopeptide repeat-containing protein At3g59040
isotig57919	WRKY	AT1G79610.1	NHX6	Sodium/hydrogen exchanger 6
isotig57920	bHLH	AT3G23330.1	PCMP-H32	Putative pentatricopeptide repeat-containing protein At3g23330
isotig57924	bHLH	AT3G46790.1	CRR2	Pentatricopeptide repeat-containing protein At3g46790, chloroplastic
isotig57936	RWP-RK	AT3G26782.1	PCMP-H34	Pentatricopeptide repeat-containing protein At3g26782, mitochondrial
isotig57949	SWI/SNF-SWI3	AT4G18465.1		RNA helicase family protein
isotig57960	ARR-B	AT4G31920.1	ARR10	Two-component response regulator ARR10
isotig57961	bHLH	AT1G68920.3	BHLH49	Transcription factor bHLH49
isotig57964	FAR1	AT3G24660.1	TMKL1	Putative kinase-like protein TMKL1
isotig57967	Tify	AT1G71060.1		Pentatricopeptide repeat-containing protein At1g71060, mitochondrial
isotig57971	TCP	AT1G31810.1	FH14	Formin-like protein 14
isotig57973	AP2-EREBP	AT1G72360.2	ERF073	Ethylene-responsive transcription factor ERF073
isotig57984	MADS	AT2G37710.1	LECRK41	L-type lectin-domain containing receptor kinase IV.1
isotig57990	PHD	AT5G60990.1	RH10	DEAD-box ATP-dependent RNA helicase 10
isotig57992	GNAT	AT2G41450.1		N-acetyltransferases
isotig58010	C3H	AT2G19810.1		Zinc finger CCCH domain-containing protein 20
isotig58012	C3H	AT1G71800.1	CSTF64	Cleavage stimulating factor 64
isotig58014	MADS	AT3G55550.1	LECRKS4	L-type lectin-domain containing receptor kinase S.4
isotig58033	C2H2	AT2G28150.1		Domain of unknown function (DUF966)
isotig58052	SBP	AT3G23770.1		O-Glycosyl hydrolases family 17 protein
isotig58069	NAC	AT1G02150.1		Pentatricopeptide repeat-containing protein At1g02150
isotig58076	FAR1	AT1G28340.1	AtRLP4	receptor like protein 4
isotig58077	FAR1	ATMG00860.1	ORF158	Uncharacterized mitochondrial protein AtMg00860
isotig58079	MADS	AT1G01540.2		Probable serine/threonine-protein kinase At1g01540
isotig58081	DDT	AT4G12750.1		Homeodomain-like transcriptional regulator
isotig58087	DBP	AT1G67820.1		Probable protein phosphatase 2C 14
isotig58099	NAC	AT5G18270.2	ANAC087	Arabidopsis NAC domain containing protein 87
isotig58108	RWP-RK	AT1G20230.1	PCMP-H21	Pentatricopeptide repeat-containing protein At1g20230
isotig58121	NAC	AT1G09900.1		Pentatricopeptide repeat-containing protein At1g09900
isotig58139	GRAS	AT1G18000.1		UNC93-like protein 2
isotig58142	bHLH	AT3G49170.1	EMB2261	Pentatricopeptide repeat-containing protein At3g49170, chloroplastic
isotig58154	MYB-related	AT1G06760.1		Histone H1.1
isotig58170	bHLH	AT1G11290.1	PCMP-H40	Pentatricopeptide repeat-containing protein At1g11290
isotig58176	C2C2-Dof	AT5G62940.1	DOF5.6	Dof zinc finger protein DOF5.6
isotig58180	LOB	AT2G45420.1	LBD18	LOB domain-containing protein 18
isotig58189	Trihelix	AT1G33240.1	AT-GTL1	GT-2-like 1
isotig58190	G2-like	AT1G32240.1	KAN2	Probable transcription factor KAN2
isotig58197	NAC	AT1G09900.1		Pentatricopeptide repeat-containing protein At1g09900
isotig58198	AP2-EREBP	AT5G60450.1	ARF4	Auxin response factor 4
isotig58203	GeBP	#N/A	#N/A	#N/A
isotig58207	FAR1	AT5G62230.1	ERL1	LRR receptor-like serine/threonine-protein kinase ERL1
isotig58212	MADS	AT5G62710.1		Leucine-rich repeat protein kinase family protein
isotig58231	bZIP	AT1G12500.1		Probable sugar phosphate/phosphate translocator At1g12500
isotig58236	C2H2	AT5G54630.1		zinc finger protein-related
isotig58238	MYB-related	AT1G30440.1		BTB/POZ domain-containing protein At1g30440
isotig58240	FAR1	AT2G31880.1	SOBIR1	Leucine-rich repeat receptor-like serine/threonine/tyrosine-protein kinase SOBIR1
isotig58241	PHD	AT2G39750.1		Probable methyltransferase PMT11
isotig58247	C3H	AT4G30100.1		P-loop containing nucleoside triphosphate hydrolases superfamily protein
isotig58252	bZIP	AT3G11320.1		Probable sugar phosphate/phosphate translocator At3g11320
isotig58262	PHD	AT2G42010.1	PLDBETA1	Phospholipase D beta 1
isotig58265	SET	AT5G47750.1	D6PKL2	Serine/threonine-protein kinase D6PKL2
isotig58271	FAR1	AT3G15410.1		Leucine-rich repeat (LRR) family protein
isotig58278	RWP-RK	AT4G02750.1	PCMP-H24	Pentatricopeptide repeat-containing protein At4g02750
isotig58285	RWP-RK	AT4G02750.1	PCMP-H24	Pentatricopeptide repeat-containing protein At4g02750
isotig58294	bHLH	AT4G33990.1	EMB2758	Pentatricopeptide repeat-containing protein At4g33990
isotig58304	MADS	AT3G24660.1	TMKL1	Putative kinase-like protein TMKL1
isotig58306	ABI3VP1	AT3G15880.2	TPR4	Topless-related protein 4
isotig58308	bHLH	AT4G02750.1	PCMP-H24	Pentatricopeptide repeat-containing protein At4g02750
isotig58311	C3H	AT1G05460.1	SDE3	Probable RNA helicase SDE3
isotig58316	NAC	AT1G79490.1	EMB2217	Pentatricopeptide repeat-containing protein At1g79490, mitochondrial
isotig58323	C3H	AT3G19380.1	PUB25	U-box domain-containing protein 25
isotig58343	SBP	AT3G07320.1		O-Glycosyl hydrolases family 17 protein
isotig58346	zf-HD	AT2G02540.1	ZHD3	Zinc-finger homeodomain protein 3
isotig58360	PHD	AT3G01460.1	MBD9	Methyl-CpG-binding domain-containing protein 9
isotig58364	BSD	AT1G03350.1		BSD domain-containing protein
isotig58366	Orphans	AT5G58410.1		E3 ubiquitin-protein ligase listerin
isotig58367	MYB	AT5G11050.1	MYB64	myb domain protein 64
isotig58369	CCAAT	AT4G14540.1	NFYB3	Nuclear transcription factor Y subunit B-3
isotig58370	MYB-related	AT1G30440.1		BTB/POZ domain-containing protein At1g30440
isotig58374	PHD	AT2G19260.1		RING/FYVE/PHD zinc finger superfamily protein
isotig58383	PHD	AT1G18900.1		Pentatricopeptide repeat-containing protein At1g18900
isotig58388	MYB	AT5G58850.1	ATMYB119	myb domain protein 119
isotig58389	FAR1	AT5G07180.1	ERL2	LRR receptor-like serine/threonine-protein kinase ERL2
isotig58398	FAR1	AT1G34420.1		leucine-rich repeat transmembrane protein kinase family protein
isotig58408	WRKY	AT1G69310.1	WRKY57	Probable WRKY transcription factor 57
isotig58423	WRKY	AT5G14720.1		Protein kinase superfamily protein
isotig58424	MYB-related	AT1G50300.1	TAF15	Transcription initiation factor TFIID subunit 15
isotig58427	AP2-EREBP	AT5G15740.1		O-fucosyltransferase family protein
isotig58430	MADS	AT5G57670.2		Probable receptor-like serine/threonine-protein kinase At5g57670
isotig58431	RWP-RK	AT3G49710.1	PCMP-H79	Pentatricopeptide repeat-containing protein At3g49710
isotig58435	NAC	AT1G77360.1		Pentatricopeptide repeat-containing protein At1g77360, mitochondrial
isotig58439	CPP	AT4G29000.1	TCX5	Protein tesmin/TSO1-like CXC 5
isotig58440	HB	AT1G70300.1	POT6	Potassium transporter 6
isotig58454	bHLH	AT4G13650.1	PCMP-H42	Pentatricopeptide repeat-containing protein At4g13650
isotig58456	SBP	AT4G29360.2		Glucan endo-1,3-beta-glucosidase 12
isotig58460	RWP-RK	AT4G02750.1	PCMP-H24	Pentatricopeptide repeat-containing protein At4g02750
isotig58480	MADS	AT1G66460.1		Protein kinase superfamily protein
isotig58483	TRAF	AT3G20170.1		ARM repeat superfamily protein
isotig58484	C3H	AT5G51980.1	ZFWD2	Zinc finger CCCH domain-containing protein 63
isotig58489	TRAF	AT3G61600.1	POB1	BTB/POZ domain-containing protein POB1
isotig58490	bHLH	AT1G11290.1	PCMP-H40	Pentatricopeptide repeat-containing protein At1g11290
isotig58496	DDT	#N/A	#N/A	#N/A
isotig58506	AUX/IAA	AT5G65670.2	IAA9	Auxin-responsive protein IAA9
isotig58527	C2H2	AT1G67030.1	ZFP6	Zinc finger protein 6
isotig58531	PHD	AT3G58690.1		Protein kinase superfamily protein
isotig58537	TRAF	#N/A	#N/A	#N/A
isotig58542	GNAT	AT5G56740.1	HAG2	Histone acetyltransferase type B catalytic subunit
isotig58543	bHLH	AT4G02750.1	PCMP-H24	Pentatricopeptide repeat-containing protein At4g02750
isotig58544	FAR1	AT5G11300.1	CYCA2-2	Cyclin-A2-2
isotig58547	C2H2	AT5G67270.1	EB1C	Microtubule-associated protein RP/EB family member 1C
isotig58569	AUX/IAA	AT4G22910.1	FZR2	Protein FIZZY-RELATED 2
isotig58572	BSD	AT1G69040.2	ACR4	ACT domain-containing protein ACR4
isotig58577	MYB-related	AT1G67900.1		BTB/POZ domain-containing protein At1g67900
isotig58584	C3H	AT5G14640.1	ASK5	Shaggy-related protein kinase epsilon
isotig58585	LUG	AT2G41500.1	EMB2776	U4/U6 small nuclear ribonucleoprotein PRP4-like protein
isotig58592	CCAAT	AT1G72830.1	NFYA3	Nuclear transcription factor Y subunit A-3
isotig58610	TRAF	ATMG00810.1	ORF240B	Uncharacterized mitochondrial protein AtMg00810
isotig58637	HB	AT5G09400.1	POT7	Potassium transporter 7
isotig58662	Orphans	AT1G06560.1		NOL1/NOP2/sun family protein
isotig58673	bHLH	AT3G23330.1	PCMP-H32	Putative pentatricopeptide repeat-containing protein At3g23330
isotig58677	MADS	AT1G10850.1		Leucine-rich repeat protein kinase family protein
isotig58692	NAC	AT1G18900.1		Pentatricopeptide repeat-containing protein At1g18900
isotig58695	C2H2	AT1G58340.1	ZF14	MATE efflux family protein
isotig58706	PHD	AT1G31650.1	ROPGEF14	Rop guanine nucleotide exchange factor 14
isotig58719	C2H2	AT4G04885.1	PCFS4	Polyadenylation and cleavage factor homolog 4
isotig58723	RWP-RK	AT4G02750.1	PCMP-H24	Pentatricopeptide repeat-containing protein At4g02750
isotig58729	RWP-RK	AT4G02750.1	PCMP-H24	Pentatricopeptide repeat-containing protein At4g02750
isotig58730	MYB	AT3G55730.1	MYB109	myb domain protein 109
isotig58731	RWP-RK	AT4G02750.1	PCMP-H24	Pentatricopeptide repeat-containing protein At4g02750
isotig58738	Orphans	AT1G79890.1		RAD3-like DNA-binding helicase protein
isotig58752	C3H	AT2G33410.1		RNA-binding (RRM/RBD/RNP motifs) family protein
isotig58764	HMG	AT4G23800.1	HMGB6	High mobility group B protein 6
isotig58765	AP2-EREBP	AT1G52630.1		O-fucosyltransferase family protein
isotig58766	HB	AT4G08150.1	KNAT1	Homeobox protein knotted-1-like 1
isotig58767	TAZ	AT1G78840.1		Putative F-box/FBD/LRR-repeat protein At1g78840
isotig58770	RWP-RK	AT4G02750.1	PCMP-H24	Pentatricopeptide repeat-containing protein At4g02750
isotig58775	C2C2-Dof	AT2G47020.1		Peptide chain release factor 1
isotig58780	PHD	AT1G67180.1		zinc finger (C3HC4-type RING finger) family protein / BRCT domain-containing protein
isotig58807	C2H2	AT3G06778.1		Chaperone DnaJ-domain superfamily protein
isotig58817	SET	AT1G02970.1	WEE1	Wee1-like protein kinase
isotig58826	TCP	AT5G67470.1	FH6	Formin-like protein 6
isotig58828	bHLH	AT1G66920.1		Protein kinase superfamily protein
isotig58866	DBP	AT2G30020.1		Probable protein phosphatase 2C 25
isotig58875	WRKY	AT2G30590.1	WRKY21	Probable WRKY transcription factor 21
isotig58881	MADS	AT5G18610.1		Protein kinase superfamily protein
isotig58884	WRKY	AT1G73500.1	MKK9	Mitogen-activated protein kinase kinase 9
isotig58887	MYB-related	AT1G75500.1	WAT1	Protein WALLS ARE THIN 1
isotig58903	C2C2-GATA	AT3G51080.1	GATA6	GATA transcription factor 6
isotig58906	NAC	AT1G77360.1		Pentatricopeptide repeat-containing protein At1g77360, mitochondrial
isotig58936	HB	AT1G52150.1	ATHB-15	Homeobox-leucine zipper protein ATHB-15
isotig58951	MADS	AT2G17370.1	HMG2	3-hydroxy-3-methylglutaryl-coenzyme A reductase 2
isotig58960	AP2-EREBP	AT1G04910.1		Uncharacterized protein At1g04910
isotig58969	PHD	#N/A	#N/A	#N/A
isotig58977	C2H2	AT5G04340.1	ZAT6	Zinc finger protein ZAT6
isotig58996	TRAF	AT1G69550.1		disease resistance protein (TIR-NBS-LRR class)
isotig59011	NAC	AT4G01400.3	COG4	Pentatricopeptide repeat-containing protein At4g01400, mitochondrial
isotig59013	GRF	AT3G13960.1	GRF5	Growth-regulating factor 5
isotig59026	bHLH	AT2G24260.1	BHLH66	Transcription factor bHLH66
isotig59029	SET	AT1G14030.1	LSMT-L	0
isotig59039	PHD	AT3G61740.1	ATX3	Histone-lysine N-methyltransferase ATX3
isotig59041	MADS	AT3G50340.1		unknown protein
isotig59054	SNF2	AT1G72200.1	ATL11	RING-H2 finger protein ATL11
isotig59059	MYB	AT5G56090.1	COX15	Cytochrome c oxidase assembly protein COX15
isotig59062	MYB-related	AT1G09710.1		Homeodomain-like superfamily protein
isotig59069	FAR1	AT3G11520.1	CYCB1-3	Cyclin-B1-3
isotig59078	AUX/IAA	AT3G27640.1		Transducin/WD40 repeat-like superfamily protein
isotig59087	bZIP	AT2G15730.1		P-loop containing nucleoside triphosphate hydrolases superfamily protein
isotig59089	HB	AT4G11680.1		E3 ubiquitin-protein ligase At4g11680
isotig59097	FAR1	AT4G03010.1		RNI-like superfamily protein
isotig59102	MADS	AT5G15080.1		Probable receptor-like protein kinase At5g15080
isotig59110	SBP	AT2G01630.1		Glucan endo-1,3-beta-glucosidase 3
isotig59113	Tify	AT5G61990.1		Pentatricopeptide repeat-containing protein At5g61990, mitochondrial
isotig59120	bHLH	AT5G04780.1	PCMP-H16	Pentatricopeptide repeat-containing protein At5g04780
isotig59128	mTERF	AT1G79220.1		Mitochondrial transcription termination factor family protein
isotig59157	bHLH	AT3G23330.1	PCMP-H32	Putative pentatricopeptide repeat-containing protein At3g23330
isotig59161	FAR1	AT1G44110.1	CYCA1-1	Cyclin-A1-1
isotig59193	PHD	AT3G22750.1		Protein kinase superfamily protein
isotig59197	MYB	AT3G01140.1	MYB106	myb domain protein 106
isotig59198	MYB	AT5G06100.1	MYB33	myb domain protein 33
isotig59199	SNF2	AT5G22750.1	RAD5	Putative SWI/SNF-related matrix-associated actin-dependent regulator of chromatin subfamily A member 3-like 2
isotig59213	TRAF	AT3G56230.1		BTB/POZ domain-containing protein At3g56230
isotig59222	FAR1	AT2G26190.1		calmodulin-binding family protein
isotig59235	SWI/SNF-SWI3	AT3G10390.1	FLD	Flavin containing amine oxidoreductase family protein
isotig59237	FAR1	ATMG00860.1	ORF158	Uncharacterized mitochondrial protein AtMg00860
isotig59239	RWP-RK	AT4G02750.1	PCMP-H24	Pentatricopeptide repeat-containing protein At4g02750
isotig59258	SBP	AT5G50570.1	SPL13B	Squamosa promoter-binding-like protein 13A
isotig59269	TCP	AT1G28210.2	ATJ1	Chaperone protein dnaJ 1, mitochondrial
isotig59278	C3H	AT4G28980.2	CDKF-1	Cyclin-dependent kinase F-1
isotig59296	FAR1	AT5G65830.1	ATRLP57	receptor like protein 57
isotig59297	MADS	AT1G52540.1		Protein kinase superfamily protein
isotig59300	C2H2	AT3G27970.1		Exonuclease family protein
isotig59309	MADS	AT4G32300.1	SD25	G-type lectin S-receptor-like serine/threonine-protein kinase SD2-5
isotig59364	FAR1	AT4G15020.1		hAT transposon superfamily
isotig59366	Orphans	AT5G66460.1	MAN7	Mannan endo-1,4-beta-mannosidase 7
isotig59368	NAC	AT2G45530.1		RING/U-box superfamily protein
isotig59371	AP2-EREBP	AT5G09970.1	CYP78A7	Cytochrome P450 78A7
isotig59372	zf-HD	AT1G14440.1	ZHD4	Zinc-finger homeodomain protein 4
isotig59374	bHLH	AT3G23330.1	PCMP-H32	Putative pentatricopeptide repeat-containing protein At3g23330
isotig59392	HB	AT4G08150.1	KNAT1	Homeobox protein knotted-1-like 1
isotig59400	MYB	AT1G77380.1	AAP3	Amino acid permease 3
isotig59422	NAC	AT4G21820.1		binding
isotig59435	C2C2-Dof	AT5G60850.1	DOF5.4	Dof zinc finger protein DOF5.4
isotig59465	SBP	AT2G01630.1		Glucan endo-1,3-beta-glucosidase 3
isotig59474	RWP-RK	AT4G02750.1	PCMP-H24	Pentatricopeptide repeat-containing protein At4g02750
isotig59479	FAR1	AT4G03010.1		RNI-like superfamily protein
isotig59482	TRAF	AT5G40160.1	EMB506	Ankyrin repeat domain-containing protein EMB506, chloroplastic
isotig59491	NAC	AT1G12775.1		Pentatricopeptide repeat-containing protein At1g12775, mitochondrial
isotig59499	MADS	AT3G56370.1		Leucine-rich repeat protein kinase family protein
isotig59505	PHD	AT4G10440.1		Probable methyltransferase PMT17
isotig59507	AP2-EREBP	AT2G38940.1	PHT1-4	Inorganic phosphate transporter 1-4
isotig59510	DBP	AT4G03415.1		Probable protein phosphatase 2C 52
isotig59513	bHLH	AT5G50390.1	PCMP-H58	Pentatricopeptide repeat-containing protein At5g50390, chloroplastic
isotig59531	G2-like	AT4G22570.1	APT3	Adenine phosphoribosyltransferase 3
isotig59532	NAC	AT3G47550.3		RING/FYVE/PHD zinc finger superfamily protein
isotig59537	NAC	AT5G53950.1	NAC098	Protein CUP-SHAPED COTYLEDON 2
isotig59553	bHLH	AT4G02750.1	PCMP-H24	Pentatricopeptide repeat-containing protein At4g02750
isotig59562	Orphans	AT5G66460.1	MAN7	Mannan endo-1,4-beta-mannosidase 7
isotig59563	AP2-EREBP	AT5G44280.1	RING1A	Putative E3 ubiquitin-protein ligase RING1a
isotig59575	FAR1	AT2G26760.1	CYCB1-4	Cyclin-B1-4
isotig59584	RWP-RK	AT4G02750.1	PCMP-H24	Pentatricopeptide repeat-containing protein At4g02750
isotig59592	C3H	AT4G33910.1	P4H9	Probable prolyl 4-hydroxylase 9
isotig59598	HB	AT1G69780.1	ATHB-13	Homeobox-leucine zipper protein ATHB-13
isotig59603	RWP-RK	AT4G16835.1	DYW10	Pentatricopeptide repeat-containing protein At4g16835, mitochondrial
isotig59606	NAC	AT1G61870.1	PPR336	Pentatricopeptide repeat-containing protein At1g61870, mitochondrial
isotig59634	C3H	AT1G75340.1	CG1	Zinc finger CCCH domain-containing protein 16
isotig59654	Trihelix	AT3G10030.1		aspartate/glutamate/uridylate kinase family protein
isotig59655	NAC	AT2G27800.1		Pentatricopeptide repeat-containing protein At2g27800, mitochondrial
isotig59661	PLATZ	AT1G21000.1		PLATZ transcription factor family protein
isotig59683	NAC	AT5G18390.1		Pentatricopeptide repeat-containing protein At5g18390, mitochondrial
isotig59695	Tify	AT1G09900.1		Pentatricopeptide repeat-containing protein At1g09900
isotig59704	Trihelix	AT3G10030.1		aspartate/glutamate/uridylate kinase family protein
isotig59706	TRAF	AT4G23160.1	CRK8	cysteine-rich RLK (RECEPTOR-like protein kinase) 8
isotig59710	bHLH	AT1G68920.1	BHLH49	Transcription factor bHLH49
isotig59713	RWP-RK	AT4G02750.1	PCMP-H24	Pentatricopeptide repeat-containing protein At4g02750
isotig59719	GNAT	AT1G77670.1		Pyridoxal phosphate (PLP)-dependent transferases superfamily protein
isotig59728	AP2-EREBP	AT2G40340.1	DREB2C	Dehydration-responsive element-binding protein 2C
isotig59735	RWP-RK	AT4G02750.1	PCMP-H24	Pentatricopeptide repeat-containing protein At4g02750
isotig59740	GRAS	AT2G43710.2	FAB2	Acyl-
isotig59745	MADS	AT5G48670.1	AGL80	Agamous-like MADS-box protein AGL80
isotig59752	MYB	AT5G09220.1	AAP2	Amino acid permease 2
isotig59778	C3H	AT1G68830.1	STN7	Serine/threonine-protein kinase STN7, chloroplastic
isotig59790	MADS	AT3G08760.1	ATSIK	Protein kinase superfamily protein
isotig59815	bHLH	AT4G02750.1	PCMP-H24	Pentatricopeptide repeat-containing protein At4g02750
isotig59823	MADS	AT5G56890.1		Protein kinase superfamily protein
isotig59824	C2H2	AT2G45120.1	ZAT4	Zinc finger protein ZAT4
isotig59847	RWP-RK	AT4G02750.1	PCMP-H24	Pentatricopeptide repeat-containing protein At4g02750
isotig59849	HSF	AT1G46264.1	HSFB4	Heat stress transcription factor B-4
isotig59850	bHLH	AT1G11290.1	PCMP-H40	Pentatricopeptide repeat-containing protein At1g11290
isotig59852	FHA	AT5G10470.1	KCA1	Kinesin-like protein KCA1
isotig59916	AP2-EREBP	AT2G38940.1	PHT1-4	Inorganic phosphate transporter 1-4
isotig59919	Orphans	AT3G04280.1	ARR22	Two-component response regulator ARR22
isotig59923	BSD	AT1G69040.1	ACR4	ACT domain-containing protein ACR4
isotig59927	MADS	AT1G63430.1		Probable LRR receptor-like serine/threonine-protein kinase At1g63430
isotig59944	MYB-related	AT5G48800.1		BTB/POZ domain-containing protein At5g48800
isotig59953	C2C2-Dof	AT5G02460.1	DOF5.1	Dof zinc finger protein DOF5.1
isotig59957	FAR1	ATMG00860.1	ORF158	Uncharacterized mitochondrial protein AtMg00860
isotig59963	TRAF	AT4G23160.1	CRK8	cysteine-rich RLK (RECEPTOR-like protein kinase) 8
isotig59969	SET	AT4G32830.1	AUR1	Serine/threonine-protein kinase Aurora-1
isotig59985	C3H	AT5G37490.1	PUB21	U-box domain-containing protein 21
isotig60020	C3H	AT4G34580.1	SFH1	Phosphatidylinositol/phosphatidylcholine transfer protein SFH1
isotig60034	SET	AT4G33950.1	SRK2E	Serine/threonine-protein kinase SRK2E
isotig60049	Trihelix	AT3G14180.1	ASIL2	Trihelix transcription factor ASIL2
isotig60073	MYB	AT2G38090.1		Duplicated homeodomain-like superfamily protein
isotig60085	SBP	AT4G17180.1		O-Glycosyl hydrolases family 17 protein
isotig60120	bHLH	AT1G68810.1	BHLH30	Transcription factor bHLH30
isotig60123	PLATZ	AT1G32700.1		PLATZ transcription factor family protein
isotig60144	NAC	AT1G32770.1	NAC012	NAC domain-containing protein 12
isotig60147	C2H2	AT5G58000.1	RTNLB21	Reticulon-like protein B21
isotig60150	DBP	AT2G25620.1	AtDBP1	Probable protein phosphatase 2C 22
isotig60158	DBP	AT2G25620.1	AtDBP1	Probable protein phosphatase 2C 22
isotig60186	Trihelix	AT1G76880.1		Duplicated homeodomain-like superfamily protein
isotig60192	C3H	#N/A	#N/A	#N/A
isotig60201	SET	AT3G55080.1		SET domain-containing protein
isotig60216	CCAAT	AT1G08880.1	HTA5	Probable histone H2AXa
isotig60243	G2-like	AT2G01060.1		myb-like HTH transcriptional regulator family protein
isotig60270	WRKY	AT2G34830.1	WRKY35	Probable WRKY transcription factor 35
isotig60276	LUG	AT1G18850.1		unknown protein
isotig60280	Orphans	AT5G37530.1		NAD(P)-binding Rossmann-fold superfamily protein
isotig60291	PHD	AT1G07270.1	CDC6B	Cell division control protein 6 homolog B
isotig60314	TRAF	ATMG00300.1	ORF145A	Uncharacterized mitochondrial protein AtMg00300
isotig60326	NAC	AT3G15510.1	ATNAC2	NAC domain containing protein 2
isotig60334	ULT	AT4G28190.2	ULT1	Protein ULTRAPETALA 1
isotig60337	bHLH	AT4G36930.1	SPT	Transcription factor SPATULA
isotig60340	MYB	AT5G40780.1	LHT1	Lysine histidine transporter 1
isotig60344	MADS	AT1G79620.1		Leucine-rich repeat protein kinase family protein
isotig60381	C3H	AT1G16800.1		P-loop containing nucleoside triphosphate hydrolases superfamily protein
isotig60395	bHLH	AT1G66880.1		Protein kinase superfamily protein
isotig60409	bHLH	AT1G18390.1		Probable serine/threonine-protein kinase At1g18390
isotig60430	bHLH	AT3G23330.1	PCMP-H32	Putative pentatricopeptide repeat-containing protein At3g23330
isotig60432	HB	AT4G36870.1	BLH2	BEL1-like homeodomain protein 2
isotig60434	LOB	AT1G65620.1	LBD6	LOB domain-containing protein 6
isotig60450	NAC	ATMG00710.1	ORF120	Uncharacterized mitochondrial protein AtMg00710
isotig60458	C2H2	AT1G51220.1	WIP5	Zinc finger protein WIP5
isotig60500	bHLH	AT2G22070.1	PCMP-H41	Pentatricopeptide repeat-containing protein At2g22070
isotig60522	MADS	AT2G28930.3	APK1B	Protein kinase APK1B, chloroplastic
isotig60528	HB	AT2G22430.1	ATHB-6	Homeobox-leucine zipper protein ATHB-6
isotig60535	Orphans	AT2G20680.1	MAN2	Mannan endo-1,4-beta-mannosidase 2
isotig60554	WRKY	AT5G55560.1	WNK11	Probable serine/threonine-protein kinase WNK11
isotig60569	bHLH	AT4G02750.1	PCMP-H24	Pentatricopeptide repeat-containing protein At4g02750
isotig60591	FHA	AT4G05190.1	ATK5	Kinesin-5
isotig60630	NAC	AT1G09900.1		Pentatricopeptide repeat-containing protein At1g09900
isotig60635	Tify	AT3G56030.1		Pentatricopeptide repeat-containing protein At3g56030
isotig60669	MADS	AT1G80870.1		Putative receptor-like protein kinase At1g80870
isotig60670	NAC	AT1G79580.1	SMB	Protein SOMBRERO
isotig60704	DBP	AT1G03590.1	PPC6-6	Probable protein phosphatase 2C 1
isotig60710	RWP-RK	AT4G33170.1	PCMP-H53	Pentatricopeptide repeat-containing protein At4g33170
isotig60713	AP2-EREBP	AT2G41710.2		AP2-like ethylene-responsive transcription factor At2g41710
isotig60735	ABI3VP1	ATMG00810.1	ORF240B	Uncharacterized mitochondrial protein AtMg00810
isotig60767	SET	AT3G20830.1	UCNL	Serine/threonine-protein kinase UCNL
isotig60778	bHLH	AT1G25390.1		Protein kinase superfamily protein
isotig60786	SET	AT2G36910.1	ABCB1	ABC transporter B family member 1
isotig60831	DBP	AT1G22280.1	PAPP2C	Probable protein phosphatase 2C 9
isotig60878	SET	AT4G26610.1	D6PKL1	Serine/threonine-protein kinase D6PKL1
isotig60880	mTERF	AT1G79220.1		Mitochondrial transcription termination factor family protein
isotig60899	C3H	AT1G31500.1	CCR4-4	Carbon catabolite repressor protein 4 homolog 4
isotig60932	FAR1	AT3G17450.1		hAT dimerisation domain-containing protein
isotig60947	bHLH	AT3G23330.1	PCMP-H32	Putative pentatricopeptide repeat-containing protein At3g23330
isotig60955	NAC	AT4G29230.1	anac075	NAC domain containing protein 75
isotig60967	Trihelix	AT2G33550.1		Homeodomain-like superfamily protein
isotig60977	LFY	AT5G61850.1	LFY	Protein LEAFY
isotig60987	NAC	AT1G73710.1		Pentatricopeptide repeat-containing protein At1g73710
isotig61003	bHLH	AT1G56690.1	PCMP-H69	Pentatricopeptide repeat-containing protein At1g56690, mitochondrial
isotig61045	WRKY	AT4G08500.1	MEKK1	Mitogen-activated protein kinase kinase kinase 1
isotig61084	PHD	AT1G32190.1		alpha/beta-Hydrolases superfamily protein
isotig61088	bHLH	AT1G11290.1	PCMP-H40	Pentatricopeptide repeat-containing protein At1g11290
isotig61113	bHLH	AT4G02750.1	PCMP-H24	Pentatricopeptide repeat-containing protein At4g02750
isotig61117	Trihelix	AT3G10000.1	EDA31	Homeodomain-like superfamily protein
isotig61319	NAC	AT5G61430.1	NAC100	NAC domain-containing protein 100
isotig61321	C2C2-GATA	AT3G50870.1	GATA18	GATA transcription factor 18
isotig61329	FHA	AT4G14490.1		FHA domain-containing protein At4g14490
isotig61345	ABI3VP1	#N/A	#N/A	#N/A
isotig61359	WRKY	AT2G30590.1	WRKY21	Probable WRKY transcription factor 21
isotig61378	C2H2	AT3G57670.1	WIP2	Zinc finger protein WIP2
isotig61395	C2C2-GATA	AT1G60420.1		Probable nucleoredoxin 1
isotig61422	NAC	AT1G61110.1	NAC025	NAC transcription factor 25
isotig61435	Trihelix	#N/A	#N/A	#N/A
isotig61441	C2C2-GATA	AT3G50870.1	GATA18	GATA transcription factor 18
isotig61442	TRAF	#N/A	#N/A	#N/A
isotig61450	MYB	AT5G65790.1	ATMYB68	myb domain protein 68
isotig61454	FAR1	AT1G03440.1		Leucine-rich repeat (LRR) family protein
isotig61465	Orphans	AT5G66460.1	MAN7	Mannan endo-1,4-beta-mannosidase 7
isotig61483	bHLH	AT4G18520.1	PCMP-A2	Pentatricopeptide repeat-containing protein At4g18520
isotig61485	TRAF	AT4G23160.1	CRK8	cysteine-rich RLK (RECEPTOR-like protein kinase) 8
isotig61497	bHLH	AT1G18390.1		Probable serine/threonine-protein kinase At1g18390
isotig61540	NAC	AT3G15510.1	ATNAC2	NAC domain containing protein 2
isotig61546	BBR/BPC	AT1G68120.1	BPC3	basic pentacysteine 3
isotig61555	Trihelix	AT5G63420.1	emb2746	RNA-metabolising metallo-beta-lactamase family protein
isotig61563	mTERF	AT5G64950.1		Mitochondrial transcription termination factor family protein
isotig61564	WRKY	AT4G33300.1	ADR1-L1	Probable disease resistance protein At4g33300
isotig61590	C3H	AT1G49780.1	PUB26	U-box domain-containing protein 26
isotig61592	mTERF	AT5G64950.1		Mitochondrial transcription termination factor family protein
isotig61611	C3H	AT4G31200.2		SWAP (Suppressor-of-White-APricot)/surp RNA-binding domain-containing protein
isotig61625	Trihelix	AT3G10030.1		aspartate/glutamate/uridylate kinase family protein
isotig61629	C3H	AT5G06770.1		Zinc finger CCCH domain-containing protein 52
isotig61656	HB	AT4G27750.1	ISI1	binding
isotig61676	TRAF	AT5G48800.1		BTB/POZ domain-containing protein At5g48800
isotig61680	HB	AT3G01470.1	HAT5	Homeobox-leucine zipper protein HAT5
isotig61721	bHLH	AT4G33990.1	EMB2758	Pentatricopeptide repeat-containing protein At4g33990
isotig61725	G2-like	AT3G22220.1		hAT transposon superfamily
isotig61730	FAR1	AT1G71120.1	GLIP6	GDSL esterase/lipase 6
isotig61759	bHLH	AT3G23330.1	PCMP-H32	Putative pentatricopeptide repeat-containing protein At3g23330
isotig61791	MADS	AT4G32300.1	SD25	G-type lectin S-receptor-like serine/threonine-protein kinase SD2-5
isotig61797	bHLH	AT3G51990.1		Serine/threonine-protein kinase-like protein At3g51990
isotig61805	bHLH	AT1G09200.1	HTR2	Histone H3.2
isotig61826	NAC	AT3G48700.1	CXE13	Probable carboxylesterase 13
isotig61828	TRAF	AT4G23160.1	CRK8	cysteine-rich RLK (RECEPTOR-like protein kinase) 8
isotig61833	WRKY	AT5G55090.1	MAPKKK15	mitogen-activated protein kinase kinase kinase 15
isotig61838	WRKY	AT5G55090.1	MAPKKK15	mitogen-activated protein kinase kinase kinase 15
isotig61855	TRAF	AT4G33300.1	ADR1-L1	Probable disease resistance protein At4g33300
isotig61872	mTERF	AT4G24770.1	CP31A	31 kDa ribonucleoprotein, chloroplastic
isotig61898	FAR1	AT1G35710.1		Probable leucine-rich repeat receptor-like protein kinase At1g35710
isotig61943	Orphans	AT5G66460.1	MAN7	Mannan endo-1,4-beta-mannosidase 7
isotig61964	Coactivator_p15	AT5G09250.1	KIWI	RNA polymerase II transcriptional coactivator KIWI
isotig61980	bHLH	AT4G02750.1	PCMP-H24	Pentatricopeptide repeat-containing protein At4g02750
isotig62002	Tify	AT1G77360.1		Pentatricopeptide repeat-containing protein At1g77360, mitochondrial
isotig62012	mTERF	AT5G64950.1		Mitochondrial transcription termination factor family protein
isotig62017	C3H	AT3G48070.1		RING/U-box superfamily protein
isotig62028	SNF2	AT3G16720.1	ATL2	RING-H2 finger protein ATL2
isotig62053	C2H2	AT2G45120.1	ZAT4	Zinc finger protein ZAT4
isotig62081	NAC	AT2G30780.1		Pentatricopeptide repeat-containing protein At2g30780
isotig62084	mTERF	AT2G36000.1		Mitochondrial transcription termination factor family protein
isotig62091	FAR1	AT4G01130.1		GDSL esterase/lipase At4g01130
isotig62095	HB	AT4G35550.1	WOX13	WUSCHEL-related homeobox 13
isotig62100	PHD	AT5G44800.1	CHR4	Protein CHROMATIN REMODELING 4
isotig62113	PLATZ	AT1G21000.1		PLATZ transcription factor family protein
isotig62128	C3H	AT1G27650.1	U2AF35A	Splicing factor U2af small subunit A
isotig62132	FAR1	ATMG00860.1	ORF158	Uncharacterized mitochondrial protein AtMg00860
isotig62137	bHLH	AT4G33170.1	PCMP-H53	Pentatricopeptide repeat-containing protein At4g33170
isotig62163	WRKY	AT4G26090.1	RPS2	Disease resistance protein RPS2
isotig62166	ABI3VP1	AT1G61290.1	SYP124	Syntaxin-124
isotig62171	NAC	AT2G34050.1		INVOLVED IN: protein complex assembly
isotig62174	FAR1	AT5G66330.1		Leucine-rich repeat (LRR) family protein
isotig62175	HB	AT3G18380.1	SHH2	Protein SAWADEE HOMEODOMAIN HOMOLOG 2
isotig62179	SET	AT4G32830.1	AUR1	Serine/threonine-protein kinase Aurora-1
isotig62205	WRKY	AT3G44400.1		Disease resistance protein (TIR-NBS-LRR class) family
isotig62208	bHLH	AT3G26782.1	PCMP-H34	Pentatricopeptide repeat-containing protein At3g26782, mitochondrial
isotig62225	FAR1	AT5G06530.2	ABCG22	ABC transporter G family member 22
isotig62302	MYB	AT2G23290.1	AtMYB70	myb domain protein 70
isotig62314	bHLH	AT4G32300.1	SD25	G-type lectin S-receptor-like serine/threonine-protein kinase SD2-5
isotig62345	DBP	AT2G30020.1		Probable protein phosphatase 2C 25
isotig62363	AP2-EREBP	AT3G16770.1	RAP2-3	Ethylene-responsive transcription factor RAP2-3
isotig62383	SET	AT1G49180.1		protein kinase family protein
isotig62398	FAR1	AT1G65730.1	YSL7	Probable metal-nicotianamine transporter YSL7
isotig62402	Orphans	AT1G17615.1		Disease resistance protein (TIR-NBS class)
isotig62425	TRAF	ATMG00810.1	ORF240B	Uncharacterized mitochondrial protein AtMg00810
isotig62449	AP2-EREBP	AT2G40220.1	ABI4	Ethylene-responsive transcription factor ABI4
isotig62455	CCAAT	AT5G64950.1		Mitochondrial transcription termination factor family protein
isotig62475	C3H	AT1G27340.1	FBX6	F-box only protein 6
isotig62488	bHLH	AT1G08070.1	PCMP-H12	Pentatricopeptide repeat-containing protein At1g08070
isotig62500	Tify	AT4G29670.1	ACHT2	Thioredoxin-like 2-2, chloroplastic
isotig62573	GNAT	AT2G39000.3		Acyl-CoA N-acyltransferases (NAT) superfamily protein
isotig62587	MYB-related	AT1G71695.1	PER12	Peroxidase 12
isotig62595	ARF	AT4G30080.1	ARF16	Auxin response factor 16
isotig62609	G2-like	AT5G33406.1		hAT dimerisation domain-containing protein / transposase-related
isotig62672	FAR1	AT3G24240.1	RCH2	Receptor-like protein kinase 2
isotig62698	C3H	AT2G35930.1	PUB23	E3 ubiquitin-protein ligase PUB23
isotig62732	SNF2	AT3G07200.1		RING/U-box superfamily protein
isotig62742	Orphans	AT5G54470.1		B-box type zinc finger family protein
isotig62768	GNAT	AT5G50320.1	HAG3	Elongator complex protein 3
isotig62780	MYB-related	AT1G06760.1		Histone H1.1
isotig62794	AUX/IAA	AT2G43770.1		Transducin/WD40 repeat-like superfamily protein
isotig62816	TRAF	AT4G23160.1	CRK8	cysteine-rich RLK (RECEPTOR-like protein kinase) 8
isotig62826	HB	AT5G06710.1	HAT14	Homeobox-leucine zipper protein HAT14
isotig62873	DBP	AT2G30020.1		Probable protein phosphatase 2C 25
isotig62875	AP2-EREBP	AT4G17500.1	ERF1A	Ethylene-responsive transcription factor 1A
isotig62878	WRKY	AT4G30930.1	RPL21M	50S ribosomal protein L21, mitochondrial
isotig62895	NAC	AT5G01110.1		Pentatricopeptide repeat-containing protein At5g01110
isotig62898	MYB-related	AT5G28640.1	GIF1	GRF1-interacting factor 1
isotig62906	SNF2	AT2G20310.1	RIN13	RPM1 interacting protein 13
isotig62910	AP2-EREBP	AT3G61880.1	CYP78A9	Cytochrome P450 78A9
isotig62912	C3H	AT3G54180.1	CDKB1-1	Cyclin-dependent kinase B1-1
isotig62926	MYB-related	#N/A	#N/A	#N/A
isotig62927	AP2-EREBP	AT5G13330.1	ERF113	Ethylene-responsive transcription factor ERF113
isotig62929	TRAF	ATMG00810.1	ORF240B	Uncharacterized mitochondrial protein AtMg00810
isotig62932	C3H	AT1G73450.1		Protein kinase superfamily protein
isotig62954	AP2-EREBP	AT4G37750.1	ANT	AP2-like ethylene-responsive transcription factor ANT
isotig62966	CCAAT	AT3G48590.1	NFYC1	Nuclear transcription factor Y subunit C-1
isotig62978	mTERF	AT1G78930.1		Mitochondrial transcription termination factor family protein
isotig63022	SNF2	AT3G57300.1	INO80	DNA helicase INO80
isotig63053	HMG	AT2G34450.1	HMGB14	High mobility group B protein 14
isotig63056	bHLH	AT1G20230.1	PCMP-H21	Pentatricopeptide repeat-containing protein At1g20230
isotig63058	AP2-EREBP	AT2G40220.1	ABI4	Ethylene-responsive transcription factor ABI4
isotig63063	C3H	AT1G10210.1	MPK1	Mitogen-activated protein kinase 1
isotig63073	DDT	AT5G35210.1		metalloendopeptidases
isotig63147	PHD	#N/A	#N/A	#N/A
isotig63158	NAC	AT1G26870.1	FEZ	NAC (No Apical Meristem) domain transcriptional regulator superfamily protein
isotig63192	Tify	AT5G27280.1		Zim17-type zinc finger protein
isotig63194	Alfin-like	AT5G20510.1	AL5	PHD finger protein ALFIN-LIKE 5
isotig63222	MYB-related	AT5G14100.1	ABCI11	ABC transporter I family member 11, chloroplastic
isotig63246	LOB	AT3G58190.1	LBD29	LOB domain-containing protein 29
isotig63258	SBP	AT1G11820.2		Glucan endo-1,3-beta-glucosidase 1
isotig63311	CCAAT	AT2G27470.1	NF-YB11	nuclear factor Y, subunit B11
isotig63344	TRAF	ATMG00300.1	ORF145A	Uncharacterized mitochondrial protein AtMg00300
isotig63410	MYB-related	AT2G39510.1		WAT1-related protein At2g39510
isotig63454	NAC	AT1G12300.1		Pentatricopeptide repeat-containing protein At1g12300, mitochondrial
isotig63457	MADS	AT1G53440.1		Probable LRR receptor-like serine/threonine-protein kinase At1g53440
isotig63461	Tify	#N/A	#N/A	#N/A
isotig63479	bHLH	AT2G22410.1	PCMP-E28	Pentatricopeptide repeat-containing protein At2g22410, mitochondrial
isotig63510	NAC	AT5G06570.1	CXE15	Probable carboxylesterase 15
isotig63523	C2H2	AT4G13870.1	WEX	Werner Syndrome-like exonuclease
isotig63532	G2-like	AT4G09750.1		NAD(P)-binding Rossmann-fold superfamily protein
isotig63554	AP2-EREBP	AT2G40220.1	ABI4	Ethylene-responsive transcription factor ABI4
isotig63566	Trihelix	AT1G53280.1	DJ1B	Protein DJ-1 homolog B
isotig63576	NAC	AT1G62910.1		Pentatricopeptide repeat-containing protein At1g62910
isotig63598	ABI3VP1	AT3G11820.1	SYP121	Syntaxin-121
isotig63611	MYB-related	AT2G18050.1	HIS1-3	histone H1-3
isotig63620	NAC	AT3G12930.1	IJ	Protein Iojap, chloroplastic
isotig63665	LOB	AT5G63090.2	LOB	Protein LATERAL ORGAN BOUNDARIES
isotig63721	Orphans	AT3G59800.1		unknown protein
isotig63735	mTERF	AT4G19650.1		Mitochondrial transcription termination factor family protein
isotig63743	MADS	AT4G34500.1		Probable receptor-like serine/threonine-protein kinase At4g34500
isotig63747	MYB-related	AT1G49950.3	TRB1	Telomere repeat-binding factor 1
isotig63770	MADS	AT1G34300.1		G-type lectin S-receptor-like serine/threonine-protein kinase At1g34300
isotig63792	NAC	AT1G01720.1	NAC002	NAC domain-containing protein 2
isotig63796	C2H2	AT3G15080.1		Polynucleotidyl transferase, ribonuclease H-like superfamily protein
isotig63836	bHLH	AT3G53630.1		unknown protein
isotig63892	ABI3VP1	#N/A	#N/A	#N/A
isotig63926	MYB-related	AT2G44430.1		DNA-binding bromodomain-containing protein
isotig63970	bHLH	AT4G29930.1	BHLH27	Transcription factor bHLH27
isotig63973	FAR1	AT5G46330.1	FLS2	LRR receptor-like serine/threonine-protein kinase FLS2
isotig64057	bHLH	AT1G16480.1		Tetratricopeptide repeat (TPR)-like superfamily protein
isotig64134	G2-like	AT3G46640.1	LUX	Transcription factor LUX
isotig64168	FAR1	AT1G73080.1	PEPR1	Leucine-rich repeat receptor-like protein kinase PEPR1
isotig64194	C2H2	#N/A	#N/A	#N/A
isotig64244	C2H2	AT4G07990.1		Chaperone DnaJ-domain superfamily protein
isotig64300	Trihelix	AT1G76880.1		Duplicated homeodomain-like superfamily protein
isotig64354	CSD	AT2G18540.1		RmlC-like cupins superfamily protein
isotig64387	TRAF	ATMG00810.1	ORF240B	Uncharacterized mitochondrial protein AtMg00810
isotig64410	FAR1	ATMG00860.1	ORF158	Uncharacterized mitochondrial protein AtMg00860
isotig64424	bHLH	AT3G58850.1	PAR2	Transcription factor PAR2
isotig64448	CCAAT	AT4G14540.1	NFYB3	Nuclear transcription factor Y subunit B-3
isotig64476	C2H2	AT3G03300.1	DCL2	Endoribonuclease Dicer homolog 2
isotig64521	NAC	AT4G23160.1	CRK8	cysteine-rich RLK (RECEPTOR-like protein kinase) 8
isotig64531	GNAT	AT1G24040.1		Acyl-CoA N-acyltransferases (NAT) superfamily protein
isotig64542	mTERF	AT2G21710.1	EMB2219	Mitochondrial transcription termination factor family protein
isotig64601	mTERF	AT2G03050.1	EMB93	Mitochondrial transcription termination factor family protein
isotig64618	DDT	AT4G37110.1		Zinc-finger domain of monoamine-oxidase A repressor R1
isotig64678	Tify	#N/A	#N/A	#N/A
isotig64680	FAR1	AT3G17450.1		hAT dimerisation domain-containing protein
isotig64762	C3H	AT3G54180.1	CDKB1-1	Cyclin-dependent kinase B1-1
isotig64812	MYB	AT3G01140.1	MYB106	myb domain protein 106
isotig64896	HMG	AT3G51880.1	HMGB1	High mobility group B protein 1
isotig64932	TRAF	AT4G23160.1	CRK8	cysteine-rich RLK (RECEPTOR-like protein kinase) 8
isotig65038	PHD	AT5G24330.1	ATXR6	Histone-lysine N-methyltransferase ATXR6
isotig65095	SNF2	AT2G46160.1	ATL67	RING-H2 finger protein ATL67
isotig65096	Tify	AT5G13220.1	TIFY9	Protein TIFY 9
isotig65135	MYB	AT3G18100.2	MYB4R1	myb domain protein 4r1
isotig65151	FAR1	AT1G17750.1	PEPR2	Leucine-rich repeat receptor-like protein kinase PEPR2
isotig65159	TRAF	AT4G23160.1	CRK8	cysteine-rich RLK (RECEPTOR-like protein kinase) 8
isotig65178	CCAAT	AT2G13570.1	NFYB7	Nuclear transcription factor Y subunit B-7
isotig65236	FAR1	AT3G04790.1	RPI3	Probable ribose-5-phosphate isomerase 3, chloroplastic
isotig65242	C3H	AT2G45910.1	PUB33	U-box domain-containing protein 33
isotig65247	bZIP	AT5G18880.1		RNA-directed DNA polymerase (reverse transcriptase)-related family protein
isotig65284	RWP-RK	AT3G53360.1	PCMP-E86	Pentatricopeptide repeat-containing protein At3g53360, mitochondrial
isotig65297	TRAF	AT4G23160.1	CRK8	cysteine-rich RLK (RECEPTOR-like protein kinase) 8
isotig65321	C2C2-Dof	AT1G60710.1	ATB2	Probable aldo-keto reductase 4
isotig65361	SNF2	AT3G19950.1		E3 ubiquitin-protein ligase RING1-like
isotig65383	bHLH	AT2G16910.1	AMS	Transcription factor ABORTED MICROSPORES
isotig65384	AP2-EREBP	AT1G28360.1	ERF12	Ethylene-responsive transcription factor 12
isotig65385	NAC	AT1G52880.1	NAC018	NAC domain-containing protein 18
isotig65408	bHLH	AT2G03880.1	PCMP-H44	Pentatricopeptide repeat-containing protein At2g03880, mitochondrial
isotig65411	Jumonji	AT1G08620.1	JMJ16	Putative lysine-specific demethylase JMJ16
isotig65479	SNF2	AT1G53820.1	ATL60	RING-H2 finger protein ATL60
isotig65508	FAR1	AT2G23540.1		GDSL esterase/lipase At2g23540
isotig65561	TRAF	ATMG00300.1	ORF145A	Uncharacterized mitochondrial protein AtMg00300
isotig65564	RWP-RK	AT4G02750.1	PCMP-H24	Pentatricopeptide repeat-containing protein At4g02750
isotig65605	mTERF	AT2G21710.1	EMB2219	Mitochondrial transcription termination factor family protein
isotig65611	WRKY	AT1G69550.1		disease resistance protein (TIR-NBS-LRR class)
isotig65615	TRAF	ATMG00300.1	ORF145A	Uncharacterized mitochondrial protein AtMg00300
isotig65630	HMG	AT5G23420.1	HMGB7	High mobility group B protein 7
isotig65643	NAC	AT3G04070.2	anac047	NAC domain containing protein 47
isotig65653	OFP	AT1G79960.1	OFP14	Transcription repressor OFP14
isotig65664	C3H	AT1G20930.1	CDKB2-2	Cyclin-dependent kinase B2-2
isotig65695	C3H	AT1G20930.1	CDKB2-2	Cyclin-dependent kinase B2-2
isotig65696	PHD	AT5G15540.1	EMB2773	PHD finger family protein
isotig65709	AP2-EREBP	AT3G15210.1	ERF4	Ethylene-responsive transcription factor 4
isotig65718	FAR1	AT1G71691.2		GDSL esterase/lipase At1g71691
isotig65719	C3H	AT1G20580.1	SMD3B	Small nuclear ribonucleoprotein SmD3b
isotig65796	bZIP	AT3G17611.1	ATRBL14	Uncharacterized protein At3g17611
isotig65837	RWP-RK	AT2G22070.1	PCMP-H41	Pentatricopeptide repeat-containing protein At2g22070
isotig65843	OFP	AT2G30400.1	OFP2	Transcription repressor OFP2
isotig65847	SNF2	AT3G16720.1	ATL2	RING-H2 finger protein ATL2
isotig65876	NAC	AT5G41170.1		Pentatricopeptide repeat-containing protein At5g41170, mitochondrial
isotig65883	bHLH	AT4G26610.1	D6PKL1	Serine/threonine-protein kinase D6PKL1
isotig65894	FAR1	AT4G28780.1		GDSL esterase/lipase At4g28780
isotig65956	NAC	#N/A	#N/A	#N/A
isotig66011	Tify	AT3G49730.1		Pentatricopeptide repeat-containing protein At3g49730
isotig66061	AP2-EREBP	AT1G74930.1	ERF018	Ethylene-responsive transcription factor ERF018
isotig66066	GNAT	AT4G24210.1	GID2	F-box protein GID2
isotig66086	bHLH	AT1G09200.1	HTR2	Histone H3.2
isotig66107	FAR1	AT3G51680.1	SDR2A	Short-chain dehydrogenase reductase 2a
isotig66237	bHLH	AT3G06590.1	BHLH148	Transcription factor bHLH148
isotig66263	mTERF	AT5G64950.1		Mitochondrial transcription termination factor family protein
isotig66368	FAR1	AT4G26790.1		GDSL esterase/lipase At4g26790
isotig66398	FAR1	AT4G15020.1		hAT transposon superfamily
isotig66400	MYB-related	AT1G19400.1		Erythronate-4-phosphate dehydrogenase family protein
isotig66405	NAC	AT4G12010.1		Disease resistance protein (TIR-NBS-LRR class) family
isotig66433	NAC	AT1G01720.1	NAC002	NAC domain-containing protein 2
isotig66485	bHLH	AT1G20230.1	PCMP-H21	Pentatricopeptide repeat-containing protein At1g20230
isotig66487	bHLH	AT2G24260.1	BHLH66	Transcription factor bHLH66
isotig66561	TRAF	AT4G23160.1	CRK8	cysteine-rich RLK (RECEPTOR-like protein kinase) 8
isotig66609	PHD	AT4G22140.2	EBS	PHD finger family protein / bromo-adjacent homology (BAH) domain-containing protein
isotig66671	TRAF	AT4G23160.1	CRK8	cysteine-rich RLK (RECEPTOR-like protein kinase) 8
isotig66708	Tify	AT1G74950.1	TIFY10B	Protein TIFY 10B
isotig66732	SNF2	AT1G72200.1	ATL11	RING-H2 finger protein ATL11
isotig66747	Orphans	AT1G70060.1	SNL4	Paired amphipathic helix protein Sin3-like 4
isotig66844	OFP	AT5G19650.1	OFP8	Transcription repressor OFP8
isotig67025	WRKY	AT3G51560.1		Disease resistance protein (TIR-NBS-LRR class) family
isotig67033	Jumonji	AT5G13950.1		unknown protein
isotig67076	LOB	AT1G67100.1	LBD40	LOB domain-containing protein 40
isotig67087	MYB-related	AT2G30620.1		Histone H1.2
isotig67208	LOB	AT1G67100.1	LBD40	LOB domain-containing protein 40
isotig67226	HB	AT5G59340.1	WOX2	WUSCHEL-related homeobox 2
isotig67228	GNAT	AT4G03520.1	ATHM2	Thioredoxin M2, chloroplastic
isotig67249	TRAF	#N/A	#N/A	#N/A
isotig67255	C2H2	AT4G36040.1	ATJ11	Chaperone protein dnaJ 11, chloroplastic
isotig67259	SET	AT5G19360.1	CPK34	Calcium-dependent protein kinase 34
isotig67260	WRKY	AT1G29860.1	WRKY71	Probable WRKY transcription factor 71
isotig67346	PHD	AT5G15540.1	EMB2773	PHD finger family protein
isotig67487	MYB-related	AT1G06760.1		Histone H1.1
isotig67503	TRAF	ATMG00810.1	ORF240B	Uncharacterized mitochondrial protein AtMg00810
isotig67570	mTERF	AT1G78930.1		Mitochondrial transcription termination factor family protein
isotig67587	AP2-EREBP	#N/A	#N/A	#N/A
isotig67615	FAR1	AT1G43260.1		hAT transposon superfamily protein
isotig67696	HB	AT2G04240.1	XERICO	Probable E3 ubiquitin-protein ligase XERICO
isotig67767	BES1	AT3G23920.1	BAM1	Beta-amylase 1, chloroplastic
isotig67780	bHLH	AT4G18520.1	PCMP-A2	Pentatricopeptide repeat-containing protein At4g18520
isotig67786	FAR1	AT3G02050.1	POT4	Potassium transporter 4
isotig67818	FAR1	AT5G27640.1	TIF3B1	Eukaryotic translation initiation factor 3 subunit B
isotig67864	MYB-related	AT5G38900.1		Thioredoxin superfamily protein
isotig67950	AP2-EREBP	AT1G19210.1	ERF017	Ethylene-responsive transcription factor ERF017
isotig67990	PHD	AT1G78380.1	GSTU19	Glutathione S-transferase U19
isotig68092	bHLH	AT2G22070.1	PCMP-H41	Pentatricopeptide repeat-containing protein At2g22070
isotig68230	HB	AT3G01470.1	HAT5	Homeobox-leucine zipper protein HAT5
isotig68285	HB	AT1G27050.1	ATHB54	Uncharacterized protein At1g27050
isotig68293	MYB	AT1G66230.1	MYB20	myb domain protein 20
isotig68347	PBF-2-like	AT3G10400.1	SNRNP31	U11/U12 small nuclear ribonucleoprotein 31 kDa protein
isotig68373	TRAF	AT4G23160.1	CRK8	cysteine-rich RLK (RECEPTOR-like protein kinase) 8
isotig68380	BES1	AT3G23920.1	BAM1	Beta-amylase 1, chloroplastic
isotig68465	Orphans	AT2G42040.1		CONTAINS InterPro DOMAIN/s: WRC (InterPro:IPR014977)
isotig68466	GNAT	AT4G24210.1	GID2	F-box protein GID2
isotig68573	Tify	AT1G62910.1		Pentatricopeptide repeat-containing protein At1g62910
isotig68621	FAR1	AT2G26330.1	ERECTA	LRR receptor-like serine/threonine-protein kinase ERECTA
isotig68667	C3H	AT1G32360.1		Zinc finger CCCH domain-containing protein 12
isotig68691	FAR1	#N/A	#N/A	#N/A
isotig68928	GNAT	AT5G15770.1	GNA1	Glucosamine 6-phosphate N-acetyltransferase
isotig68993	bHLH	AT3G23330.1	PCMP-H32	Putative pentatricopeptide repeat-containing protein At3g23330
isotig69049	TRAF	AT4G23160.1	CRK8	cysteine-rich RLK (RECEPTOR-like protein kinase) 8
isotig69051	TRAF	#N/A	#N/A	#N/A
isotig69134	FAR1	AT5G33406.1		hAT dimerisation domain-containing protein / transposase-related
isotig69251	NAC	#N/A	#N/A	#N/A
isotig69262	bHLH	AT1G09200.1	HTR2	Histone H3.2
isotig69337	TRAF	#N/A	#N/A	#N/A
isotig69364	bHLH	AT2G20390.1		unknown protein
isotig69379	G2-like	AT2G40260.1		Homeodomain-like superfamily protein
isotig69450	SWI/SNF-BAF60b	AT4G26810.1		SWIB/MDM2 domain superfamily protein
isotig69507	TRAF	AT4G23160.1	CRK8	cysteine-rich RLK (RECEPTOR-like protein kinase) 8
isotig69544	FAR1	ATMG00860.1	ORF158	Uncharacterized mitochondrial protein AtMg00860
isotig69572	FAR1	#N/A	#N/A	#N/A
isotig69613	NAC	AT1G68620.1	CXE6	Probable carboxylesterase 6
isotig69629	SNF2	AT2G47560.1	ATL64	RING-H2 finger protein ATL64
isotig69719	SNF2	AT3G61460.1	BRH1	brassinosteroid-responsive RING-H2
isotig69734	ARR-B	AT4G16110.1	ARR2	Two-component response regulator ARR2
isotig69749	MYB-related	AT1G06760.1		Histone H1.1
isotig69841	WRKY	AT1G69550.1		disease resistance protein (TIR-NBS-LRR class)
isotig69849	AP2-EREBP	AT1G21910.1	ERF012	Ethylene-responsive transcription factor ERF012
isotig69866	AP2-EREBP	AT1G19210.1	ERF017	Ethylene-responsive transcription factor ERF017
isotig69900	Orphans	AT5G13950.1		unknown protein
isotig69950	HB	AT5G20280.1	SPS1	Sucrose-phosphate synthase 1
isotig69983	TRAF	AT4G23160.1	CRK8	cysteine-rich RLK (RECEPTOR-like protein kinase) 8
isotig70025	MYB-related	AT2G18050.1	HIS1-3	histone H1-3
isotig70104	AP2-EREBP	AT5G47220.1	ERF2	Ethylene-responsive transcription factor 2
isotig70110	MYB-related	AT1G06760.1		Histone H1.1
isotig70275	TRAF	AT4G23160.1	CRK8	cysteine-rich RLK (RECEPTOR-like protein kinase) 8
isotig70440	CCAAT	AT1G56170.1	NFYC2	Nuclear transcription factor Y subunit C-2
isotig70470	mTERF	AT2G03050.1	EMB93	Mitochondrial transcription termination factor family protein
isotig70484	NAC	AT4G29230.1	anac075	NAC domain containing protein 75
isotig70536	CCAAT	AT1G56170.1	NFYC2	Nuclear transcription factor Y subunit C-2
isotig70589	FAR1	#N/A	#N/A	#N/A
isotig70635	SBP	AT1G64760.1		Glucan endo-1,3-beta-glucosidase 8
isotig70687	SNF2	AT3G19210.1	CHR25	Protein CHROMATIN REMODELING 25
isotig70722	FHA	AT2G21530.1		SMAD/FHA domain-containing protein
isotig70838	MADS	AT2G02220.1	PSKR1	Phytosulfokine receptor 1
isotig70851	bHLH	AT4G30980.1	BHLH69	Transcription factor bHLH69
isotig70909	Tify	AT1G05670.1		Pentatricopeptide repeat-containing protein At1g05670, mitochondrial
isotig70911	SNF2	AT2G16030.1		S-adenosyl-L-methionine-dependent methyltransferases superfamily protein
isotig70940	bHLH	#N/A	#N/A	#N/A
isotig70960	CCAAT	AT5G02560.1	HTA12	Probable histone H2A.4
isotig71036	C2H2	AT2G30800.1	HVT1	helicase in vascular tissue and tapetum
isotig71042	TRAF	AT4G23160.1	CRK8	cysteine-rich RLK (RECEPTOR-like protein kinase) 8
isotig71203	AP2-EREBP	AT4G17500.1	ERF1A	Ethylene-responsive transcription factor 1A
isotig71212	FAR1	AT5G33406.1		hAT dimerisation domain-containing protein / transposase-related
isotig71219	SNF2	AT1G53820.1	ATL60	RING-H2 finger protein ATL60
isotig71243	TRAF	#N/A	#N/A	#N/A
isotig71328	FAR1	AT3G48000.1	ALDH2B4	Aldehyde dehydrogenase family 2 member B4, mitochondrial
isotig71431	LOB	AT2G40470.1	LBD15	LOB domain-containing protein 15
isotig71464	NAC	ATMG00710.1	ORF120	Uncharacterized mitochondrial protein AtMg00710
isotig71508	MYB-related	AT2G30420.1	ETC2	MYB-like transcription factor ETC2
isotig71750	Trihelix	AT3G54390.1		sequence-specific DNA binding transcription factors
isotig71762	PHD	AT1G51450.1	TRO	Protein TRAUCO
isotig71994	HB	AT2G01500.1	WOX6	WUSCHEL-related homeobox 6
isotig72051	GNAT	AT5G11340.1		Acyl-CoA N-acyltransferases (NAT) superfamily protein
isotig72150	TRAF	ATMG00300.1	ORF145A	Uncharacterized mitochondrial protein AtMg00300
isotig72152	LOB	AT2G45420.1	LBD18	LOB domain-containing protein 18
isotig72241	TRAF	AT4G23160.1	CRK8	cysteine-rich RLK (RECEPTOR-like protein kinase) 8
isotig72336	GNAT	AT1G10865.1		FUNCTIONS IN: molecular_function unknown
isotig72457	MYB	AT4G38620.1	MYB4	Transcription repressor MYB4
isotig72475	RWP-RK	AT4G02750.1	PCMP-H24	Pentatricopeptide repeat-containing protein At4g02750
isotig72491	bHLH	AT3G58850.1	PAR2	Transcription factor PAR2
isotig72705	FAR1	AT3G17450.1		hAT dimerisation domain-containing protein
isotig73000	TRAF	#N/A	#N/A	#N/A
isotig73167	mTERF	AT5G64950.1		Mitochondrial transcription termination factor family protein
isotig73175	zf-HD	AT4G24660.1	ZHD1	Zinc-finger homeodomain protein 2
isotig73342	mTERF	AT5G64950.1		Mitochondrial transcription termination factor family protein
isotig73701	TRAF	AT4G23160.1	CRK8	cysteine-rich RLK (RECEPTOR-like protein kinase) 8
isotig73706	MYB-related	AT1G06760.1		Histone H1.1
isotig73731	AP2-EREBP	AT5G09970.1	CYP78A7	Cytochrome P450 78A7
isotig73801	AP2-EREBP	AT1G74930.1	ERF018	Ethylene-responsive transcription factor ERF018
isotig73869	TRAF	#N/A	#N/A	#N/A
isotig73874	CCAAT	AT1G08880.1	HTA5	Probable histone H2AXa
isotig73945	TRAF	AT4G23160.1	CRK8	cysteine-rich RLK (RECEPTOR-like protein kinase) 8
isotig74056	Orphans	AT3G04280.1	ARR22	Two-component response regulator ARR22
isotig74058	TRAF	AT4G23160.1	CRK8	cysteine-rich RLK (RECEPTOR-like protein kinase) 8
isotig74095	MYB-related	AT2G46600.1	KIC	Calcium-binding protein KIC
isotig74102	FAR1	AT1G23800.1	ALDH2B7	Aldehyde dehydrogenase family 2 member B7, mitochondrial
isotig74122	MADS	AT5G57670.2		Probable receptor-like serine/threonine-protein kinase At5g57670
isotig74269	AP2-EREBP	AT1G19210.1	ERF017	Ethylene-responsive transcription factor ERF017
isotig74273	NAC	AT1G27170.1		transmembrane receptors
isotig74309	CPP	AT5G42070.1		unknown protein
isotig74368	TRAF	#N/A	#N/A	#N/A
isotig74593	C2H2	AT2G17880.1		Chaperone DnaJ-domain superfamily protein
isotig74612	bHLH	AT3G49170.1	EMB2261	Pentatricopeptide repeat-containing protein At3g49170, chloroplastic
isotig74751	C3H	AT4G25440.1	ZFWD1	Zinc finger CCCH domain-containing protein 48
isotig74755	WRKY	AT3G44670.1		Disease resistance protein (TIR-NBS-LRR class) family
isotig74819	mTERF	AT1G07350.1	SR45A	Serine/arginine-rich splicing factor SR45a
isotig74841	C2H2	AT4G04885.1	PCFS4	Polyadenylation and cleavage factor homolog 4
isotig74891	AP2-EREBP	AT1G74930.1	ERF018	Ethylene-responsive transcription factor ERF018
isotig74903	CCAAT	AT1G51060.1	HTA10	Probable histone H2A.1
isotig75043	FAR1	AT3G05660.1	AtRLP33	receptor like protein 33
isotig75051	MYB-related	AT2G18050.1	HIS1-3	histone H1-3
isotig75058	PHD	AT5G16680.1		RING/FYVE/PHD zinc finger superfamily protein
isotig75105	CCAAT	AT5G54640.1	RAT5	Histone H2A.6
isotig75379	AUX/IAA	AT2G41110.1	CAM2	Calmodulin-5
isotig75681	AP2-EREBP	AT5G21960.1	ERF016	Ethylene-responsive transcription factor ERF016
isotig75713	TRAF	#N/A	#N/A	#N/A
isotig75719	FAR1	AT1G80080.1	TMM	Protein TOO MANY MOUTHS
isotig75928	SET	AT5G50810.1	TIM8	Mitochondrial import inner membrane translocase subunit TIM8
isotig75940	TRAF	AT4G23160.1	CRK8	cysteine-rich RLK (RECEPTOR-like protein kinase) 8
isotig76017	LOB	AT2G28500.1	LBD11	LOB domain-containing protein 11
isotig76034	WRKY	AT4G33300.1	ADR1-L1	Probable disease resistance protein At4g33300
isotig76072	TRAF	AT4G23160.1	CRK8	cysteine-rich RLK (RECEPTOR-like protein kinase) 8
isotig76149	FAR1	AT5G33406.1		hAT dimerisation domain-containing protein / transposase-related
isotig76230	G2-like	AT3G29750.1		Eukaryotic aspartyl protease family protein
isotig76284	TRAF	#N/A	#N/A	#N/A
isotig76423	MYB	AT5G35550.1	TT2	Transcription factor TT2
isotig76560	TRAF	#N/A	#N/A	#N/A
isotig76937	MYB	#N/A	#N/A	#N/A
isotig77049	G2-like	AT3G13030.1		hAT transposon superfamily protein
isotig77082	C2H2	AT4G36040.1	ATJ11	Chaperone protein dnaJ 11, chloroplastic
isotig77159	FAR1	#N/A	#N/A	#N/A
isotig77535	TRAF	#N/A	#N/A	#N/A
isotig77619	TRAF	#N/A	#N/A	#N/A
isotig77631	SBP	AT4G34480.1		Glucan endo-1,3-beta-glucosidase 7
isotig77997	SNF2	AT1G49230.1	ATL78	RING-H2 finger protein ATL78
isotig78467	CCAAT	AT3G54560.1	H2AV	Histone H2A variant 1
isotig78599	AP2-EREBP	AT1G74930.1	ERF018	Ethylene-responsive transcription factor ERF018
isotig78684	C2H2	ATMG00300.1	ORF145A	Uncharacterized mitochondrial protein AtMg00300
isotig78760	bHLH	AT1G09200.1	HTR2	Histone H3.2
isotig79017	FAR1	AT1G79740.1		hAT transposon superfamily
isotig79052	TRAF	#N/A	#N/A	#N/A
isotig79101	TRAF	#N/A	#N/A	#N/A
isotig79451	Tify	AT4G29670.1	ACHT2	Thioredoxin-like 2-2, chloroplastic
isotig79488	PHD	AT4G13240.1	ROPGEF9	Rop guanine nucleotide exchange factor 9
isotig79631	FAR1	AT5G33406.1		hAT dimerisation domain-containing protein / transposase-related
isotig79671	FAR1	AT3G22220.1		hAT transposon superfamily
isotig79728	bHLH	AT4G40030.1	HTR8	Histone H3.3
isotig79746	bHLH	AT1G09200.1	HTR2	Histone H3.2
isotig79984	ABI3VP1	AT4G23160.1	CRK8	cysteine-rich RLK (RECEPTOR-like protein kinase) 8
isotig80089	LOB	AT1G67100.1	LBD40	LOB domain-containing protein 40
isotig80315	C3H	AT1G17070.1	STIPL1	Septin and tuftelin-interacting protein 1 homolog 1
isotig80324	NAC	#N/A	#N/A	#N/A
isotig80478	GNAT	AT3G54610.1	HAG1	Histone acetyltransferase GCN5
isotig80541	CCAAT	AT4G27230.1	HTA2	Probable histone H2A.3
isotig80630	TRAF	#N/A	#N/A	#N/A
isotig80713	bHLH	AT1G09200.1	HTR2	Histone H3.2
isotig80824	TRAF	AT4G23160.1	CRK8	cysteine-rich RLK (RECEPTOR-like protein kinase) 8
isotig81077	C3H	AT5G26749.1		C2H2 and C2HC zinc fingers superfamily protein
isotig81252	TRAF	ATMG00810.1	ORF240B	Uncharacterized mitochondrial protein AtMg00810
isotig81317	AP2-EREBP	AT5G07580.1	ERF106	Integrase-type DNA-binding superfamily protein
isotig81490	TRAF	AT4G23160.1	CRK8	cysteine-rich RLK (RECEPTOR-like protein kinase) 8
isotig81615	SET	AT1G12680.1	PEPKR2	Serine/threonine-protein kinase PEPKR2
isotig81966	TRAF	#N/A	#N/A	#N/A
isotig82032	GNAT	AT3G22560.1		Acyl-CoA N-acyltransferases (NAT) superfamily protein
isotig82050	bHLH	AT2G27230.1	LHW	Transcription factor LHW
isotig82083	FAR1	AT5G33406.1		hAT dimerisation domain-containing protein / transposase-related
isotig82182	bHLH	AT1G09200.1	HTR2	Histone H3.2
isotig82424	bHLH	AT1G09200.1	HTR2	Histone H3.2
isotig82514	FAR1	AT5G49660.1		Leucine-rich repeat transmembrane protein kinase family protein
isotig82529	TRAF	#N/A	#N/A	#N/A
isotig83076	FAR1	AT1G79740.1		hAT transposon superfamily
isotig83226	bHLH	AT4G02750.1	PCMP-H24	Pentatricopeptide repeat-containing protein At4g02750
isotig83486	CCAAT	AT4G14540.1	NFYB3	Nuclear transcription factor Y subunit B-3
isotig83857	DDT	#N/A	#N/A	#N/A
isotig83886	FAR1	AT5G61240.1		Leucine-rich repeat (LRR) family protein
isotig83903	TIG	#N/A	#N/A	#N/A
isotig83908	NAC	#N/A	#N/A	#N/A
isotig83975	bHLH	AT1G09200.1	HTR2	Histone H3.2
isotig84156	AUX/IAA	AT3G43810.1	CAM7	Calmodulin-7
isotig84171	NAC	#N/A	#N/A	#N/A
[truncated: 95 more rows]

## Sheet: TF megagametophytes (FC>2)
Additional file 3: Transcription factors (TFs) differentially expressed, with a fold-change higher that 2, in any of the pairwise comparison between embryos
and megagametophytes. The Arabidopsis genes showing the highest sequence similarity to the Scots pine transcript ID are shown.
TFs up-regulated in megagametophytes
Transcript ID	TF Family	At locus ID	At name	At annotation
contig02059	MYB-related	AT3G12560.1	TRP3	Telomere repeat-binding protein 3
isotig03147	GNAT	AT5G60640.1	PDIL1-4	Protein disulfide isomerase-like 1-4
isotig04387	FAR1	AT1G35710.1		Probable leucine-rich repeat receptor-like protein kinase At1g35710
isotig06543	CCAAT	AT4G14147.1	ARPC4	Actin-related protein 2/3 complex subunit 4
isotig07516	WRKY	AT1G69550.1		disease resistance protein (TIR-NBS-LRR class)
isotig07540	NAC	AT1G20960.1	emb1507	U5 small nuclear ribonucleoprotein helicase, putative
isotig08086	FAR1	#N/A	#N/A	#N/A
isotig08295	LIM	AT1G10520.1		DNA polymerase lambda (POLL)
isotig09216	bHLH	AT5G54380.1	THE1	Receptor-like protein kinase THESEUS 1
isotig10151	Tify	AT3G43440.2	TIFY3A	Protein TIFY 3A
isotig10683	RWP-RK	AT3G44380.1		Late embryogenesis abundant (LEA) hydroxyproline-rich glycoprotein family
isotig11333	Orphans	AT1G72890.1		Disease resistance protein (TIR-NBS class)
isotig11431	NAC	AT1G69550.1		disease resistance protein (TIR-NBS-LRR class)
isotig11548	Trihelix	AT5G63420.1	emb2746	RNA-metabolising metallo-beta-lactamase family protein
isotig13063	bHLH	AT3G24140.1	FAMA	Transcription factor FAMA
isotig13150	C3H	AT1G24530.1		Transducin/WD40 repeat-like superfamily protein
isotig13212	bHLH	AT2G46810.1	BHLH70	Transcription factor bHLH70
isotig13949	MYB-related	AT5G05340.1	PER52	Peroxidase 52
isotig14005	NAC	AT1G65910.1	anac028	NAC domain containing protein 28
isotig14673	HB	AT3G14620.1	CYP72A8	cytochrome P450, family 72, subfamily A, polypeptide 8
isotig14707	FAR1	ATMG00750.1	ORF119	Uncharacterized mitochondrial protein AtMg00750
isotig14954	GRAS	AT3G03450.1	RGL2	DELLA protein RGL2
isotig15989	FAR1	AT5G65700.1	BAM1	Leucine-rich repeat receptor-like serine/threonine-protein kinase BAM1
isotig15997	HB	AT4G02280.1	SUS3	Sucrose synthase 3
isotig16109	FAR1	AT5G23400.1		Leucine-rich repeat (LRR) family protein
isotig16440	Orphans	AT1G72840.1		Disease resistance protein (TIR-NBS-LRR class)
isotig16947	BSD	AT1G76990.1	ACR3	ACT domain-containing protein ACR3
isotig17299	C3H	AT2G05160.1		Zinc finger CCCH domain-containing protein 18
isotig17407	FAR1	AT5G63930.1		Probable leucine-rich repeat receptor-like protein kinase At5g63930
isotig17452	bHLH	AT4G05170.1	BHLH114	basic helix-loop-helix (bHLH) DNA-binding superfamily protein
isotig17773	LIM	AT1G10200.1	WLIM1	LIM domain-containing protein WLIM1
isotig17805	LOB	AT1G67100.1	LBD40	LOB domain-containing protein 40
isotig18348	NAC	AT5G46100.1		Pentatricopeptide repeat-containing protein At5g46100
isotig19014	RWP-RK	AT3G53360.1	PCMP-E86	Pentatricopeptide repeat-containing protein At3g53360, mitochondrial
isotig19043	C2H2	AT3G08970.1	ERDJ3A	DnaJ protein ERDJ3A
isotig19299	TRAF	#N/A	#N/A	#N/A
isotig19359	AP2-EREBP	AT1G74930.1	ERF018	Ethylene-responsive transcription factor ERF018
isotig19724	CCAAT	AT5G47670.1	NFYB6	Nuclear transcription factor Y subunit B-6
isotig19962	NAC	AT5G10690.1	CBSPPR1	Pentatricopeptide repeat-containing protein At5g10690
isotig20223	ARF	AT4G30080.1	ARF16	Auxin response factor 16
isotig20244	NAC	AT5G38730.1		Pentatricopeptide repeat-containing protein At5g38730
isotig20409	AP2-EREBP	AT5G21960.1	ERF016	Ethylene-responsive transcription factor ERF016
isotig20880	bZIP	AT5G11260.1	HY5	Transcription factor HY5
isotig21152	C3H	AT1G11650.2	RBP45B	Polyadenylate-binding protein RBP45B
isotig21315	MBF1	AT3G24500.1	MBF1C	Multiprotein-bridging factor 1c
isotig21414	C3H	AT2G21660.1	RBG7	Glycine-rich RNA-binding protein 7
isotig21531	FHA	AT5G67030.1	ZEP	Zeaxanthin epoxidase, chloroplastic
isotig21883	Orphans	AT1G72910.1		Toll-Interleukin-Resistance (TIR) domain-containing protein
isotig22325	NAC	AT3G25510.1		disease resistance protein (TIR-NBS-LRR class), putative
isotig22360	CCAAT	AT3G48590.1	NFYC1	Nuclear transcription factor Y subunit C-1
isotig22456	GNAT	AT5G53970.1		Probable aminotransferase TAT2
isotig23313	C3H	AT1G21580.1		Zinc finger C-x8-C-x5-C-x3-H type family protein
isotig23358	bHLH	AT4G13650.1	PCMP-H42	Pentatricopeptide repeat-containing protein At4g13650
isotig23497	FAR1	AT4G08850.1		Probable LRR receptor-like serine/threonine-protein kinase At4g08850
isotig23725	MYB-related	AT1G21890.1		WAT1-related protein At1g21890
isotig23920	DBP	AT2G30020.1		Probable protein phosphatase 2C 25
isotig24441	FAR1	AT1G09970.1	LRR XI-23	Leucine-rich receptor-like protein kinase family protein
isotig24535	SET	AT5G21326.1	CIPK26	CBL-interacting serine/threonine-protein kinase 26
isotig24562	NAC	AT1G61110.1	NAC025	NAC transcription factor 25
isotig24641	NAC	AT1G63750.1		Disease resistance protein (TIR-NBS-LRR class) family
isotig24717	CCAAT	AT1G30500.2	NFYA7	Nuclear transcription factor Y subunit A-7
isotig24894	FAR1	AT2G24130.1		Putative leucine-rich repeat receptor-like serine/threonine-protein kinase At2g24130
isotig25243	C2H2	AT4G36040.1	ATJ11	Chaperone protein dnaJ 11, chloroplastic
isotig25250	bHLH	AT1G70520.1	CRK2	Cysteine-rich receptor-like protein kinase 2
isotig26026	Orphans	AT4G24830.1		Argininosuccinate synthase, chloroplastic
isotig26199	MADS	AT1G09970.1	LRR XI-23	Leucine-rich receptor-like protein kinase family protein
isotig26229	AP2-EREBP	AT3G16770.1	RAP2-3	Ethylene-responsive transcription factor RAP2-3
isotig26571	SBP	AT5G58090.1		Glucan endo-1,3-beta-glucosidase 6
isotig26989	SWI/SNF-SWI3	AT1G57770.1		FAD/NAD(P)-binding oxidoreductase family protein
isotig26993	NOZZLE	AT1G12220.1	RPS5	Disease resistance protein RPS5
isotig27093	FHA	AT5G67030.1	ZEP	Zeaxanthin epoxidase, chloroplastic
isotig27189	Orphans	AT3G07700.1		Protein kinase superfamily protein
isotig27477	TCP	#N/A	#N/A	#N/A
isotig27501	MADS	AT4G31290.1		ChaC-like family protein
isotig27682	bHLH	#N/A	#N/A	#N/A
isotig27790	DBP	AT4G28400.1		Probable protein phosphatase 2C 58
isotig27944	C2H2	#N/A	#N/A	#N/A
isotig28122	bHLH	AT4G02750.1	PCMP-H24	Pentatricopeptide repeat-containing protein At4g02750
isotig28340	NAC	AT3G48690.1	CXE12	Probable carboxylesterase 12
isotig28428	Pseudo_ARR-B	AT2G05830.1		Methylthioribose-1-phosphate isomerase
isotig28450	FAR1	AT3G11080.1	AtRLP35	receptor like protein 35
isotig28590	bHLH	#N/A	#N/A	#N/A
isotig28660	AP2-EREBP	AT5G51190.1	ERF105	Ethylene-responsive transcription factor ERF105
isotig28708	C2H2	AT3G14200.1		Chaperone DnaJ-domain superfamily protein
isotig28810	FAR1	AT1G71120.1	GLIP6	GDSL esterase/lipase 6
isotig28920	PHD	AT5G60410.2	SIZ1	E3 SUMO-protein ligase SIZ1
isotig29212	NAC	AT1G69550.1		disease resistance protein (TIR-NBS-LRR class)
isotig29244	MADS	AT5G56890.1		Protein kinase superfamily protein
isotig29284	Jumonji	AT5G19840.1		2-oxoglutarate (2OG) and Fe(II)-dependent oxygenase superfamily protein
isotig29436	HB	AT1G31120.1	POT10	Potassium transporter 10
isotig29480	DBP	AT4G28400.1		Probable protein phosphatase 2C 58
isotig29584	FAR1	AT3G13220.1	ABCG26	ABC transporter G family member 26
isotig29600	FAR1	AT3G05660.1	AtRLP33	receptor like protein 33
isotig29728	MADS	AT3G24660.1	TMKL1	Putative kinase-like protein TMKL1
isotig29744	C2H2	AT1G30970.1	SUF4	Protein SUPPRESSOR OF FRI 4
isotig30008	MADS	AT1G18750.1	AGL65	AGAMOUS-like 65
isotig30013	RWP-RK	AT1G20230.1	PCMP-H21	Pentatricopeptide repeat-containing protein At1g20230
isotig30076	Tify	AT3G54380.1		SAC3/GANP/Nin1/mts3/eIF-3 p25 family
isotig30080	AP2-EREBP	AT1G53910.3	RAP2-12	Ethylene-responsive transcription factor RAP2-12
isotig30156	Sigma70-like	AT3G53900.2	UPP	Uracil phosphoribosyltransferase, chloroplastic
isotig30240	SET	AT4G33950.1	SRK2E	Serine/threonine-protein kinase SRK2E
isotig30304	Trihelix	AT1G33240.1	AT-GTL1	GT-2-like 1
isotig30600	mTERF	AT1G79220.1		Mitochondrial transcription termination factor family protein
isotig30721	C3H	AT1G20270.1	P4H3	Probable prolyl 4-hydroxylase 3
isotig30820	NAC	AT3G47550.3		RING/FYVE/PHD zinc finger superfamily protein
isotig31032	SNF2	AT3G16720.1	ATL2	RING-H2 finger protein ATL2
isotig31180	MADS	AT1G70520.1	CRK2	Cysteine-rich receptor-like protein kinase 2
isotig31260	Tify	#N/A	#N/A	#N/A
isotig31496	SNF2	AT5G05280.1	ATL73	RING-H2 finger protein ATL73
isotig32136	ABI3VP1	AT3G62190.1		Chaperone DnaJ-domain superfamily protein
isotig32647	mTERF	AT4G11160.1		Translation initiation factor 2, small GTP-binding protein
isotig32716	HSF	AT4G17750.1	HSFA1A	Heat stress transcription factor A-1a
isotig32728	TIG	AT1G70280.2		NHL domain-containing protein
isotig32788	C3H	AT3G51950.1		Zinc finger CCCH domain-containing protein 46
isotig32806	NAC	AT1G27170.1		transmembrane receptors
isotig32851	NAC	AT1G20300.1		Pentatricopeptide repeat-containing protein At1g20300, mitochondrial
isotig32889	HB	AT4G13420.1	POT5	Potassium transporter 5
isotig33166	MADS	AT3G14840.2	LRR-RLK	Probable leucine-rich repeat receptor-like serine/threonine-protein kinase At3g14840
isotig33333	AP2-EREBP	AT5G05410.1	DREB2A	Dehydration-responsive element-binding protein 2A
isotig33420	MADS	AT2G11520.1	CRCK3	Calmodulin-binding receptor-like cytoplasmic kinase 3
isotig33444	FAR1	AT4G33050.3	EDA39	calmodulin-binding family protein
isotig33456	TRAF	AT3G24530.1		AAA-type ATPase family protein / ankyrin repeat family protein
isotig33459	RWP-RK	AT4G35590.1	RKD5	Protein RKD5
isotig33531	C2C2-Dof	AT5G60200.1	DOF5.3	Dof zinc finger protein DOF5.3
isotig33612	BES1	AT4G17090.1	BAM3	Beta-amylase 3, chloroplastic
isotig33742	WRKY	AT1G13960.1	WRKY4	Probable WRKY transcription factor 4
isotig33771	AUX/IAA	AT5G67320.1	HOS15	WD-40 repeat family protein
isotig33855	bHLH	AT1G68920.3	BHLH49	Transcription factor bHLH49
isotig34006	Tify	#N/A	#N/A	#N/A
isotig34045	CCAAT	AT3G54950.1	PLP7	Patatin-like protein 7
isotig34144	bHLH	AT3G21630.1	CERK1	Chitin elicitor receptor kinase 1
isotig34358	NAC	AT3G48700.1	CXE13	Probable carboxylesterase 13
isotig34538	TRAF	AT4G23160.1	CRK8	cysteine-rich RLK (RECEPTOR-like protein kinase) 8
isotig34589	bHLH	AT4G33990.1	EMB2758	Pentatricopeptide repeat-containing protein At4g33990
isotig34610	mTERF	AT4G02990.1		Mitochondrial transcription termination factor family protein
isotig34631	C2H2	AT5G66730.1	IDD1	Protein indeterminate-domain 1
isotig34663	C3H	AT5G01920.1	STN8	Serine/threonine-protein kinase STN8, chloroplastic
isotig34678	bHLH	AT1G70520.1	CRK2	Cysteine-rich receptor-like protein kinase 2
isotig34891	SET	AT1G01920.2		SET domain-containing protein
isotig34912	GNAT	AT1G03650.1		Acyl-CoA N-acyltransferases (NAT) superfamily protein
isotig34975	AP2-EREBP	AT1G19210.1	ERF017	Ethylene-responsive transcription factor ERF017
isotig35059	MYB-related	AT4G33420.1	PER47	Peroxidase 47
isotig35113	CCAAT	AT5G47670.1	NFYB6	Nuclear transcription factor Y subunit B-6
isotig35215	bHLH	AT1G63650.1	BHLH2	Transcription factor EGL1
isotig35385	FAR1	AT3G19700.1	IKU2	Receptor-like protein kinase HAIKU2
isotig35435	Alfin-like	AT1G14510.1	AL7	PHD finger protein ALFIN-LIKE 7
isotig35564	Sigma70-like	AT1G64860.1	SIGA	RNA polymerase sigma factor sigA
isotig35590	MYB-related	AT5G05340.1	PER52	Peroxidase 52
isotig35856	bHLH	AT1G70520.1	CRK2	Cysteine-rich receptor-like protein kinase 2
isotig35967	AP2-EREBP	AT4G17500.1	ERF1A	Ethylene-responsive transcription factor 1A
isotig36347	C2H2	AT4G36040.1	ATJ11	Chaperone protein dnaJ 11, chloroplastic
isotig36483	LOB	AT1G07900.1	LBD1	LOB domain-containing protein 1
isotig36560	WRKY	AT2G30590.1	WRKY21	Probable WRKY transcription factor 21
isotig36842	GNAT	AT3G06730.1	CITRX	Thioredoxin-like protein CITRX, chloroplastic
isotig37332	PHD	AT1G77320.1	MEI1	transcription coactivators
isotig37479	NAC	AT5G11250.1		Disease resistance protein (TIR-NBS-LRR class)
isotig37524	C2H2	AT3G28210.1	SAP12	Zinc finger AN1 domain-containing stress-associated protein 12
isotig37804	MADS	AT4G09960.3	AGL11	Agamous-like MADS-box protein AGL11
isotig37915	AP2-EREBP	AT5G43350.1	PHT1-1	Inorganic phosphate transporter 1-1
isotig38141	C2H2	AT4G36040.1	ATJ11	Chaperone protein dnaJ 11, chloroplastic
isotig38204	RWP-RK	AT2G35030.1	PCMP-E15	Pentatricopeptide repeat-containing protein At2g35030, mitochondrial
isotig38226	bZIP	AT3G46510.1	PUB13	U-box domain-containing protein 13
isotig38242	FAR1	AT1G09970.1	LRR XI-23	Leucine-rich receptor-like protein kinase family protein
isotig38256	HB	AT1G70300.1	POT6	Potassium transporter 6
isotig38326	MADS	AT1G34300.1		G-type lectin S-receptor-like serine/threonine-protein kinase At1g34300
isotig38366	TIG	AT1G70280.2		NHL domain-containing protein
isotig38396	FAR1	AT1G68780.1		RNI-like superfamily protein
isotig38575	SET	AT4G30960.1	CIPK6	CBL-interacting serine/threonine-protein kinase 6
isotig38583	FHA	AT4G38540.1		FAD/NAD(P)-binding oxidoreductase family protein
isotig38591	bHLH	AT4G02750.1	PCMP-H24	Pentatricopeptide repeat-containing protein At4g02750
isotig38609	BSD	AT1G69040.1	ACR4	ACT domain-containing protein ACR4
isotig38641	MADS	AT1G49270.1	PERK7	Proline-rich receptor-like protein kinase PERK7
isotig38653	MADS	AT4G23280.1	CRK20	cysteine-rich RLK (RECEPTOR-like protein kinase) 20
isotig38743	C2H2	AT2G20560.1		DNAJ heat shock family protein
isotig38804	bHLH	AT3G57430.1	PCMP-H81	Pentatricopeptide repeat-containing protein At3g57430, chloroplastic
isotig38824	AP2-EREBP	AT1G74930.1	ERF018	Ethylene-responsive transcription factor ERF018
isotig38826	MYB	AT4G18770.1	MYB98	Transcription factor MYB98
isotig38987	WRKY	AT1G69550.1		disease resistance protein (TIR-NBS-LRR class)
isotig39138	C2C2-Dof	AT5G39660.1	CDF2	Cyclic dof factor 2
isotig39159	SNF2	AT1G03120.1	ATRAB28	responsive to abscisic acid 28
isotig39257	AP2-EREBP	AT5G21960.1	ERF016	Ethylene-responsive transcription factor ERF016
isotig39293	CAMTA	AT5G12320.1		ankyrin repeat family protein
isotig39304	LOB	AT1G07900.1	LBD1	LOB domain-containing protein 1
isotig39340	AP2-EREBP	AT1G50640.1	ERF3	Ethylene-responsive transcription factor 3
isotig39479	C3H	AT2G21660.1	RBG7	Glycine-rich RNA-binding protein 7
isotig39945	ABI3VP1	AT3G24650.1	ABI3	B3 domain-containing transcription factor ABI3
isotig39969	BES1	AT4G00490.1	BAM2	Beta-amylase 2, chloroplastic
isotig39979	HB	AT5G20280.1	SPS1	Sucrose-phosphate synthase 1
isotig40005	FAR1	AT5G63930.1		Probable leucine-rich repeat receptor-like protein kinase At5g63930
isotig40073	TRAF	AT4G31890.1		ARM repeat superfamily protein
isotig40141	bHLH	AT5G09890.2		Protein kinase family protein
isotig40209	C3H	AT2G19810.1		Zinc finger CCCH domain-containing protein 20
isotig40375	GRF	AT2G22840.1	GRF1	Growth-regulating factor 1
isotig40489	LUG	AT2G32700.6	LUH	LEUNIG_homolog
isotig40559	Orphans	AT1G70060.1	SNL4	Paired amphipathic helix protein Sin3-like 4
isotig40649	GRAS	AT4G00150.1	SCL6	Scarecrow-like protein 6
isotig40815	C3H	AT5G58620.1		Zinc finger CCCH domain-containing protein 66
isotig40887	C2H2	AT1G75710.1		C2H2-like zinc finger protein
isotig40975	RWP-RK	AT2G22070.1	PCMP-H41	Pentatricopeptide repeat-containing protein At2g22070
isotig41009	HB	AT4G02280.1	SUS3	Sucrose synthase 3
isotig41013	FHA	AT4G02480.1		AAA-type ATPase family protein
isotig41041	Orphans	AT5G59980.1		Polymerase/histidinol phosphatase-like
isotig41069	bHLH	AT1G20230.1	PCMP-H21	Pentatricopeptide repeat-containing protein At1g20230
isotig41119	FAR1	AT1G32900.1	GBSS1	Granule-bound starch synthase 1, chloroplastic/amyloplastic
isotig41301	MADS	AT1G53730.1	SRF6	Protein STRUBBELIG-RECEPTOR FAMILY 6
isotig41337	PHD	AT1G49100.1		Leucine-rich repeat protein kinase family protein
isotig41346	HB	AT4G02280.1	SUS3	Sucrose synthase 3
isotig41457	FAR1	AT3G05660.1	AtRLP33	receptor like protein 33
isotig41489	bHLH	AT2G22750.2	BHLH18	Transcription factor bHLH18
isotig41583	TRAF	AT3G61600.1	POB1	BTB/POZ domain-containing protein POB1
isotig41597	bZIP	AT2G46270.1	GBF3	G-box-binding factor 3
isotig41655	FAR1	AT3G17450.1		hAT dimerisation domain-containing protein
isotig41657	Tify	AT3G17860.1	TIFY6B	Protein TIFY 6B
isotig41725	SNF2	AT5G52580.1		RabGAP/TBC domain-containing protein
isotig41801	bHLH	AT4G18520.1	PCMP-A2	Pentatricopeptide repeat-containing protein At4g18520
isotig41819	C3H	AT3G21810.1		Zinc finger CCCH domain-containing protein 40
isotig41909	MADS	AT5G56890.1		Protein kinase superfamily protein
isotig41977	SET	AT2G46700.1	CRK3	CDPK-related kinase 3
isotig42095	FAR1	AT1G23800.1	ALDH2B7	Aldehyde dehydrogenase family 2 member B7, mitochondrial
isotig42107	SET	AT3G56570.1		SET domain-containing protein
isotig42119	MYB-related	AT4G37530.1	PER51	Peroxidase 51
isotig42183	bZIP	AT5G06839.3	TGA10	bZIP transcription factor family protein
isotig42305	DBP	AT2G33700.1		Probable protein phosphatase 2C 27
isotig42359	G2-like	AT2G38300.1		myb-like HTH transcriptional regulator family protein
isotig42443	TAZ	AT1G79000.1	HAC1	Histone acetyltransferase HAC1
isotig42503	MYB	AT5G09220.1	AAP2	Amino acid permease 2
isotig42561	FAR1	AT5G06150.1	CYCB1-2	Cyclin-B1-2
isotig42575	bHLH	AT1G66880.1		Protein kinase superfamily protein
isotig42661	TCP	AT2G25050.1	FH18	Formin-like protein 18
isotig42717	bHLH	AT2G24370.1		Protein kinase protein with adenine nucleotide alpha hydrolases-like domain
isotig42731	MADS	AT1G16670.1		Protein kinase superfamily protein
isotig42863	TRAF	AT5G48130.1		BTB/POZ domain-containing protein At5g48130
isotig42909	SET	AT2G37840.1		Protein kinase superfamily protein
isotig43073	FAR1	ATMG00860.1	ORF158	Uncharacterized mitochondrial protein AtMg00860
isotig43077	C2C2-Dof	AT3G62910.1	APG3	Peptide chain release factor APG3, chloroplastic
isotig43157	Orphans	AT3G04280.1	ARR22	Two-component response regulator ARR22
isotig43179	MADS	AT1G77280.1		Protein kinase protein with adenine nucleotide alpha hydrolases-like domain
isotig43187	MADS	AT3G26700.1		Protein kinase superfamily protein
isotig43209	bZIP	AT2G28830.1	PUB12	PLANT U-BOX 12
isotig43219	PHD	AT3G52990.1		Pyruvate kinase family protein
isotig43311	RWP-RK	AT3G49142.1	PCMP-H77	Putative pentatricopeptide repeat-containing protein At3g49142
isotig43347	FAR1	AT2G44480.1	BGLU17	Beta-glucosidase 17
isotig43417	WRKY	AT3G26330.1	CYP71B37	Cytochrome P450 71B37
isotig43421	Orphans	AT4G17740.1	CTPA2	Carboxyl-terminal-processing peptidase 2, chloroplastic
isotig43441	Tify	AT1G05670.1		Pentatricopeptide repeat-containing protein At1g05670, mitochondrial
isotig43515	PHD	AT1G54390.4	ING2	PHD finger protein ING2
isotig43525	MYB-related	AT1G75180.1		Erythronate-4-phosphate dehydrogenase family protein
isotig43549	WRKY	AT4G26890.1	MAPKKK16	mitogen-activated protein kinase kinase kinase 16
isotig43627	C3H	AT2G26490.1		Transducin/WD40 repeat-like superfamily protein
isotig43663	C3H	AT4G01370.1	MPK4	Mitogen-activated protein kinase 4
isotig43687	MADS	AT4G28490.1	RLK5	Receptor-like protein kinase 5
isotig43701	C3H	AT2G35930.1	PUB23	E3 ubiquitin-protein ligase PUB23
isotig43717	C3H	AT3G47120.1		Zinc finger CCCH domain-containing protein 42
isotig43743	G2-like	AT2G38300.1		myb-like HTH transcriptional regulator family protein
isotig43749	HB	AT5G45290.1		RING/U-box superfamily protein
isotig43853	C3H	AT1G10210.1	MPK1	Mitogen-activated protein kinase 1
isotig43969	MADS	AT3G57120.1		Protein kinase superfamily protein
isotig44055	C2H2	AT2G01940.1	SGR5	Protein SHOOT GRAVITROPISM 5
isotig44115	C2H2	AT2G21270.3	UFD1	ubiquitin fusion degradation 1
isotig44121	SNF2	AT3G55020.1		Ypt/Rab-GAP domain of gyp1p superfamily protein
isotig44125	WRKY	AT3G04220.1		Disease resistance protein (TIR-NBS-LRR class) family
isotig44165	RWP-RK	AT2G13600.1	PCMP-E76	Pentatricopeptide repeat-containing protein At2g13600
isotig44549	NAC	AT1G52640.1		Pentatricopeptide repeat-containing protein At1g52640, mitochondrial
isotig44579	C2C2-GATA	#N/A	#N/A	#N/A
isotig44583	TRAF	AT1G21780.1		BTB/POZ domain-containing protein At1g21780
isotig44589	MYB-related	AT1G72190.1		D-isomer specific 2-hydroxyacid dehydrogenase family protein
isotig44609	bZIP	AT2G25520.1		Probable sugar phosphate/phosphate translocator At2g25520
isotig44637	GNAT	AT2G18860.1		Syntaxin/t-SNARE family protein
isotig44665	WRKY	AT5G55090.1	MAPKKK15	mitogen-activated protein kinase kinase kinase 15
isotig44669	MADS	AT5G26220.1		ChaC-like family protein
isotig44762	MYB-related	AT1G01500.1		Uncharacterized protein At1g01500
isotig44781	bHLH	AT1G68810.1	BHLH30	Transcription factor bHLH30
isotig44809	MYB	AT4G18770.1	MYB98	Transcription factor MYB98
isotig44831	bHLH	AT2G42280.1	BHLH130	Transcription factor bHLH130
isotig44837	FAR1	AT1G71250.1		GDSL esterase/lipase At1g71250
isotig44842	SRS	AT5G12330.2	LRP1	Protein LATERAL ROOT PRIMORDIUM 1
isotig44859	TRAF	AT4G23160.1	CRK8	cysteine-rich RLK (RECEPTOR-like protein kinase) 8
isotig44871	EIL	AT3G23430.1	PHO1	Phosphate transporter PHO1
isotig44895	BES1	AT4G17090.1	BAM3	Beta-amylase 3, chloroplastic
isotig44931	LOB	AT3G06430.1	EMB2750	Pentatricopeptide repeat-containing protein At3g06430, chloroplastic
isotig44971	FAR1	AT3G26770.1		NAD(P)-binding Rossmann-fold superfamily protein
isotig45040	DBP	AT2G30020.1		Probable protein phosphatase 2C 25
isotig45079	MADS	AT4G20140.1	GSO1	LRR receptor-like serine/threonine-protein kinase GSO1
isotig45129	LOB	AT3G27650.1	LBD25	LOB domain-containing protein 25
isotig45131	MADS	AT5G60910.1	AGL8	Agamous-like MADS-box protein AGL8
isotig45327	AP2-EREBP	AT5G64750.1	ABR1	Ethylene-responsive transcription factor ABR1
isotig45341	GNAT	AT4G37580.1	HLS1	Probable N-acetyltransferase HLS1
isotig45469	MADS	AT1G70520.1	CRK2	Cysteine-rich receptor-like protein kinase 2
isotig45489	GRAS	AT2G43710.1	FAB2	Acyl-
isotig45496	MADS	AT3G57120.1		Protein kinase superfamily protein
isotig45503	Orphans	AT1G22170.1		Phosphoglycerate mutase family protein
isotig45595	NAC	AT3G48700.1	CXE13	Probable carboxylesterase 13
isotig45669	MYB-related	AT1G19400.1		Erythronate-4-phosphate dehydrogenase family protein
isotig45743	MYB-related	AT5G38900.1		Thioredoxin superfamily protein
isotig45889	SET	AT3G17850.1	IREH1	Probable serine/threonine protein kinase IREH1
isotig45929	FAR1	AT4G26790.1		GDSL esterase/lipase At4g26790
isotig46005	AP2-EREBP	AT4G16750.1	ERF039	Ethylene-responsive transcription factor ERF039
isotig46143	NAC	AT5G06570.1	CXE15	Probable carboxylesterase 15
isotig46227	TRAF	#N/A	#N/A	#N/A
isotig46283	Tify	AT5G13220.1	TIFY9	Protein TIFY 9
isotig46465	DBP	AT2G30020.1		Probable protein phosphatase 2C 25
isotig46511	AP2-EREBP	AT5G21960.1	ERF016	Ethylene-responsive transcription factor ERF016
isotig46711	Orphans	AT1G06040.2	BBX24	B-box zinc finger protein 24
isotig46719	AP2-EREBP	AT5G09970.1	CYP78A7	Cytochrome P450 78A7
isotig46835	AP2-EREBP	AT1G74930.1	ERF018	Ethylene-responsive transcription factor ERF018
isotig47077	CCAAT	AT2G39220.1	PLP6	Patatin-like protein 6
isotig47187	WRKY	AT1G69550.1		disease resistance protein (TIR-NBS-LRR class)
isotig47287	SET	AT3G10660.1	CPK2	Calcium-dependent protein kinase 2
isotig47347	Tify	#N/A	#N/A	#N/A
isotig47353	MYB	AT5G63850.1	AAP4	Amino acid permease 4
isotig47405	WRKY	AT4G22070.1	WRKY31	Probable WRKY transcription factor 31
isotig47521	NAC	AT3G48700.1	CXE13	Probable carboxylesterase 13
isotig47579	bHLH	AT1G09200.1	HTR2	Histone H3.2
isotig47583	AP2-EREBP	AT1G19210.1	ERF017	Ethylene-responsive transcription factor ERF017
isotig47616	SNF2	AT1G23980.1	ATL47	RING-H2 finger protein ATL47
isotig47688	C3H	AT1G73530.1		RNA-binding (RRM/RBD/RNP motifs) family protein
isotig47911	SNF2	AT1G49230.1	ATL78	RING-H2 finger protein ATL78
isotig48015	SNF2	AT5G01880.1	ATL74	RING-H2 finger protein ATL74
isotig48309	Tify	AT5G39710.1	EMB2745	Pentatricopeptide repeat-containing protein At5g39710
isotig48375	AP2-EREBP	AT5G11590.1	DREB3	Dehydration-responsive element-binding protein 3
isotig48525	MADS	AT5G26220.1		ChaC-like family protein
isotig48733	SET	AT3G10660.1	CPK2	Calcium-dependent protein kinase 2
isotig48859	TRAF	ATMG00810.1	ORF240B	Uncharacterized mitochondrial protein AtMg00810
isotig48921	C2H2	AT3G62600.1	ERDJ3B	DnaJ protein ERDJ3B
isotig49059	Coactivator_p15;Coactivator_p15	AT3G17670.1		tetratricopeptide repeat (TPR)-containing protein
isotig49121	MYB-related	AT2G17880.1		Chaperone DnaJ-domain superfamily protein
isotig49482	LOB	AT1G07900.1	LBD1	LOB domain-containing protein 1
isotig49487	GNAT	AT4G19985.1		Acyl-CoA N-acyltransferases (NAT) superfamily protein
isotig49591	Orphans	AT1G52900.1		Toll-Interleukin-Resistance (TIR) domain family protein
isotig49641	C2H2	AT2G22360.1		DNAJ heat shock family protein
isotig49751	NAC	AT3G25510.1		disease resistance protein (TIR-NBS-LRR class), putative
isotig49809	NAC	AT5G06570.1	CXE15	Probable carboxylesterase 15
isotig49867	C2H2	AT1G56300.1		Chaperone DnaJ-domain superfamily protein
isotig49877	PHD	AT3G60520.1		unknown protein
isotig50115	bHLH	AT1G09200.1	HTR2	Histone H3.2
isotig50250	AP2-EREBP	AT1G19210.1	ERF017	Ethylene-responsive transcription factor ERF017
isotig50309	MYB-related	AT2G46600.1	KIC	Calcium-binding protein KIC
isotig50343	MYB-related	AT5G14130.1	PER55	Peroxidase 55
isotig50417	C2H2	AT4G13830.2	ATJ20	Chaperone protein dnaJ 20, chloroplastic
isotig50459	AP2-EREBP	AT1G19210.1	ERF017	Ethylene-responsive transcription factor ERF017
isotig50548	AP2-EREBP	AT1G19210.1	ERF017	Ethylene-responsive transcription factor ERF017
isotig50601	LOB	AT1G07900.1	LBD1	LOB domain-containing protein 1
isotig50609	AP2-EREBP	AT1G74930.1	ERF018	Ethylene-responsive transcription factor ERF018
isotig51181	TRAF	#N/A	#N/A	#N/A
isotig51185	AP2-EREBP	AT1G74930.1	ERF018	Ethylene-responsive transcription factor ERF018
isotig51193	C2H2	AT4G36040.1	ATJ11	Chaperone protein dnaJ 11, chloroplastic
isotig51387	AP2-EREBP	AT5G21960.1	ERF016	Ethylene-responsive transcription factor ERF016
isotig51501	MYB-related	AT2G46600.1	KIC	Calcium-binding protein KIC
isotig51793	WRKY	AT1G69550.1		disease resistance protein (TIR-NBS-LRR class)
isotig51803	SNF2	AT2G15580.1		RING/U-box superfamily protein
isotig52071	AP2-EREBP	AT5G21960.1	ERF016	Ethylene-responsive transcription factor ERF016
isotig52089	TRAF	#N/A	#N/A	#N/A
isotig52327	MYB-related	AT5G06720.1	PER53	Peroxidase 53
isotig52997	MYB-related	AT2G46600.1	KIC	Calcium-binding protein KIC
isotig53011	AP2-EREBP	AT4G17500.1	ERF1A	Ethylene-responsive transcription factor 1A
isotig53591	WRKY	AT1G69550.1		disease resistance protein (TIR-NBS-LRR class)
isotig53899	Jumonji	AT1G11950.1		Transcription factor jumonji (jmjC) domain-containing protein
isotig55709	WRKY	AT3G04220.1		Disease resistance protein (TIR-NBS-LRR class) family
isotig39418	WRKY	AT4G01720.1	WRKY47	Probable WRKY transcription factor 47
isotig55984	Orphans	AT2G30500.1	NET4B	Protein NETWORKED 4B
isotig56019	AP2-EREBP	AT3G23780.1	NRPD2	DNA-directed RNA polymerases IV and V subunit 2
isotig56076	WRKY	AT1G63700.1	YDA	Mitogen-activated protein kinase kinase kinase YODA
isotig56090	PHD	AT3G53540.1		unknown protein
isotig56097	FHA	AT3G44730.1	KP1	Kinesin KP1
isotig56099	SET	AT4G13460.1	SUVH9	Histone-lysine N-methyltransferase family member SUVH9
isotig56103	C3H	AT3G45630.1		RNA binding (RRM/RBD/RNP motifs) family protein
isotig56114	SET	AT4G15180.1	ATXR3	Histone-lysine N-methyltransferase ATXR3
isotig56124	C3H	AT1G63020.1	NRPD1	DNA-directed RNA polymerase IV subunit 1
isotig56138	FAR1	AT1G28440.1	HSL1	Receptor-like protein kinase HSL1
isotig56187	C3H	AT1G54610.1		Probable serine/threonine-protein kinase At1g54610
isotig56196	WRKY	AT4G33300.1	ADR1-L1	Probable disease resistance protein At4g33300
isotig56225	C2H2	AT3G62240.1		RING/U-box superfamily protein
isotig56288	Tify	AT1G09900.1		Pentatricopeptide repeat-containing protein At1g09900
isotig56290	SET	AT2G23380.1	CLF	Histone-lysine N-methyltransferase CLF
isotig56307	bZIP	AT1G77760.1	NIA1	Nitrate reductase
isotig56344	FAR1	AT5G07280.1	EMS1	Leucine-rich repeat receptor protein kinase EMS1
isotig56363	bHLH	AT5G03730.2	CTR1	Serine/threonine-protein kinase CTR1
isotig56380	HB	AT4G02280.1	SUS3	Sucrose synthase 3
isotig56423	TRAF	AT5G67385.1		BTB/POZ domain-containing protein At5g67385
isotig56449	C3H	AT5G43120.1		ARM-repeat/Tetratricopeptide repeat (TPR)-like protein
isotig56455	SNF2	AT1G48310.1	CHR18	chromatin remodeling factor18
isotig56471	MADS	AT2G41890.1	SD31	G-type lectin S-receptor-like serine/threonine-protein kinase SD3-1
isotig56630	bZIP	AT1G06470.1		Probable sugar phosphate/phosphate translocator At1g06470
isotig56681	NAC	AT3G22670.1		Pentatricopeptide repeat-containing protein At3g22670, mitochondrial
isotig56726	C3H	AT1G19860.1		Zinc finger CCCH domain-containing protein 6
isotig56728	MADS	AT4G32300.1	SD25	G-type lectin S-receptor-like serine/threonine-protein kinase SD2-5
isotig56805	AUX/IAA	AT2G25430.1		Putative clathrin assembly protein At2g25430
isotig56900	MYB-related	AT1G01060.1	LHY	Protein LHY
isotig56918	HB	AT4G03250.1		Homeodomain-like superfamily protein
isotig56939	Jumonji	AT1G62310.1		transcription factor jumonji (jmjC) domain-containing protein
isotig56942	ARF	AT2G28350.1	ARF10	Auxin response factor 10
isotig56988	bHLH	AT1G11290.1	PCMP-H40	Pentatricopeptide repeat-containing protein At1g11290
isotig56997	C2C2-GATA	AT5G55040.1		DNA-binding bromodomain-containing protein
isotig57017	C2H2	AT1G01040.1	DCL1	Endoribonuclease Dicer homolog 1
isotig57035	C3H	AT4G19110.1		Protein kinase superfamily protein
isotig57049	PHD	AT4G13240.1	ROPGEF9	Rop guanine nucleotide exchange factor 9
isotig57107	WRKY	AT4G26090.1	RPS2	Disease resistance protein RPS2
isotig57190	bHLH	AT1G20230.1	PCMP-H21	Pentatricopeptide repeat-containing protein At1g20230
isotig57200	C2H2	AT5G04240.1	ELF6	Probable lysine-specific demethylase ELF6
isotig57209	MADS	AT1G34110.1		Probable LRR receptor-like serine/threonine-protein kinase At1g34110
isotig57224	C2H2	AT2G01940.1	SGR5	Protein SHOOT GRAVITROPISM 5
isotig57247	BSD	AT3G61420.1	TFB1-3	Probable RNA polymerase II transcription factor B subunit 1-3
isotig57272	FAR1	AT5G24300.1	SS1	Starch synthase 1, chloroplastic/amyloplastic
isotig57273	ABI3VP1	AT5G46850.1		unknown protein
isotig57285	G2-like	AT2G03500.1		Homeodomain-like superfamily protein
isotig57299	SET	AT5G04870.1	CPK1	Calcium-dependent protein kinase 1
isotig57307	Trihelix	AT1G21200.1		sequence-specific DNA binding transcription factors
isotig57309	MADS	AT5G18610.1		Protein kinase superfamily protein
isotig57313	SNF2	AT3G05200.1	ATL6	E3 ubiquitin-protein ligase ATL6
isotig57320	CAMTA	AT3G16940.1	CMTA6	calmodulin binding
isotig57354	HB	AT1G31120.1	POT10	Potassium transporter 10
isotig57363	MADS	AT4G32300.1	SD25	G-type lectin S-receptor-like serine/threonine-protein kinase SD2-5
isotig57376	FAR1	AT4G26050.1	PIRL8	Plant intracellular Ras-group-related LRR protein 8
isotig57385	NAC	AT1G02060.1		Pentatricopeptide repeat-containing protein At1g02060, chloroplastic
isotig57422	NAC	AT1G03100.1		Pentatricopeptide repeat-containing protein At1g03100, mitochondrial
isotig57424	RWP-RK	AT4G02750.1	PCMP-H24	Pentatricopeptide repeat-containing protein At4g02750
isotig57510	FHA	AT1G03000.1	PEX6	Peroxisome biogenesis protein 6
isotig57534	MADS	AT5G10290.1		Probable LRR receptor-like serine/threonine-protein kinase At5g10290
isotig57552	MADS	AT3G49670.1	BAM2	Leucine-rich repeat receptor-like serine/threonine-protein kinase BAM2
isotig57599	bHLH	AT3G19860.1	BHLH121	Transcription factor bHLH121
isotig57635	TRAF	AT2G04740.1		BTB/POZ domain-containing protein At2g04740
isotig57638	NAC	AT3G06920.1		Pentatricopeptide repeat-containing protein At3g06920
isotig57657	MADS	AT4G02420.1	LECRK44	L-type lectin-domain containing receptor kinase IV.4
isotig57672	C3H	AT2G47850.2		Zinc finger CCCH domain-containing protein 32
isotig57721	CSD	AT3G43590.1		zinc knuckle (CCHC-type) family protein
isotig57750	TRAF	AT4G16490.1		ARM repeat superfamily protein
isotig57758	FAR1	ATMG00860.1	ORF158	Uncharacterized mitochondrial protein AtMg00860
isotig57763	Orphans	AT5G41380.1		CCT motif family protein
isotig57769	C3H	AT5G21040.1	FBX2	F-box/WD-40 repeat-containing protein At5g21040
isotig57772	C3H	AT2G17520.1	IRE1A	Serine/threonine-protein kinase/endoribonuclease IRE1a
isotig57787	SET	AT5G47690.3		binding
isotig57829	FAR1	#N/A	#N/A	#N/A
isotig57831	FAR1	AT4G18240.1	SS4	Probable starch synthase 4, chloroplastic/amyloplastic
isotig57847	Orphans	AT3G13180.1		NOL1/NOP2/sun family protein / antitermination NusB domain-containing protein
isotig57922	MADS	AT5G62710.1		Leucine-rich repeat protein kinase family protein
isotig57948	TRAF	AT2G36370.1	FBL11	ubiquitin-protein ligases
isotig57967	Tify	AT1G71060.1		Pentatricopeptide repeat-containing protein At1g71060, mitochondrial
isotig57974	SNF2	AT1G18660.2		zinc finger (C3HC4-type RING finger) family protein
isotig57984	MADS	AT2G37710.1	LECRK41	L-type lectin-domain containing receptor kinase IV.1
isotig57987	C2H2	AT5G64610.1	HAM1	Histone acetyltransferase of the MYST family 1
isotig57997	bHLH	AT3G12770.1	PCMP-H43	Pentatricopeptide repeat-containing protein At3g12770
isotig58015	SWI/SNF-SWI3	AT2G43020.1	PAO2	Probable polyamine oxidase 2
isotig58018	SBP	AT1G32860.1		Glucan endo-1,3-beta-glucosidase 11
isotig58024	Jumonji	AT1G78280.1		F-box protein At1g78280
isotig58048	Orphans	AT2G20680.1	MAN2	Mannan endo-1,4-beta-mannosidase 2
isotig58071	FHA	AT5G67030.1	ZEP	Zeaxanthin epoxidase, chloroplastic
isotig58103	Orphans	AT1G63850.1		BTB/POZ domain-containing protein At1g63850
isotig58145	MADS	AT4G21390.1	B120	G-type lectin S-receptor-like serine/threonine-protein kinase B120
isotig58146	MADS	AT3G58690.1		Protein kinase superfamily protein
isotig58180	LOB	AT2G45420.1	LBD18	LOB domain-containing protein 18
isotig58184	Tify	AT5G16420.1		Pentatricopeptide repeat-containing protein At5g16420, mitochondrial
isotig58198	AP2-EREBP	AT5G60450.1	ARF4	Auxin response factor 4
isotig58207	FAR1	AT5G62230.1	ERL1	LRR receptor-like serine/threonine-protein kinase ERL1
isotig58215	bHLH	AT1G26760.1	ATXR1	SET domain protein 35
isotig58243	SBP	AT2G27500.1		Glucan endo-1,3-beta-glucosidase 14
isotig58291	MADS	AT5G01850.1		Protein kinase superfamily protein
isotig58292	C2C2-Dof	AT1G56350.1	PRFB2	Peptide chain release factor PrfB2, chloroplastic
isotig58311	C3H	AT1G05460.1	SDE3	Probable RNA helicase SDE3
isotig58361	bHLH	AT5G18610.1		Protein kinase superfamily protein
isotig58367	MYB	AT5G11050.1	MYB64	myb domain protein 64
isotig58430	MADS	AT5G57670.2		Probable receptor-like serine/threonine-protein kinase At5g57670
isotig58525	C2H2	AT1G67030.1	ZFP6	Zinc finger protein 6
isotig58531	PHD	AT3G58690.1		Protein kinase superfamily protein
isotig58535	ABI3VP1	AT3G26790.1	FUS3	B3 domain-containing transcription factor FUS3
isotig58591	C2C2-Dof	AT5G60850.1	DOF5.4	Dof zinc finger protein DOF5.4
isotig58605	MADS	AT4G38830.1	CRK26	Cysteine-rich receptor-like protein kinase 26
isotig58609	FAR1	AT2G24130.1		Putative leucine-rich repeat receptor-like serine/threonine-protein kinase At2g24130
isotig58696	bHLH	AT3G23330.1	PCMP-H32	Putative pentatricopeptide repeat-containing protein At3g23330
isotig58753	SET	AT1G30270.1	CIPK23	CBL-interacting serine/threonine-protein kinase 23
isotig58782	NAC	AT1G77360.1		Pentatricopeptide repeat-containing protein At1g77360, mitochondrial
isotig58787	MADS	AT3G55550.1	LECRKS4	L-type lectin-domain containing receptor kinase S.4
isotig58827	Orphans	AT1G58210.1	EMB1674	kinase interacting family protein
isotig58858	bZIP	AT2G46270.1	GBF3	G-box-binding factor 3
isotig58865	MYB-related	AT1G19400.1		Erythronate-4-phosphate dehydrogenase family protein
isotig58899	SNF2	AT1G72310.1	ATL3	RING-H2 finger protein ATL3
isotig58903	C2C2-GATA	AT3G51080.1	GATA6	GATA transcription factor 6
isotig58957	SWI/SNF-SWI3	AT2G43020.1	PAO2	Probable polyamine oxidase 2
isotig58989	FHA	AT2G35490.1	PAP3	Probable plastid-lipid-associated protein 3, chloroplastic
isotig59041	MADS	AT3G50340.1		unknown protein
isotig59087	bZIP	AT2G15730.1		P-loop containing nucleoside triphosphate hydrolases superfamily protein
isotig59095	Pseudo_ARR-B	AT5G61380.1	APRR1	Two-component response regulator-like APRR1
isotig59130	SET	AT5G47750.1	D6PKL2	Serine/threonine-protein kinase D6PKL2
isotig59144	RWP-RK	AT4G02750.1	PCMP-H24	Pentatricopeptide repeat-containing protein At4g02750
isotig59169	AP2-EREBP	AT2G32830.1	PHT1-5	Probable inorganic phosphate transporter 1-5
isotig59185	AP2-EREBP	AT1G75490.1	DREB2D	Dehydration-responsive element-binding protein 2D
isotig59224	bHLH	AT4G02750.1	PCMP-H24	Pentatricopeptide repeat-containing protein At4g02750
isotig59261	C2C2-GATA	AT2G45050.1	GATA2	GATA transcription factor 2
isotig59361	MADS	AT1G76490.1	HMG1	hydroxy methylglutaryl CoA reductase 1
isotig59404	bZIP	AT2G15730.1		P-loop containing nucleoside triphosphate hydrolases superfamily protein
isotig59409	NAC	AT3G27320.2	CXE11	Probable carboxylesterase 11
isotig59472	MYB-related	AT1G19400.1		Erythronate-4-phosphate dehydrogenase family protein
isotig59606	NAC	AT1G61870.1	PPR336	Pentatricopeptide repeat-containing protein At1g61870, mitochondrial
isotig59616	TCP	AT3G05470.1	FH11	Formin-like protein 11
isotig59624	bZIP	AT3G54850.1	PUB14	U-box domain-containing protein 14
isotig59663	AP2-EREBP	AT5G13330.1	ERF113	Ethylene-responsive transcription factor ERF113
isotig59679	TRAF	AT4G12710.1		ARM repeat superfamily protein
isotig59683	NAC	AT5G18390.1		Pentatricopeptide repeat-containing protein At5g18390, mitochondrial
isotig59726	AP2-EREBP	AT2G32830.1	PHT1-5	Probable inorganic phosphate transporter 1-5
isotig59731	C2H2	#N/A	#N/A	#N/A
isotig59745	MADS	AT5G48670.1	AGL80	Agamous-like MADS-box protein AGL80
isotig59788	C2C2-GATA	AT2G34900.1	GTE1	Transcription factor GTE1
isotig59823	MADS	AT5G56890.1		Protein kinase superfamily protein
isotig59825	NAC	AT1G01720.1	NAC002	NAC domain-containing protein 2
isotig59827	FAR1	AT4G29240.1		Leucine-rich repeat (LRR) family protein
isotig59861	LOB	AT3G27650.1	LBD25	LOB domain-containing protein 25
isotig59888	MYB-related	AT3G44820.1		BTB/POZ domain-containing protein At3g44820
isotig59931	mTERF	AT2G19070.1	SHT	Spermidine hydroxycinnamoyl transferase
isotig59935	AP2-EREBP	AT1G53910.1	RAP2-12	Ethylene-responsive transcription factor RAP2-12
isotig59942	DDT	AT5G05740.2	EGY2	Probable zinc metalloprotease EGY2, chloroplastic
isotig59944	MYB-related	AT5G48800.1		BTB/POZ domain-containing protein At5g48800
isotig59960	TCP	AT3G27010.1	TCP20	Transcription factor TCP20
isotig59974	MADS	AT3G57230.1	AGL16	Agamous-like MADS-box protein AGL16
isotig60009	C3H	AT5G61480.1	TDR	Leucine-rich repeat receptor-like protein kinase TDR
isotig60152	bHLH	AT1G72210.1	BHLH96	Transcription factor bHLH96
isotig60155	bZIP	AT3G14410.1		Probable sugar phosphate/phosphate translocator At3g14410
isotig60200	MADS	AT1G70740.1		Protein kinase superfamily protein
isotig60224	NAC	AT3G13150.1		Pentatricopeptide repeat-containing protein At3g13150
isotig60245	G2-like	AT1G69580.1		Homeodomain-like superfamily protein
isotig60246	C3H	AT2G25900.1	ATCTH	Zinc finger CCCH domain-containing protein 23
isotig60247	HB	AT3G19950.1		E3 ubiquitin-protein ligase RING1-like
isotig60261	AP2-EREBP	AT5G13330.1	ERF113	Ethylene-responsive transcription factor ERF113
isotig60315	SNF2	AT1G72310.1	ATL3	RING-H2 finger protein ATL3
isotig60322	C3H	AT2G16250.1		Probable LRR receptor-like serine/threonine-protein kinase At2g16250
isotig60382	Orphans	AT5G66460.1	MAN7	Mannan endo-1,4-beta-mannosidase 7
isotig60445	Orphans	AT3G57680.1	CTPA3	Carboxyl-terminal-processing peptidase 3, chloroplastic
isotig60485	WRKY	AT3G44670.1		Disease resistance protein (TIR-NBS-LRR class) family
isotig60491	GNAT	AT1G72030.1		Acyl-CoA N-acyltransferases (NAT) superfamily protein
isotig60600	NAC	AT1G09900.1		Pentatricopeptide repeat-containing protein At1g09900
isotig60630	NAC	AT1G09900.1		Pentatricopeptide repeat-containing protein At1g09900
isotig60663	SET	AT1G30270.1	CIPK23	CBL-interacting serine/threonine-protein kinase 23
isotig60676	SBP	AT2G16230.1		O-Glycosyl hydrolases family 17 protein
isotig60713	AP2-EREBP	AT2G41710.2		AP2-like ethylene-responsive transcription factor At2g41710
isotig60714	NAC	AT5G06570.1	CXE15	Probable carboxylesterase 15
isotig60770	bHLH	AT1G11290.1	PCMP-H40	Pentatricopeptide repeat-containing protein At1g11290
isotig60815	zf-HD	AT2G02540.1	ZHD3	Zinc-finger homeodomain protein 3
isotig60843	SET	AT1G30270.1	CIPK23	CBL-interacting serine/threonine-protein kinase 23
isotig60888	MADS	AT3G14840.2	LRR-RLK	Probable leucine-rich repeat receptor-like serine/threonine-protein kinase At3g14840
isotig60893	Orphans	AT1G53090.1	SPA4	Protein SPA1-RELATED 4
isotig60897	FAR1	AT5G66330.1		Leucine-rich repeat (LRR) family protein
isotig60989	FAR1	AT1G08590.1	PXL1	Leucine-rich repeat receptor-like protein kinase PXL1
isotig61017	AP2-EREBP	AT5G07310.1	ERF115	Ethylene-responsive transcription factor ERF115
isotig61057	WRKY	AT5G55090.1	MAPKKK15	mitogen-activated protein kinase kinase kinase 15
isotig61074	MADS	AT1G18750.1	AGL65	AGAMOUS-like 65
isotig61096	ARID	AT3G22990.1	LFR	Armadillo repeat-containing protein LFR
isotig61113	bHLH	AT4G02750.1	PCMP-H24	Pentatricopeptide repeat-containing protein At4g02750
isotig61162	WRKY	AT1G62300.1	WRKY6	WRKY transcription factor 6
isotig61194	C3H	AT5G19500.1		Tryptophan/tyrosine permease
isotig61196	SET	AT2G26980.3	CIPK3	CBL-interacting serine/threonine-protein kinase 3
isotig61223	FAR1	AT3G24503.1	ALDH2C4	Aldehyde dehydrogenase family 2 member C4
isotig61337	MYB-related	AT2G40900.1		WAT1-related protein At2g40900
isotig61340	mTERF	AT5G64950.1		Mitochondrial transcription termination factor family protein
isotig61419	MADS	AT4G36180.1		Probable LRR receptor-like serine/threonine-protein kinase At4g36180
isotig61477	Orphans	AT1G06040.1	BBX24	B-box zinc finger protein 24
isotig61520	MYB-related	AT5G07050.1		WAT1-related protein At5g07050
isotig61563	mTERF	AT5G64950.1		Mitochondrial transcription termination factor family protein
isotig61675	bHLH	AT3G19860.1	BHLH121	Transcription factor bHLH121
isotig61783	SWI/SNF-SWI3	AT5G13700.1	PAO1	Polyamine oxidase 1
isotig61817	WRKY	AT5G55090.1	MAPKKK15	mitogen-activated protein kinase kinase kinase 15
isotig61855	TRAF	AT4G33300.1	ADR1-L1	Probable disease resistance protein At4g33300
isotig61869	E2F-DP	AT4G26100.1	CK1	Casein kinase I isoform delta-like
isotig61877	C2C2-Dof	#N/A	#N/A	#N/A
isotig61892	SNF2	AT3G16720.1	ATL2	RING-H2 finger protein ATL2
isotig61993	NAC	AT1G69550.1		disease resistance protein (TIR-NBS-LRR class)
isotig62037	Tify	#N/A	#N/A	#N/A
isotig62129	MYB-related	AT1G19400.1		Erythronate-4-phosphate dehydrogenase family protein
isotig62135	AP2-EREBP	AT5G47220.1	ERF2	Ethylene-responsive transcription factor 2
isotig62510	G2-like	AT3G24120.1		Homeodomain-like superfamily protein
isotig62527	MYB-related	AT5G47390.1		myb-like transcription factor family protein
isotig62613	NAC	AT5G06570.1	CXE15	Probable carboxylesterase 15
isotig62644	AP2-EREBP	AT5G43350.1	PHT1-1	Inorganic phosphate transporter 1-1
isotig62658	HB	AT1G04920.1	SPS3	Probable sucrose-phosphate synthase 3
isotig62695	FHA	AT4G38540.1		FAD/NAD(P)-binding oxidoreductase family protein
isotig62704	C2H2	AT2G41000.1	ATJ72	Chaperone protein dnaJ 72
isotig62715	CCAAT	AT1G56170.1	NFYC2	Nuclear transcription factor Y subunit C-2
isotig62734	NAC	AT1G05670.1		Pentatricopeptide repeat-containing protein At1g05670, mitochondrial
isotig62798	MADS	AT5G65700.1	BAM1	Leucine-rich repeat receptor-like serine/threonine-protein kinase BAM1
isotig62878	WRKY	AT4G30930.1	RPL21M	50S ribosomal protein L21, mitochondrial
isotig62889	MADS	AT3G26940.1	CDG1	Serine/threonine-protein kinase CDG1
isotig62896	MYB-related	AT2G46600.1	KIC	Calcium-binding protein KIC
isotig63021	SNF2	AT3G16720.1	ATL2	RING-H2 finger protein ATL2
isotig63031	NOZZLE	AT1G61310.1		LRR and NB-ARC domains-containing disease resistance protein
isotig63042	AP2-EREBP	AT1G19210.1	ERF017	Ethylene-responsive transcription factor ERF017
isotig63074	bZIP	AT5G20080.1	CBR2	NADH-cytochrome b5 reductase-like protein
isotig63130	HMG	AT5G37930.1		E3 ubiquitin-protein ligase SINA-like 10
isotig63144	Rcd1-like	AT3G20800.1		Cell differentiation, Rcd1-like protein
isotig63203	AP2-EREBP	AT5G61600.1	ERF104	Ethylene-responsive transcription factor ERF104
isotig63222	MYB-related	AT5G14100.1	ABCI11	ABC transporter I family member 11, chloroplastic
isotig63257	SET	AT3G20830.1	UCNL	Serine/threonine-protein kinase UCNL
isotig63261	C2H2	AT1G80920.1	ATJ8	Chaperone protein dnaJ 8, chloroplastic
isotig63287	MADS	AT2G19130.1		G-type lectin S-receptor-like serine/threonine-protein kinase At2g19130
isotig63321	NAC	AT4G29230.1	anac075	NAC domain containing protein 75
isotig63429	AP2-EREBP	AT2G25820.1	ERF042	Ethylene-responsive transcription factor ERF042
isotig63460	HB	AT1G69780.1	ATHB-13	Homeobox-leucine zipper protein ATHB-13
isotig63468	bHLH	AT2G13600.1	PCMP-E76	Pentatricopeptide repeat-containing protein At2g13600
isotig63533	C2C2-GATA	AT1G60420.1		Probable nucleoredoxin 1
isotig63596	MYB-related	AT5G47000.1	PER65	Peroxidase 65
isotig63714	NAC	AT1G77450.1	anac032	NAC domain containing protein 32
isotig63719	MYB-related	AT4G11290.1	PER39	Peroxidase 39
isotig63720	MYB-related	AT5G15180.1	PER56	Peroxidase 56
isotig63739	MYB	AT3G23250.1	MYB15	myb domain protein 15
isotig63778	WRKY	AT1G62300.1	WRKY6	WRKY transcription factor 6
isotig63836	bHLH	AT3G53630.1		unknown protein
isotig63963	AP2-EREBP	AT1G74930.1	ERF018	Ethylene-responsive transcription factor ERF018
isotig63986	SNF2	AT3G22500.1	ATECP31	Seed maturation protein
isotig64043	AP2-EREBP	AT5G21960.1	ERF016	Ethylene-responsive transcription factor ERF016
isotig64073	AP2-EREBP	AT1G17650.1	GLYR2	Glyoxylate/succinic semialdehyde reductase 2, chloroplastic
isotig64141	bHLH	AT1G12860.1	SCRM2	Transcription factor SCREAM2
isotig64174	MYB-related	AT2G41480.1	PER25	Peroxidase superfamily protein
isotig64215	SNF2	AT3G56580.2		RING/U-box superfamily protein
isotig64231	Tify	AT5G13220.1	TIFY9	Protein TIFY 9
isotig64245	MYB-related	AT2G22420.1	PER17	Peroxidase 17
isotig64272	PLATZ	AT1G76590.1		PLATZ transcription factor family protein
isotig64287	MYB	AT1G66230.1	MYB20	myb domain protein 20
isotig64288	WRKY	AT5G55090.1	MAPKKK15	mitogen-activated protein kinase kinase kinase 15
isotig64493	SNF2	AT5G05280.1	ATL73	RING-H2 finger protein ATL73
isotig64506	SNF2	AT1G13810.1		Restriction endonuclease, type II-like superfamily protein
isotig64678	Tify	#N/A	#N/A	#N/A
isotig64968	mTERF	AT2G18510.1	emb2444	RNA-binding (RRM/RBD/RNP motifs) family protein
isotig65066	bHLH	#N/A	#N/A	#N/A
isotig65095	SNF2	AT2G46160.1	ATL67	RING-H2 finger protein ATL67
isotig65102	SNF2	AT5G01880.1	ATL74	RING-H2 finger protein ATL74
isotig65124	bHLH	AT5G57150.1	BHLH35	basic helix-loop-helix (bHLH) DNA-binding superfamily protein
isotig65169	AP2-EREBP	AT5G25190.1	ERF003	Ethylene-responsive transcription factor ERF003
isotig65298	AP2-EREBP	AT1G01250.1	ERF023	Ethylene-responsive transcription factor ERF023
isotig65317	NAC	AT3G48700.1	CXE13	Probable carboxylesterase 13
isotig65383	bHLH	AT2G16910.1	AMS	Transcription factor ABORTED MICROSPORES
isotig65399	MYB-related	AT3G03670.1	PER28	Peroxidase 28
isotig65414	MADS	AT2G33580.1	LYK5	Protein LYK5
isotig65446	bHLH	AT1G49770.1	BHLH95	Transcription factor bHLH95
isotig65597	bZIP	AT1G75390.1	AtbZIP44	basic leucine-zipper 44
isotig65645	MYB-related	AT1G75250.1	RL6	Protein RADIALIS-like 6
isotig65755	AP2-EREBP	AT1G19210.1	ERF017	Ethylene-responsive transcription factor ERF017
isotig65761	MYB-related	AT3G03670.1	PER28	Peroxidase 28
isotig65768	CCAAT	AT2G39220.1	PLP6	Patatin-like protein 6
isotig65894	FAR1	AT4G28780.1		GDSL esterase/lipase At4g28780
isotig65897	MYB-related	AT5G05340.1	PER52	Peroxidase 52
isotig65915	MYB-related	AT4G36430.1	PER49	Peroxidase 49
isotig65992	MYB-related	AT1G19400.1		Erythronate-4-phosphate dehydrogenase family protein
isotig66166	MYB-related	AT4G21960.1	PER42	Peroxidase 42
isotig66229	TRAF	AT4G23160.1	CRK8	cysteine-rich RLK (RECEPTOR-like protein kinase) 8
isotig66258	MYB-related	AT5G05340.1	PER52	Peroxidase 52
isotig66323	C2H2	AT5G48890.1		C2H2-like zinc finger protein
isotig66339	MYB-related	AT1G75250.1	RL6	Protein RADIALIS-like 6
isotig66345	FAR1	AT1G71691.2		GDSL esterase/lipase At1g71691
isotig66460	SNF2	AT3G60080.1		RING/U-box superfamily protein
isotig66471	LOB	AT2G28500.1	LBD11	LOB domain-containing protein 11
isotig66704	SNF2	AT2G15580.1		RING/U-box superfamily protein
isotig66705	SBP	AT4G16260.1		Glycosyl hydrolase superfamily protein
isotig66944	AP2-EREBP	AT5G21960.1	ERF016	Ethylene-responsive transcription factor ERF016
isotig66945	FAR1	AT3G24480.1	LRX4	Leucine-rich repeat extensin-like protein 4
isotig67176	WRKY	AT4G26890.1	MAPKKK16	mitogen-activated protein kinase kinase kinase 16
isotig67249	TRAF	#N/A	#N/A	#N/A
isotig67256	MYB-related	AT5G05340.1	PER52	Peroxidase 52
isotig67260	WRKY	AT1G29860.1	WRKY71	Probable WRKY transcription factor 71
isotig67337	bHLH	#N/A	#N/A	#N/A
isotig67342	SNF2	AT5G01880.1	ATL74	RING-H2 finger protein ATL74
isotig67440	Tify	AT5G13220.1	TIFY9	Protein TIFY 9
isotig67472	NAC	AT5G06570.1	CXE15	Probable carboxylesterase 15
isotig67536	C2H2	AT5G42020.1	MED37F	Mediator of RNA polymerase II transcription subunit 37f
isotig67594	AP2-EREBP	AT5G11590.1	DREB3	Dehydration-responsive element-binding protein 3
isotig67665	NAC	AT2G46770.1	NAC043	NAC domain-containing protein 43
isotig67666	LOB	AT2G25890.1		Oleosin family protein
isotig67897	NAC	AT3G48700.1	CXE13	Probable carboxylesterase 13
isotig68095	SNF2	AT3G10910.1	ATL72	RING-H2 finger protein ATL72
isotig68305	GNAT	AT2G06025.1		Acyl-CoA N-acyltransferases (NAT) superfamily protein
isotig68310	Tify	AT1G74950.1	TIFY10B	Protein TIFY 10B
isotig68321	MYB-related	AT2G46600.1	KIC	Calcium-binding protein KIC
isotig68402	WRKY	AT1G69550.1		disease resistance protein (TIR-NBS-LRR class)
isotig68429	MYB-related	AT5G05340.1	PER52	Peroxidase 52
isotig68568	bHLH	AT2G22070.1	PCMP-H41	Pentatricopeptide repeat-containing protein At2g22070
isotig68730	bHLH	#N/A	#N/A	#N/A
isotig69020	C2H2	AT4G36040.1	ATJ11	Chaperone protein dnaJ 11, chloroplastic
isotig69030	C2C2-GATA	AT3G53180.1		glutamate-ammonia ligases
isotig69141	bHLH	AT4G25400.1	BHLH118	Transcription factor bHLH118
isotig69252	CAMTA	AT2G03430.1		Ankyrin repeat family protein
isotig69576	AP2-EREBP	AT1G19210.1	ERF017	Ethylene-responsive transcription factor ERF017
isotig69740	C2H2	AT4G36040.1	ATJ11	Chaperone protein dnaJ 11, chloroplastic
isotig69866	AP2-EREBP	AT1G19210.1	ERF017	Ethylene-responsive transcription factor ERF017
isotig69997	SNF2	AT5G51010.1		Rubredoxin-like superfamily protein
isotig70257	CCAAT	AT1G08880.1	HTA5	Probable histone H2AXa
isotig70318	MYB	AT2G38090.1		Duplicated homeodomain-like superfamily protein
isotig70361	AP2-EREBP	AT5G21960.1	ERF016	Ethylene-responsive transcription factor ERF016
isotig70507	DBP	AT2G33700.1		Probable protein phosphatase 2C 27
isotig70601	AP2-EREBP	AT1G01250.1	ERF023	Ethylene-responsive transcription factor ERF023
isotig70644	bZIP	AT4G18690.1		unknown protein
isotig70671	AP2-EREBP	AT5G11590.1	DREB3	Dehydration-responsive element-binding protein 3
isotig70958	bHLH	AT3G53630.1		unknown protein
isotig71164	NAC	AT1G19715.1	JAL3	Jacalin-related lectin 3
isotig71364	NAC	AT1G19715.1	JAL3	Jacalin-related lectin 3
isotig71380	MYB-related	AT2G46600.1	KIC	Calcium-binding protein KIC
isotig71701	HB	AT5G15150.1	HAT7	Homeobox-leucine zipper protein HAT7
isotig71793	CCAAT	AT1G56170.1	NFYC2	Nuclear transcription factor Y subunit C-2
isotig71864	ARF	AT5G62000.1	ARF2	Auxin response factor 2
isotig71877	C2C2-Dof	AT4G14870.1	SECE1	Preprotein translocase subunit SECE1
isotig71973	WRKY	AT3G44670.1		Disease resistance protein (TIR-NBS-LRR class) family
isotig71987	SNF2	AT1G03120.1	ATRAB28	responsive to abscisic acid 28
isotig72152	LOB	AT2G45420.1	LBD18	LOB domain-containing protein 18
isotig72228	LOB	AT3G58190.1	LBD29	LOB domain-containing protein 29
isotig72265	MADS	AT5G13790.1	AGL15	Agamous-like MADS-box protein AGL15
isotig72297	AP2-EREBP	AT1G19210.1	ERF017	Ethylene-responsive transcription factor ERF017
isotig72469	AP2-EREBP	AT5G50080.1	ERF110	Ethylene-responsive transcription factor ERF110
isotig72613	AP2-EREBP	AT1G19210.1	ERF017	Ethylene-responsive transcription factor ERF017
isotig72638	SNF2	AT2G15580.1		RING/U-box superfamily protein
isotig72860	LOB	AT1G07900.1	LBD1	LOB domain-containing protein 1
isotig73192	LOB	AT1G07900.1	LBD1	LOB domain-containing protein 1
isotig73239	SNF2	AT1G49230.1	ATL78	RING-H2 finger protein ATL78
isotig73489	BES1	AT4G17090.1	BAM3	Beta-amylase 3, chloroplastic
isotig73576	AP2-EREBP	AT1G19210.1	ERF017	Ethylene-responsive transcription factor ERF017
isotig73776	C2H2	AT5G18140.1		Chaperone DnaJ-domain superfamily protein
isotig74095	MYB-related	AT2G46600.1	KIC	Calcium-binding protein KIC
isotig74112	AP2-EREBP	AT5G21960.1	ERF016	Ethylene-responsive transcription factor ERF016
isotig74269	AP2-EREBP	AT1G19210.1	ERF017	Ethylene-responsive transcription factor ERF017
isotig74272	C2H2	AT4G36040.1	ATJ11	Chaperone protein dnaJ 11, chloroplastic
isotig74354	NAC	AT4G19050.1		Putative disease resistance protein At4g19050
isotig74384	NAC	AT1G69550.1		disease resistance protein (TIR-NBS-LRR class)
isotig74537	SNF2	AT1G23980.1	ATL47	RING-H2 finger protein ATL47
isotig74632	MYB-related	AT5G38900.1		Thioredoxin superfamily protein
isotig74905	bHLH	AT3G49142.1	PCMP-H77	Putative pentatricopeptide repeat-containing protein At3g49142
isotig75472	Orphans	AT5G36930.1		Disease resistance protein (TIR-NBS-LRR class) family
isotig75512	FAR1	AT1G23800.1	ALDH2B7	Aldehyde dehydrogenase family 2 member B7, mitochondrial
isotig75529	AP2-EREBP	AT1G19210.1	ERF017	Ethylene-responsive transcription factor ERF017
isotig75632	AP2-EREBP	AT5G21960.1	ERF016	Ethylene-responsive transcription factor ERF016
isotig75962	PHD	AT3G60520.1		unknown protein
isotig76017	LOB	AT2G28500.1	LBD11	LOB domain-containing protein 11
isotig76404	MYB-related	AT2G46600.1	KIC	Calcium-binding protein KIC
isotig76617	AP2-EREBP	AT1G19210.1	ERF017	Ethylene-responsive transcription factor ERF017
isotig77412	C2H2	AT3G28210.1	SAP12	Zinc finger AN1 domain-containing stress-associated protein 12
isotig77537	C2H2	AT4G36040.1	ATJ11	Chaperone protein dnaJ 11, chloroplastic
isotig77886	MYB-related	AT2G46600.1	KIC	Calcium-binding protein KIC
isotig78095	AP2-EREBP	AT5G13330.1	ERF113	Ethylene-responsive transcription factor ERF113
isotig78261	AP2-EREBP	AT4G17500.1	ERF1A	Ethylene-responsive transcription factor 1A
isotig78753	MADS	AT5G40380.1	CRK42	Cysteine-rich receptor-like protein kinase 42
isotig78942	TRAF	AT4G23160.1	CRK8	cysteine-rich RLK (RECEPTOR-like protein kinase) 8
isotig78960	C2H2	AT4G36040.1	ATJ11	Chaperone protein dnaJ 11, chloroplastic
isotig79032	TRAF	AT5G59610.1		Chaperone DnaJ-domain superfamily protein
isotig79068	AP2-EREBP	AT1G74930.1	ERF018	Ethylene-responsive transcription factor ERF018
isotig79262	HB	AT4G02280.1	SUS3	Sucrose synthase 3
isotig79525	AP2-EREBP	AT1G53910.1	RAP2-12	Ethylene-responsive transcription factor RAP2-12
isotig79586	PHD	AT3G60520.1		unknown protein
isotig79613	C2H2	AT2G17880.1		Chaperone DnaJ-domain superfamily protein
isotig79942	MYB-related	AT2G46600.1	KIC	Calcium-binding protein KIC
isotig80065	AP2-EREBP	AT1G74930.1	ERF018	Ethylene-responsive transcription factor ERF018
isotig80674	AP2-EREBP	AT5G21960.1	ERF016	Ethylene-responsive transcription factor ERF016
isotig81137	bHLH	#N/A	#N/A	#N/A
isotig81524	C3H	AT2G21660.1	RBG7	Glycine-rich RNA-binding protein 7
isotig81658	MYB-related	AT2G46600.1	KIC	Calcium-binding protein KIC
isotig82302	GNAT	AT2G32020.1		Acyl-CoA N-acyltransferases (NAT) superfamily protein
isotig82772	AP2-EREBP	AT1G74930.1	ERF018	Ethylene-responsive transcription factor ERF018
isotig83024	FHA	AT2G27600.1	SKD1	Protein SUPPRESSOR OF K(+) TRANSPORT GROWTH DEFECT 1
isotig83172	bHLH	AT5G54960.1	PDC2	Pyruvate decarboxylase 2
isotig83299	FAR1	AT5G45780.1		Probable LRR receptor-like serine/threonine-protein kinase At5g45780
isotig83628	BES1	AT1G78700.1	BEH4	BES1/BZR1 homolog protein 4
isotig83932	NAC	AT1G77450.1	anac032	NAC domain containing protein 32
isotig83935	MBF1	AT3G24500.1	MBF1C	Multiprotein-bridging factor 1c
isotig84240	C3H	AT2G21660.1	RBG7	Glycine-rich RNA-binding protein 7
isotig85126	MYB-related	AT1G01060.1	LHY	Protein LHY
isotig86121	LOB	AT2G28500.1	LBD11	LOB domain-containing protein 11
isotig86238	WRKY	AT1G69550.1		disease resistance protein (TIR-NBS-LRR class)
isotig86251	GNAT	AT5G60640.1	PDIL1-4	Protein disulfide isomerase-like 1-4
isotig86786	MADS	AT2G33580.1	LYK5	Protein LYK5
isotig87807	ABI3VP1	ATMG00810.1	ORF240B	Uncharacterized mitochondrial protein AtMg00810
isotig88056	CCAAT	AT5G47670.1	NFYB6	Nuclear transcription factor Y subunit B-6
isotig88426	MYB	AT5G15310.1	ATMYB16	myb domain protein 16
isotig90094	C3H	AT3G14840.2	LRR-RLK	Probable leucine-rich repeat receptor-like serine/threonine-protein kinase At3g14840
isotig90803	AP2-EREBP	AT5G07310.1	ERF115	Ethylene-responsive transcription factor ERF115
isotig91444	AP2-EREBP	AT1G74930.1	ERF018	Ethylene-responsive transcription factor ERF018
isotig91448	MYB-related	AT2G46600.1	KIC	Calcium-binding protein KIC
isotig91676	DBP	AT2G30020.1		Probable protein phosphatase 2C 25
isotig91749	MYB-related	AT2G46600.1	KIC	Calcium-binding protein KIC
isotig91833	MYB-related	AT1G01060.1	LHY	Protein LHY
isotig92841	Trihelix	AT5G01380.1	GT-3A	Trihelix transcription factor GT-3a
isotig92991	FAR1	AT2G27110.1	FRS3	Protein FAR1-RELATED SEQUENCE 3
isotig93546	SBP	AT5G24318.1		O-Glycosyl hydrolases family 17 protein
isotig93599	C3H	AT2G30740.1	PTI12	PTI1-like tyrosine-protein kinase 2
isotig94895	ARF	AT1G19220.1	ARF19	Auxin response factor 19
isotig95328	MYB-related	AT2G46600.1	KIC	Calcium-binding protein KIC
isotig95693	PHD	AT3G60520.1		unknown protein
isotig96147	NAC	AT3G15510.1	ATNAC2	NAC domain containing protein 2
isotig96561	NAC	AT1G65910.1	anac028	NAC domain containing protein 28
isotig97271	NAC	AT1G77450.1	anac032	NAC domain containing protein 32
isotig97492	Tify	AT3G51030.1	TRX1	Thioredoxin H1
isotig97543	HB	AT3G43190.1	SUS4	Sucrose synthase 4
isotig97769	C3H	AT2G21660.1	RBG7	Glycine-rich RNA-binding protein 7
isotig97919	MYB-related	AT1G01500.1		Uncharacterized protein At1g01500
isotig100910	GRF	#N/A	#N/A	#N/A
isotig100954	MYB-related	AT5G05340.1	PER52	Peroxidase 52
isotig101074	AP2-EREBP	AT5G21960.1	ERF016	Ethylene-responsive transcription factor ERF016
isotig101536	C2H2	#N/A	#N/A	#N/A
isotig101628	ARF	AT5G62000.1	ARF2	Auxin response factor 2
isotig102325	CSD	AT4G38680.1	CSP2	Cold shock protein 2
isotig102998	FAR1	AT3G24503.1	ALDH2C4	Aldehyde dehydrogenase family 2 member C4
isotig103827	NAC	AT3G03200.1	NAC045	NAC domain-containing protein 45
isotig107886	PHD	AT4G19120.1	ERD3	Probable methyltransferase PMT21
isotig108353	NAC	AT1G77450.1	anac032	NAC domain containing protein 32
PUT-18646	FAR1	AT3G47110.1		Putative receptor-like protein kinase At3g47110
PUT-39302	FAR1	#N/A	#N/A	#N/A
PUT-62775	FAR1	#N/A	#N/A	#N/A
Cl#122_2011_6	AP2-EREBP	AT4G38970.2	FBA2	Probable fructose-bisphosphate aldolase 2, chloroplastic
118-2-17-A02.r.1	HB	AT5G66160.2	RMR1	Receptor homology region, transmembrane domain- and RING domain-containing protein 1

## Sheet: Family distribution
Additional file 3: Transcription factors (TFs) differentially expressed, with a fold-change higher that 2, in any of the pairwise comparison between embryos
and megagametophytes. The Arabidopsis genes showing the highest sequence similarity to the Scots pine transcript ID are shown.
Number of members in the TF families. TFs were classified into the corresponding family by using publicy available PlantTFDB v3.0 database
TF family	Embryos	Megagametophytes	TOTAL
bHLH	156	55	211
FAR1	156	51	207
TRAF	173	22	195
NAC	135	54	189
C3H	122	37	159
MADS	96	57	153
AP2-EREBP	75	75	150
MYB-related	84	59	143
C2H2	60	38	98
PHD	80	13	93
WRKY	62	29	91
SNF2	53	31	84
HB	63	19	82
Orphans	49	23	72
SET	45	21	66
RWP-RK	55	10	65
CCAAT	50	12	62
mTERF	51	7	58
Tify	37	18	55
bZIP	34	16	50
FHA	38	10	48
GNAT	32	11	43
MYB	30	9	39
LOB	21	17	38
ABI3VP1	31	5	36
G2-like	25	5	30
SBP	22	6	28
Trihelix	23	4	27
DBP	18	8	26
C2C2-Dof	13	7	20
AUX/IAA	16	2	18
C2C2-GATA	10	7	17
GRAS	11	3	14
ARF	8	5	13
LUG	11	1	12
SWI/SNF-SWI3	8	4	12
Jumonji	8	4	12
TCP	7	4	11
BES1	6	5	11
DDT	9	1	10
HMG	8	1	9
BSD	6	3	9
PLATZ	6	1	7
CSD	5	2	7
GRF	5	2	7
CAMTA	4	3	7
GeBP	6	0	6
PBF-2-like	6	0	6
CPP	5	0	5
E2F-DP	4	1	5
ARID	4	1	5
zf-HD	4	1	5
TIG	3	2	5
OFP	4	0	4
SWI/SNF-BAF60b	4	0	4
HSF	3	1	4
Alfin-like	3	1	4
TAZ	3	1	4
Coactivator p15	3	1	4
TUB	3	0	3
RB	3	0	3
NOZZLE	1	2	3
Pseudo_ARR-B	1	2	3
ARR-B	2	0	2
ULT	2	0	2
LFY	2	0	2
EIL	1	1	2
SRS	1	1	2
Sigma70-like	0	2	2
LIM	0	2	2
MBF1	0	2	2
C2C2-CO-like	1	0	1
BBR/BPC	1	0	1
SOH1	1	0	1
SAP	1	0	1
MED7	1	0	1
MED6	1	0	1
Rcd1-like	0	1	1
