# Supplementary material for: Transcript profiling for early stages during embryo development in Scots pine
Source: BMC Plant Biol. 2016 Nov 18;16:255. doi: 10.1186/s12870-016-0939-5 (PMC5116219; doi:10.1186/s12870-016-0939-5)
Supplement: Additional file 9: — Differentially expressed transcripts (FC > 2; RPKM > 10) between consecutive developmental stages during embryo development. Only DETs with positive matches against TAIR database have been included. Transcript name (Transcript ID), fold-change (FC), expression values at each embryo developmental stage (RPKM) and the best match against TAIR database (At locus ID, At name, At annotation) are shown. GO enrichment analysis for the up- or down-regulated transcript list resulting from each pairwise comparison is also presented. For each GO enrichment result is shown the GO term, Onthology, (P = Biological Process, F = Molecular Function, C = Cell Component), Number of GO annotated transcripts belonging to each category among the up- or down-regulated transcript list (Number in input list), Number of total GO annotated transcripts belonging to each category in the seed transcriptome (Number in BG/Ref), p-value and level of enrichment (FDR). (XLSX 35.8 kb) [file 12870_2016_939_MOESM9_ESM.xlsx]

## Sheet: E1xE2 UP 
Additional file 4: Differentially expressed transcripts (DETs), with a fold-change higher than 2 and a RPKM value over 10, between consecutive developmental stages during embryo development.
Only DETs with positive matches against TAIR database have been included. GO enrichment analysis for each comparison is also shown.
Up-regulated transcripts in the pairwise comparison E1/E2 (46% were annotated)								GO enrichment of Up-regulated transcripts in the pairwise comparison E1/E2
Transcript ID	FC	E1 (RPKM)	E2 (RPKM)	At locus	At name	At annotation		GO term	Ontology	Description	Number in input list	Number in BG/Ref	p-value	FDR
isotig66335	99	155.509	0	AT2G20750.1	EXPB1	Expansin-B1		GO:0009404	P	toxin metabolic process	9	40	3.4e-08	2.5e-05
isotig54539	99	71.987	0	AT5G57625.1		CAP (Cysteine-rich secretory proteins, Antigen 5, and Pathogenesis-related 1 protein) superfamily protein		GO:0009407	P	toxin catabolic process	9	40	3.4e-08	2.5e-05
isotig80926	99	66.97	0	AT1G71050.1	HIPP2	Heavy metal transport/detoxification superfamily protein		GO:0009827	P	plant-type cell wall modification	10	58	8.8e-08	4.3e-05
isotig91295	99	54.115	0	AT2G30870.1	GSTF1	Glutathione S-transferase F10		GO:0009664	P	plant-type cell wall organization	10	74	9.3e-07	0.00027
isotig71076	99	47.597	0	AT1G72510.1		Protein of unknown function (DUF1677)		GO:0009828	P	plant-type cell wall loosening	9	57	8.4e-07	0.00027
isotig50471	99	46.305	0	AT4G34750.1	SAUR49	SAUR-like auxin-responsive protein family		GO:0071669	P	plant-type cell wall organization or biogenesis	13	137	1.5e-06	0.00033
isotig51605	99	39.184	0	AT5G43940.1	ADH2	Alcohol dehydrogenase class-3		GO:0019748	P	secondary metabolic process	26	485	1.6e-06	0.00033
isotig107968	99	38.175	0	AT1G65680.1	EXPB2	Putative expansin-B2		GO:0042545	P	cell wall modification	13	155	5.9e-06	0.0011
isotig100766	99	33.586	0	AT3G15353.1	MT3	metallothionein 3		GO:0071554	P	cell wall organization or biogenesis	17	281	2e-05	0.0032
isotig43307	99	32.893	0	AT1G70500.1		Pectin lyase-like superfamily protein		GO:0071555	P	cell wall organization	13	177	2.4e-05	0.0035
isotig87231	99	32.389	0	AT5G20650.1	COPT5	Copper transporter 5		GO:0019438	P	aromatic compound biosynthetic process	17	299	4.3e-05	0.0056
isotig105943	99	29.622	0	AT5G11090.1		serine-rich protein-related		GO:0005975	P	carbohydrate metabolic process	38	1028	5.3e-05	0.0064
isotig75078	99	28.805	0	AT4G33720.1		CAP (Cysteine-rich secretory proteins, Antigen 5, and Pathogenesis-related 1 protein) superfamily protein		GO:0009699	P	phenylpropanoid biosynthetic process	13	202	9.4e-05	0.011
isotig92328	99	25.732	0	AT5G55000.2	FIP2	FH protein interacting protein FIP2		GO:0010033	P	response to organic substance	45	1355	0.00014	0.012
isotig67208	99	25.293	0	AT1G67100.1	LBD4	LOB domain-containing protein 40		GO:0009414	P	response to water deprivation	13	211	0.00014	0.012
isotig105084	99	25.231	0	AT3G17790.1	PAP17	Purple acid phosphatase 17		GO:0060560	P	developmental growth involved in morphogenesis	12	181	0.00013	0.012
isotig69614	99	24.818	0	AT1G52820.1		2-oxoglutarate (2OG) and Fe(II)-dependent oxygenase superfamily protein		GO:0009826	P	unidimensional cell growth	12	181	0.00013	0.012
isotig112318	99	24.278	0	AT3G10210.1		SEC14 cytosolic factor family protein / phosphoglyceride transfer family protein		GO:0009415	P	response to water	13	215	0.00017	0.014
isotig79444	99	22.912	0	AT2G21100.1	DIR23	Dirigent protein 23		GO:0009698	P	phenylpropanoid metabolic process	14	247	0.0002	0.015
isotig69086	99	22.528	0	AT2G25810.1	TIP4-1	Aquaporin TIP4-1		GO:0009269	P	response to desiccation	5	31	0.00022	0.015
isotig65861	99	22.224	0	AT1G65295.1		unknown protein		GO:0050896	P	response to stimulus	119	4565	0.00021	0.015
PUT-20271	99	20.348	0	AT4G31290.1		ChaC-like family protein		GO:0032787	P	monocarboxylic acid metabolic process	19	412	0.00025	0.016
isotig67874	99	20.321	0	AT1G69530.1	EXPA1	Expansin-A1		GO:0006725	P	cellular aromatic compound metabolic process	20	448	0.00026	0.016
isotig94889	99	20.243	0	AT5G54300.1		Protein of unknown function (DUF761)		GO:0042221	P	response to chemical stimulus	66	2266	0.00025	0.016
isotig88791	99	19.584	0	AT3G45970.1	EXLA1	Expansin-like A1		GO:0006090	P	pyruvate metabolic process	6	50	0.00027	0.016
isotig83852	99	19.526	0	AT1G14890.1		Plant invertase/pectin methylesterase inhibitor superfamily protein		GO:0030001	P	metal ion transport	14	267	0.00043	0.024
isotig115066	99	19.224	0	AT5G01820.1	CIPK14	CBL-interacting serine/threonine-protein kinase 14		GO:0006811	P	ion transport	19	441	0.00056	0.029
isotig66597	99	18.998	0	AT1G21460.1	SWEET1	Bidirectional sugar transporter SWEET1		GO:0009739	P	response to gibberellin stimulus	10	155	0.00056	0.029
isotig68230	99	18.994	0	AT3G01470.1	HAT5	Homeobox-leucine zipper protein HAT5		GO:0004364	F	glutathione transferase activity	9	46	1.2e-07	7.5e-05
isotig50575	99	18.707	0	AT2G36750.1	UGT73C1	UDP-glycosyltransferase 73C1		GO:0004857	F	enzyme inhibitor activity	11	85	4.2e-07	0.00013
isotig66368	99	17.897	0	AT4G26790.1		GDSL esterase/lipase At4g26790		GO:0016491	F	oxidoreductase activity	55	1569	7.8e-06	0.0015
isotig81627	99	17.706	0	AT2G21100.1	DIR23	Dirigent protein 23		GO:0046910	F	pectinesterase inhibitor activity	5	17	9.8e-06	0.0015
isotig53569	99	17.502	0	AT3G18010.1	WOX1	WUSCHEL-related homeobox 1		GO:0004091	F	carboxylesterase activity	17	292	3.2e-05	0.0039
isotig52335	99	17.015	0	AT5G10830.1		S-adenosyl-L-methionine-dependent methyltransferases superfamily protein		GO:0030599	F	pectinesterase activity	8	77	7.8e-05	0.0079
isotig78831	99	17.01	0	AT5G52640.1	HSP81-1	heat shock protein 90.1		GO:0004462	F	lactoylglutathione lyase activity	5	32	0.00025	0.022
PUT-59654	99	16.915	0	AT4G29900.1	ACA1	Calcium-transporting ATPase 10, plasma membrane-type		GO:0005372	F	water transmembrane transporter activity	5	35	0.00039	0.026
isotig55467	99	16.636	0	AT5G20570.1	RBX1A	RING-box protein 1a		GO:0015250	F	water channel activity	5	35	0.00039	0.026
PUT-3993	99	16.545	0	AT2G20280.1		Zinc finger CCCH domain-containing protein 21		GO:0016765	F	transferase activity, transferring alkyl or aryl (other than methyl) groups	9	128	0.00056	0.034
isotig68259	99	16.404	0	AT5G21482.1	CKX7	Cytokinin dehydrogenase 7		GO:0005576	C	extracellular region	19	226	4.8e-08	9.5e-06
isotig61797	99	16.241	0	AT3G51990.1		Serine/threonine-protein kinase-like protein At3g51990
isotig115689	99	16.105	0	AT5G66120.1	DHQS	3-dehydroquinate synthase, chloroplastic
isotig111407	99	15.969	0	AT2G30620.1		Histone H1.2
isotig71203	99	15.678	0	AT4G17500.1	ERF1A	Ethylene-responsive transcription factor 1A
isotig87266	99	15.587	0	AT3G60390.1	HAT3	Homeobox-leucine zipper protein HAT3
isotig104520	99	15.587	0	AT4G36800.1	RCE1	NEDD8-conjugating enzyme Ubc12
isotig72228	99	15.109	0	AT3G58190.1	LBD29	LOB domain-containing protein 29
isotig78600	99	15.098	0	AT1G27930.1		Protein of unknown function (DUF579)
isotig95908	99	14.82	0	AT1G25510.1		Eukaryotic aspartyl protease family protein
isotig31748	99	14.543	0	AT1G29930.1	LHCB1.3	Chlorophyll a-b binding protein 1, chloroplastic
isotig55957	99	14.515	0	AT4G20990.1	ACA4	Alpha carbonic anhydrase 4
isotig43121	99	14.425	0	AT1G12740.1	CYP87A2	cytochrome P450, family 87, subfamily A, polypeptide 2
isotig52105	99	14.363	0	AT5G13950.3		unknown protein
isotig105378	99	14.244	0	AT4G39350.1	CESA2	Cellulose synthase A catalytic subunit 2
isotig70310	99	14.175	0	AT1G55910.1	ZIP11	Zinc transporter 11
isotig87403	99	14.053	0	AT1G53540.1	HSP17.6C	17.6 kDa class I heat shock protein 3
isotig109961	99	14.017	0	AT4G19970.1		CONTAINS InterPro DOMAIN/s: Nucleotide-diphospho-sugar transferase, predicted (InterPro:IPR005069)
isotig101624	99	13.921	0	AT3G57520.1	RFS2	Probable galactinol--sucrose galactosyltransferase 2
isotig56713	99	13.764	0	AT5G58140.2	PHOT2	Phototropin-2
PUT-42387	99	13.763	0	AT2G37650.1	SCL9	Scarecrow-like protein 9
PUT-46952	99	13.577	0	AT4G02290.1	AtGH9B13	Endoglucanase 17
isotig84874	99	13.522	0	AT3G62370.1		heme binding
isotig104043	99	13.355	0	AT3G14240.1		Subtilase family protein
isotig109004	99	13.35	0	AT1G05160.1	KAO1	Ent-kaurenoic acid oxidase 1
isotig47112	99	13.193	0	AT1G05310.1	PME8	Probable pectinesterase 8
isotig39226	99	13.182	0	AT5G59560.1	SRR1	Protein SENSITIVITY TO RED LIGHT REDUCED 1
isotig61604	99	13.144	0	AT4G04630.1		Protein of unknown function, DUF584
isotig103490	99	13.059	0	AT4G09610.1	GASA2	Gibberellin-regulated protein 2
isotig48393	99	12.882	0	AT1G73050.1		(R)-mandelonitrile lyase-like
isotig36943	99	12.857	0	AT5G20090.1	MPC1	Mitochondrial pyruvate carrier 1
isotig80688	99	12.849	0	AT5G50760.1		SAUR-like auxin-responsive protein family
PUT-4313	99	12.775	0	AT1G02290.1		unknown protein
isotig54353	99	12.616	0	AT5G20570.1	RBX1A	RING-box protein 1a
isotig73750	99	12.524	0	AT5G08139.1		RING/U-box superfamily protein
isotig85557	99	12.46	0	AT2G43780.1		unknown protein
isotig100199	99	12.46	0	AT5G11860.1	SSP5	SCP1-like small phosphatase 5
isotig102400	99	12.46	0	AT5G16740.1		Transmembrane amino acid transporter family protein
isotig72487	99	12.434	0	AT4G30550.1		Class I glutamine amidotransferase-like superfamily protein
PUT-35459	99	12.308	0	AT4G31700.1	RPS6A	40S ribosomal protein S6-1
isotig84510	99	12.248	0	AT2G15220.1		Plant basic secretory protein (BSP) family protein
PUT-25449	99	12.209	0	AT2G43710.1	FAB2	Acyl-
isotig105124	99	12.135	0	AT1G75950.1	SKP1A	SKP1-like protein 1A
isotig110808	99	12.123	0	AT5G08130.1	BIM1	Transcription factor BIM1
isotig64664	99	12.083	0	AT2G41850.1	ADPG2	Polygalacturonase ADPG2
isotig108120	99	12.072	0	AT2G33380.1	PXG3	Probable peroxygenase 3
isotig60430	99	11.916	0	AT3G23330.1	PCMP-H32	Putative pentatricopeptide repeat-containing protein At3g23330
isotig110588	99	11.804	0	AT4G31850.1	PGR3	Pentatricopeptide repeat-containing protein At4g31850, chloroplastic
isotig89106	99	11.796	0	AT1G53890.1		Protein LURP-one-related 2
isotig95662	99	11.787	0	AT2G27230.1	LHW	Transcription factor LHW
isotig81305	99	11.736	0	AT3G62650.2		unknown protein
isotig79651	99	11.695	0	AT1G01280.1	CYP73A2	Cytochrome P450 703A2
isotig80089	99	11.548	0	AT1G67100.1	LBD4	LOB domain-containing protein 40
isotig74102	99	11.54	0	AT1G23800.1	ALDH2B7	Aldehyde dehydrogenase family 2 member B7, mitochondrial
isotig113202	99	11.512	0	AT5G16080.1	CXE17	Probable carboxylesterase 17
isotig62327	99	11.435	0	AT4G25700.1	BETA-OHASE 1	Beta-carotene 3-hydroxylase 1, chloroplastic
isotig116071	99	11.34	0	AT1G19835.1	FPP4	Filament-like plant protein 4
isotig110102	99	11.308	0	AT3G07030.1		Alba DNA/RNA-binding protein
isotig66950	99	11.268	0	AT4G15560.1	DXS	1-deoxy-D-xylulose-5-phosphate synthase, chloroplastic
isotig97836	99	11.268	0	AT2G05920.1		Subtilase family protein
isotig78377	99	11.264	0	AT2G39705.1	RTFL8	ROTUNDIFOLIA like 8
isotig72495	99	11.18	0	AT1G64780.1	AMT1-2	Ammonium transporter 1 member 2
isotig71570	99	11.058	0	AT1G50490.1	UBC2	Ubiquitin-conjugating enzyme E2 20
isotig98751	99	11.056	0	AT3G07290.1		Pentatricopeptide repeat-containing protein At3g07290, mitochondrial
isotig106511	99	10.876	0	AT3G02645.1		Putative UPF0481 protein At3g02645
isotig76162	99	10.864	0	AT3G43120.1		SAUR-like auxin-responsive protein family
isotig105870	99	10.852	0	AT5G23400.1		Leucine-rich repeat (LRR) family protein
isotig68995	99	10.842	0	AT2G28830.1	PUB12	PLANT U-BOX 12
isotig83062	99	10.826	0	AT3G58990.1	IPMI1	3-isopropylmalate dehydratase small subunit 2
isotig91303	99	10.823	0	AT2G37110.1		PLAC8 family protein
isotig90926	99	10.794	0	AT5G54770.1	THI1	Thiamine thiazole synthase, chloroplastic
isotig44369	99	10.791	0	AT4G02750.1	PCMP-H24	Pentatricopeptide repeat-containing protein At4g02750
isotig90693	99	10.765	0	AT3G54560.1	H2AV	Histone H2A variant 1
isotig52115	99	10.737	0	AT5G52890.1		AT hook motif-containing protein
isotig82039	99	10.674	0	AT3G52430.1	PAD4	Lipase-like PAD4
isotig70972	99	10.654	0	AT3G01410.1		Polynucleotidyl transferase, ribonuclease H-like superfamily protein
isotig45247	99	10.63	0	AT5G55250.1	IAMT1	Indole-3-acetate O-methyltransferase 1
isotig102046	99	10.531	0	AT3G15353.1	MT3	metallothionein 3
isotig89303	99	10.499	0	AT1G67090.1	RBCS-1A	Ribulose bisphosphate carboxylase small chain 1A, chloroplastic
isotig115597	99	10.459	0	AT4G02570.1	CUL1	Cullin-1
isotig73835	99	10.437	0	AT5G24620.1		Pathogenesis-related thaumatin superfamily protein
isotig101770	99	10.423	0	AT3G47470.1	LHCA4	Chlorophyll a-b binding protein 4, chloroplastic
isotig101640	99	10.405	0	AT2G30942.1		Protein of unknown function (DUF3317)
isotig105486	99	10.341	0	AT1G17100.1		SOUL heme-binding family protein
isotig105366	99	10.194	0	AT1G80760.1	NIP6-1	Aquaporin NIP6-1
isotig72696	99	10.184	0	AT5G09260.1	VPS2.2	Vacuolar protein sorting-associated protein 20 homolog 2
isotig105281	99	10.153	0	AT5G57280.1		S-adenosyl-L-methionine-dependent methyltransferases superfamily protein
isotig38844	99	10.119	0	AT1G19640.1	JMT	Jasmonate O-methyltransferase
isotig111934	99	10.059	0	AT1G04555.1		unknown protein
isotig39153	99	10.038	0	AT1G66880.1		Protein kinase superfamily protein
isotig19259	8.27085	394.733	1.278	AT2G20750.1	EXPB1	Expansin-B1
isotig62881	7.68419	129.984	0.632	AT5G53190.1	SWEET3	Bidirectional sugar transporter SWEET3
isotig67537	6.39222	70.723	0.842	AT1G14890.1		Plant invertase/pectin methylesterase inhibitor superfamily protein
isotig77785	6.07131	75.917	1.129	AT2G23690.1		unknown protein
isotig28785	5.91481	55.866	0.926	AT5G17450.1	HIPP21	Heavy metal transport/detoxification superfamily protein
isotig74212	5.89026	126.157	2.127	AT1G14890.1		Plant invertase/pectin methylesterase inhibitor superfamily protein
isotig51549	5.7649	54.05	0.994	AT1G10370.1	GSTU17	Glutathione S-transferase U17
isotig37580	5.62747	207.381	4.195	AT2G01890.1	PAP8	Purple acid phosphatase 8
isotig78352	5.56785	53.648	1.131	AT1G71050.1	HIPP2	Heavy metal transport/detoxification superfamily protein
isotig61873	5.34217	23.974	0.591	AT5G19200.1	TSC1B	3-dehydrosphinganine reductase TSC10B
isotig35049	5.26941	31.666	0.821	AT5G54300.1		Protein of unknown function (DUF761)
isotig62398	5.26899	23.598	0.612	AT1G65730.1	YSL7	Probable metal-nicotianamine transporter YSL7
isotig10972	5.17222	2341.7	64.944	AT2G30870.1	GSTF1	Glutathione S-transferase F10
isotig57836	5.11167	13.761	0.398	AT1G28130.1	GH3.17	Indole-3-acetic acid-amido synthetase GH3.17
isotig76238	5.0708	36.937	1.099	AT5G44550.1		CASP-like protein 1B1
isotig48941	5.04918	57.015	1.722	AT1G71830.1	SERK1	Somatic embryogenesis receptor kinase 1
isotig31652	5.02859	29.605	0.907	AT5G01750.1		Protein LURP-one-related 15
isotig80948	5.02782	38.593	1.183	AT2G02990.1	RNS1	Ribonuclease 1
isotig69613	4.98336	29.387	0.929	AT1G68620.1	CXE6	Probable carboxylesterase 6
isotig48289	4.93713	20.25	0.661	AT4G21585.1	ENDO4	Endonuclease 4
isotig65001	4.8895	21.519	0.726	AT4G13710.1		Probable pectate lyase 15
isotig58389	4.85771	37.49	1.293	AT5G07180.1	ERL2	LRR receptor-like serine/threonine-protein kinase ERL2
isotig79769	4.73161	5035.6	189.537	AT3G62760.1	GSTF13	Glutathione S-transferase F13
isotig65013	4.6838	56.03	2.18	AT4G01410.1		Late embryogenesis abundant (LEA) hydroxyproline-rich glycoprotein family
isotig35188	4.62741	78.055	3.158	AT2G44310.1		Calcium-binding EF-hand family protein
isotig110406	4.6272	75.77	3.066	AT1G70250.1		receptor serine/threonine kinase, putative
isotig45518	4.62681	16.405	0.664	AT3G51000.1		alpha/beta-Hydrolases superfamily protein
isotig60860	4.50675	12.367	0.544	AT1G52040.1	MBP1	Myrosinase-binding protein 1
isotig72140	4.47505	45.146	2.03	AT1G55120.1	CWINV3	Beta-fructofuranosidase, insoluble isoenzyme CWINV3
isotig11173	4.46941	303.78	13.713	AT2G30860.1	GSTF9	Glutathione S-transferase F9
isotig34132	4.4646	94.211	4.267	AT5G67360.1	SBT1.7	Subtilisin-like protease SBT1.7
isotig68682	4.44354	19.409	0.892	AT1G49230.1	ATL78	RING-H2 finger protein ATL78
isotig43729	4.42671	47.207	2.195	AT5G07990.1	TT7	Flavonoid 3'-monooxygenase
isotig61833	4.37679	12.195	0.587	AT5G55090.1	MAPKKK15	mitogen-activated protein kinase kinase kinase 15
isotig64033	4.37644	14.186	0.683	AT1G51170.1	UNC	Serine/threonine-protein kinase UCN
isotig24053	4.37588	14.139	0.681	AT5G03795.1		Probable glycosyltransferase At5g03795
isotig49181	4.37541	19.427	0.936	AT3G27080.1	TOM2-3	Mitochondrial import receptor subunit TOM20-3
isotig59613	4.37529	10.19	0.491	AT1G60390.1	PG1	Probable polygalacturonase non-catalytic subunit At1g60390
isotig75625	4.35252	67.067	3.283	AT2G41380.1		S-adenosyl-L-methionine-dependent methyltransferases superfamily protein
isotig61160	4.33407	112.2	5.563	AT1G22380.1	UGT85A3	UDP-glycosyltransferase 85A3
isotig70536	4.33398	97.209	4.82	AT1G56170.1	NFYC2	Nuclear transcription factor Y subunit C-2
isotig64670	4.30624	14.086	0.712	AT1G55910.1	ZIP11	Zinc transporter 11
isotig34249	4.30522	11.763	0.595	AT5G18980.1		ARM repeat superfamily protein
isotig36029	4.29102	93.73	4.788	AT3G03980.1		NAD(P)-binding Rossmann-fold superfamily protein
isotig46905	4.26837	21.603	1.121	AT1G22380.1	UGT85A3	UDP-glycosyltransferase 85A3
isotig46869	4.26158	71.563	3.731	AT1G12600.1	UTR4	UDP-galactose/UDP-glucose transporter 4
isotig38609	4.23147	27.2	1.448	AT1G69040.1	ACR4	ACT domain-containing protein ACR4
isotig41709	4.23147	49.253	2.622	AT1G69870.1	NPF2.13	Protein NRT1/ PTR FAMILY 2.13
isotig61826	4.23108	11.155	0.594	AT3G48700.1	CXE13	Probable carboxylesterase 13
isotig95680	4.19311	54.198	2.963	AT5G65690.1	PCK2	phosphoenolpyruvate carboxykinase 2
isotig32884	4.19246	23.165	1.267	AT1G55020.1	LOX1	Linoleate 9S-lipoxygenase 1
isotig24144	4.18516	85.498	4.7	AT2G41380.1		S-adenosyl-L-methionine-dependent methyltransferases superfamily protein
isotig64300	4.15427	12.375	0.695	AT1G76880.1		Duplicated homeodomain-like superfamily protein
isotig60157	4.15398	18.176	1.021	AT5G40010.1	AATP1	AAA-ATPase 1
isotig52465	4.15327	19.555	1.099	AT1G05260.1	PER3	Peroxidase 3
isotig65819	4.1532	55.05	3.094	AT2G19170.1	SBT2.5	Subtilisin-like protease SBT2.5
isotig78516	4.15311	20.389	1.146	AT5G14930.2	SAG11	Senescence-associated carboxylesterase 101
isotig59039	4.09171	31.611	1.854	AT3G61740.1	ATX3	Histone-lysine N-methyltransferase ATX3
isotig56769	4.0814	44.675	2.639	AT1G60500.1	DRP4C	Dynamin-related protein 4C
isotig64517	4.07179	11.99	0.713	AT5G66430.1		S-adenosyl-L-methionine-dependent methyltransferases superfamily protein
isotig70644	4.0717	16.294	0.969	AT4G18690.1		unknown protein
isotig41173	4.07085	27.191	1.618	AT3G62700.1	ABCC14	ABC transporter C family member 14
isotig71720	4.0707	16.854	1.003	AT2G01050.1		zinc ion binding
isotig62762	4.06854	373.053	22.234	AT1G69830.1	AMY3	Alpha-amylase 3, chloroplastic
isotig50867	4.02779	70.562	4.326	AT1G15210.1	ABCG35	ABC transporter G family member 35
isotig48689	4.02165	99.969	6.155	AT4G17670.1		Protein of unknown function (DUF581)
isotig61465	4.01699	75.249	4.648	AT5G66460.1	MAN7	Mannan endo-1,4-beta-mannosidase 7
isotig99805	3.98354	79.678	5.037	AT3G15353.1	MT3	metallothionein 3
isotig42835	3.98342	50.172	3.172	AT1G06800.1	PLA-I{gamma}1	Phospholipase A1-Igamma1, chloroplastic
isotig60458	3.98333	24.958	1.578	AT1G51220.1	WIP5	Zinc finger protein WIP5
isotig62117	3.98327	20.402	1.29	AT1G28960.1	NUDT15	Nudix hydrolase 15, mitochondrial
isotig71652	3.98325	16.1	1.018	AT4G28890.1	ATL42	E3 ubiquitin-protein ligase ATL42
isotig48203	3.9829	13.171	0.833	AT2G41380.1		S-adenosyl-L-methionine-dependent methyltransferases superfamily protein
isotig67855	3.91936	298.035	19.698	AT1G65480.1	FT	Protein FLOWERING LOCUS T
isotig47353	3.89041	24.899	1.679	AT5G63850.1	AAP4	Amino acid permease 4
isotig94360	3.89037	21.443	1.446	AT5G67360.1	SBT1.7	Subtilisin-like protease SBT1.7
isotig58135	3.8903	36.834	2.484	AT5G60600.1	ISPG	4-hydroxy-3-methylbut-2-en-1-yl diphosphate synthase (ferredoxin), chloroplastic
isotig53391	3.89024	18.001	1.214	AT2G39725.1		LYR family of Fe/S cluster biogenesis protein
isotig66107	3.89021	11.521	0.777	AT3G51680.1	SDR2A	Short-chain dehydrogenase reductase 2a
isotig66166	3.89001	23.113	1.559	AT4G21960.1	PER42	Peroxidase 42
isotig65883	3.86372	445.949	30.633	AT4G26610.1	D6PKL1	Serine/threonine-protein kinase D6PKL1
isotig73404	3.85153	75.41	5.224	AT4G24130.1		Protein of unknown function, DUF538
isotig26481	3.84173	31.17	2.174	AT1G53820.1	ATL6	RING-H2 finger protein ATL60
isotig41315	3.8413	10.32	0.72	AT3G46580.1	MBD5	Methyl-CpG-binding domain-containing protein 5
isotig59153	3.82457	39.543	2.791	AT1G25450.1	KCS5	3-ketoacyl-CoA synthase 5
isotig46661	3.82443	23.035	1.626	AT1G05675.1	UGT74E1	UDP-glycosyltransferase 74E1
isotig97951	3.79118	21.638	1.563	AT5G55980.1		serine-rich protein-related
isotig44389	3.79075	16.068	1.161	AT1G32450.1	NPF7.3	Protein NRT1/ PTR FAMILY 7.3
isotig15969	3.79061	10.794	0.78	AT2G37170.1	PIP2-2	Aquaporin PIP2-2
isotig61898	3.74898	39.716	2.954	AT1G35710.1		Probable leucine-rich repeat receptor-like protein kinase At1g35710
isotig97493	3.73818	41.288	3.094	AT4G38400.1	EXLA2	Expansin-like A2
isotig51101	3.73286	404.116	30.395	AT4G20390.1		CASP-like protein 1B2
isotig68733	3.68473	11.509	0.895	AT1G69530.1	EXPA1	Expansin-A1
isotig75624	3.68444	13.988	1.088	AT4G14819.1		Protein of unknown function (DUF1677)
isotig53293	3.68438	15.363	1.195	AT2G04910.1		Carbohydrate-binding X8 domain superfamily protein
isotig52405	3.68409	44.576	3.468	AT3G55240.1		Plant protein 1589 of unknown function
isotig106335	3.68395	56.19	4.372	AT3G16240.1	TIP2-1	Aquaporin TIP2-1
isotig18830	3.68387	26.667	2.075	AT4G10500.1		2-oxoglutarate (2OG) and Fe(II)-dependent oxygenase superfamily protein
isotig70233	3.68382	25.111	1.954	AT5G59030.1	COPT1	Copper transporter 1
isotig63695	3.68361	17.218	1.34	AT5G42650.1	CYP74A	Allene oxide synthase, chloroplastic
isotig31676	3.64626	34.182	2.73	AT5G02230.1		Haloacid dehalogenase-like hydrolase (HAD) superfamily protein
isotig61747	3.63562	50.809	4.088	AT3G03980.1		NAD(P)-binding Rossmann-fold superfamily protein
isotig39291	3.63374	209.836	16.905	AT4G26880.1		Stigma-specific STIG1-like protein 1
isotig44842	3.62786	15.292	1.237	AT5G12330.2	LRP1	Protein LATERAL ROOT PRIMORDIUM 1
isotig92829	3.62757	34.706	2.808	AT2G18370.1	LTP8	Non-specific lipid-transfer protein 8
isotig14508	3.62739	24.568	1.988	AT2G15230.1	LIP1	Triacylglycerol lipase 1
isotig69866	3.6272	23.255	1.882	AT1G19210.1	ERF17	Ethylene-responsive transcription factor ERF017
isotig28522	3.61904	122.291	9.953	AT1G60710.1	ATB2	Probable aldo-keto reductase 4
isotig36355	3.60803	120.459	9.879	AT3G11930.1		Adenine nucleotide alpha hydrolases-like superfamily protein
isotig21547	3.60784	38.014	3.118	AT5G54510.1	GH3.6	Indole-3-acetic acid-amido synthetase GH3.6
isotig29484	3.60749	13.103	1.075	ATMG00750.1	ORF119	Uncharacterized mitochondrial protein AtMg00750
isotig46628	3.58832	53.272	4.429	AT2G36870.1	XTH32	Probable xyloglucan endotransglucosylase/hydrolase protein 32
isotig71328	3.56872	11.747	0.99	AT3G48000.1	ALDH2B4	Aldehyde dehydrogenase family 2 member B4, mitochondrial
isotig81252	3.56865	14.333	1.208	ATMG00810.1	ORF24B	Uncharacterized mitochondrial protein AtMg00810
isotig37983	3.56865	24.442	2.06	AT3G44670.1		Disease resistance protein (TIR-NBS-LRR class) family
isotig39138	3.56862	46.261	3.899	AT5G39660.1	CDF2	Cyclic dof factor 2
isotig31240	3.5684	53.787	4.534	AT1G14890.1		Plant invertase/pectin methylesterase inhibitor superfamily protein
isotig58650	3.56837	10.463	0.882	AT3G21720.1	ICL	Isocitrate lyase
isotig93784	3.56827	17.01	1.434	AT1G71050.1	HIPP2	Heavy metal transport/detoxification superfamily protein
isotig60425	3.53819	24.338	2.095	AT4G32940.1	GAMMA-VPE	Vacuolar-processing enzyme gamma-isozyme
isotig69890	3.53815	43.598	3.753	AT2G32670.1	VAMP725	Vesicle-associated membrane protein 725
isotig59351	3.53525	60.924	5.255	AT3G48080.1	EDS1B	Protein EDS1B
isotig59598	3.51601	38.873	3.398	AT1G69780.1	ATHB-13	Homeobox-leucine zipper protein ATHB-13
isotig28762	3.51021	304.893	26.759	AT2G44300.1		Bifunctional inhibitor/lipid-transfer protein/seed storage 2S albumin superfamily protein
isotig62113	3.48631	20.15	1.798	AT1G21000.1		PLATZ transcription factor family protein
isotig45135	3.48561	17.463	1.559	AT1G13140.1	CYP86C3	cytochrome P450, family 86, subfamily C, polypeptide 3
isotig50330	3.4755	45.783	4.116	AT1G10460.1	GLP7	Germin-like protein subfamily 1 member 1
isotig68178	3.47544	38.685	3.478	AT3G17100.1	BHLH147	Transcription factor bHLH147
isotig66303	3.46153	60.555	5.497	AT5G56260.1		Putative 4-hydroxy-4-methyl-2-oxoglutarate aldolase 3
isotig32064	3.44357	11.848	1.089	AT5G67070.1	RALFL34	Protein RALF-like 34
isotig94289	3.44322	15.837	1.456	AT2G29040.1		Exostosin family protein
isotig72551	3.44281	11.135	1.024	AT1G75690.1	LQY1	Protein disulfide-isomerase LQY1, chloroplastic
PUT-15712	3.44278	46.257	4.254	AT4G02050.1	STP7	Sugar transport protein 7
isotig50665	3.44261	10.916	1.004	AT1G20510.1	4CLL5	4-coumarate--CoA ligase-like 5
isotig14954	3.44256	17.428	1.603	AT3G03450.1	RGL2	DELLA protein RGL2
isotig69432	3.44246	10.056	0.925	AT4G17340.1	TIP2-2	Probable aquaporin TIP2-2
isotig37759	3.44243	15.187	1.397	AT4G09670.1		Uncharacterized oxidoreductase At4g09670
isotig44385	3.41734	196.228	18.367	AT1G50640.1	ERF3	Ethylene-responsive transcription factor 3
isotig43395	3.39865	67.179	6.37	AT5G20190.1		Tetratricopeptide repeat (TPR)-like superfamily protein
isotig39338	3.39855	31.204	2.959	AT5G01750.2		Protein LURP-one-related 15
isotig45907	3.39292	114.078	10.86	AT4G03210.1	XTH9	Xyloglucan endotransglucosylase/hydrolase protein 9
isotig60387	3.38156	131.348	12.603	AT1G02800.1	CEL2	Endoglucanase 1
isotig41811	3.38017	130.264	12.511	AT5G42240.1	SCPL42	Serine carboxypeptidase-like 42
isotig68016	3.3759	54.252	5.226	AT3G62630.1		Protein of unknown function (DUF1645)
isotig98374	3.37568	32.758	3.156	AT5G41761.1		unknown protein
isotig44219	3.37568	11.594	1.117	AT5G25610.1	RD22	Dehydration-responsive protein RD22
isotig44609	3.37566	12.445	1.199	AT2G25520.1		Probable sugar phosphate/phosphate translocator At2g25520
isotig38889	3.37555	12.745	1.228	AT4G40080.1		Putative clathrin assembly protein At4g40080
isotig26778	3.34706	134.228	13.191	AT1G60390.1	PG1	Probable polygalacturonase non-catalytic subunit At1g60390
isotig91440	3.3411	55.918	5.518	AT2G01300.1		unknown protein
isotig66237	3.33411	39.472	3.914	AT3G06590.1	BHLH148	Transcription factor bHLH148
isotig65635	3.33385	38.043	3.773	AT3G23600.1		alpha/beta-Hydrolases superfamily protein
isotig57114	3.32801	134.104	13.354	AT5G64570.1	BXL4	Beta-D-xylosidase 4
isotig64853	3.31507	107.398	10.791	AT1G80440.1		F-box/kelch-repeat protein At1g80440
isotig53453	3.30597	12.679	1.282	AT4G25000.1	AMY1	Alpha-amylase 1
isotig42334	3.30597	14.202	1.436	AT4G37640.1	ACA2	Calcium-transporting ATPase 2, plasma membrane-type
isotig96596	3.30581	14.952	1.512	AT2G22240.1	IPS2	Inositol-3-phosphate synthase isozyme 2
isotig101683	3.30547	121.18	12.257	AT1G75950.1	SKP1A	SKP1-like protein 1A
isotig111156	3.30545	62.492	6.321	AT4G14130.1	XTH15	Xyloglucan endotransglucosylase/hydrolase protein 15
isotig107114	3.30544	71.409	7.223	AT1G65680.1	EXPB2	Putative expansin-B2
isotig70138	3.30539	84.496	8.547	AT4G17670.1		Protein of unknown function (DUF581)
isotig35298	3.30528	15.599	1.578	AT1G01800.1		NAD(P)-binding Rossmann-fold superfamily protein
isotig52593	3.30522	11.417	1.155	AT3G03980.1		NAD(P)-binding Rossmann-fold superfamily protein
isotig81872	3.3052	23.664	2.394	AT5G17350.1		unknown protein
isotig46621	3.30505	16.654	1.685	AT1G22380.1	UGT85A3	UDP-glycosyltransferase 85A3
isotig72491	3.28652	229.79	23.55	AT3G58850.1	PAR2	Transcription factor PAR2
isotig61369	3.2688	21.831	2.265	AT4G34490.1	CAP1	Cyclase-associated protein 1
isotig61680	3.26379	39.15	4.076	AT3G01470.1	HAT5	Homeobox-leucine zipper protein HAT5
isotig29572	3.24681	19.944	2.101	AT2G42280.1	BHLH13	Transcription factor bHLH130
isotig68272	3.2315	16.418	1.748	AT3G02230.1	RGP1	UDP-arabinopyranose mutase 1
isotig24401	3.23143	11.524	1.227	AT1G80490.1	TPR1	Topless-related protein 1
isotig64134	3.23132	12.913	1.375	AT3G46640.1	LUX	Transcription factor LUX
isotig64100	3.23129	38.635	4.114	AT3G51000.1		alpha/beta-Hydrolases superfamily protein
isotig50289	3.2194	170.753	18.333	AT1G02335.1	GL22	Germin-like protein subfamily 2 member 2
isotig45725	3.21633	30.643	3.297	AT2G35760.1		CASP-like protein 2B2
isotig58599	3.19293	48.101	5.26	AT2G46760.1	GULLO6	Probable L-gulonolactone oxidase 6
isotig59974	3.1926	18.404	2.013	AT3G57230.1	AGL16	Agamous-like MADS-box protein AGL16
isotig33091	3.17635	26.108	2.888	AT1G14920.1	GAI	DELLA protein GAI
isotig65372	3.16182	125.974	14.076	AT4G03210.1	XTH9	Xyloglucan endotransglucosylase/hydrolase protein 9
isotig57641	3.1601	82.801	9.263	AT1G20160.1	CRSP	CO(2)-response secreted protease
isotig53375	3.15382	11.312	1.271	AT3G20500.1	PAP18	Purple acid phosphatase 18
isotig66797	3.15382	14.338	1.611	AT1G74320.1	F1O17.1	Probable choline kinase 2
isotig88715	3.15365	11.72	1.317	AT2G26650.1	AKT1	Potassium channel AKT1
isotig63742	3.15356	29.801	3.349	AT2G40150.1	TBL28	Protein trichome birefringence-like 28
isotig97350	3.15351	13.721	1.542	AT3G44400.1		Disease resistance protein (TIR-NBS-LRR class) family
isotig103619	3.15341	16.852	1.894	AT2G33220.1		NADH dehydrogenase
isotig59176	3.15325	20.729	2.33	AT2G47550.1	PME2	Probable pectinesterase/pectinesterase inhibitor 20
isotig39479	3.15317	10.275	1.155	AT2G21660.1	RBG7	Glycine-rich RNA-binding protein 7
isotig73606	3.15312	18.69	2.101	AT5G56550.1	OXS3	oxidative stress 3
isotig30816	3.15301	10.345	1.163	AT3G52610.1		unknown protein
isotig65493	3.13551	59.107	6.726	AT5G54160.1	OMT1	Flavone 3'-O-methyltransferase 1
isotig20774	3.13044	49.232	5.622	AT5G47920.1		unknown protein
isotig42717	3.13013	19.2	2.193	AT2G24370.1		Protein kinase protein with adenine nucleotide alpha hydrolases-like domain
isotig18952	3.11868	390.372	44.943	AT1G65350.1	UBQ13	ubiquitin 13
isotig06149	3.1105	291.872	33.794	AT1G79550.1	PGK	phosphoglycerate kinase
isotig48305	3.10695	51.866	6.02	AT1G03350.1		BSD domain-containing protein
isotig47417	3.07106	22.472	2.674	AT4G37990.1	CAD8	Cinnamyl alcohol dehydrogenase 8
isotig27037	3.07104	14.11	1.679	AT2G35060.1	POT11	Potassium transporter 11
isotig72867	3.07077	17.401	2.071	AT3G12490.2	CYS6	Cysteine proteinase inhibitor 6
isotig31300	3.07063	14.274	1.699	AT2G47460.1	MYB12	Transcription factor MYB12
isotig49583	3.04961	37.483	4.527	AT1G10460.1	GLP7	Germin-like protein subfamily 1 member 1
isotig20930	3.04581	168.209	20.369	AT4G39340.1	EC1.4	Egg cell-secreted protein 1.4
isotig42407	3.03514	64.496	7.868	AT3G53810.1	LECRK42	L-type lectin-domain containing receptor kinase IV.2
isotig82798	3.00907	205.455	25.521	AT1G75950.1	SKP1A	SKP1-like protein 1A
isotig58000	3.00883	22.956	2.852	AT5G12300.1		Calcium-dependent lipid-binding (CaLB domain) family protein
isotig91376	2.98398	10.926	1.381	AT1G07700.1		Thioredoxin-like 4, chloroplastic
isotig98222	2.98388	12.46	1.575	AT5G14520.1		pescadillo-related
isotig96087	2.98381	11.874	1.501	AT5G02230.1		Haloacid dehalogenase-like hydrolase (HAD) superfamily protein
isotig81840	2.98363	28.396	3.59	AT1G62770.1		Plant invertase/pectin methylesterase inhibitor superfamily protein
isotig112753	2.98357	87.13	11.016	AT5G65690.1	PCK2	phosphoenolpyruvate carboxykinase 2
isotig102477	2.98357	14.316	1.81	AT5G45280.1	PAE11	Pectin acetylesterase 11
isotig79786	2.98356	18.413	2.328	AT5G12860.1	DIT1	Dicarboxylate transporter 1, chloroplastic
isotig64520	2.98355	11.16	1.411	AT4G16330.2		2-oxoglutarate (2OG) and Fe(II)-dependent oxygenase superfamily protein
isotig57562	2.98354	15.075	1.906	AT4G33300.1	ADR1-L1	Probable disease resistance protein At4g33300
PUT-17171	2.98353	66.453	8.402	AT4G03210.1	XTH9	Xyloglucan endotransglucosylase/hydrolase protein 9
isotig63257	2.98351	10.266	1.298	AT3G20830.1	UCNL	Serine/threonine-protein kinase UCNL
isotig50413	2.98349	251.332	31.778	AT1G09560.1	GLP4	Germin-like protein subfamily 2 member 1
isotig15190	2.98341	17.81	2.252	AT2G17695.1		UPF0548 protein At2g17695
isotig64294	2.98332	11.008	1.392	AT2G14920.1	SOT1	Cytosolic sulfotransferase 10
isotig113231	2.95752	210.261	27.068	AT3G09640.1	APX2	L-ascorbate peroxidase 2, cytosolic
isotig39233	2.95549	87.537	11.285	AT4G38400.1	EXLA2	Expansin-like A2
isotig41841	2.9505	25.409	3.287	AT1G50660.1		unknown protein
isotig48201	2.93991	124.911	16.278	AT4G31330.1		Protein of unknown function, DUF599
isotig104093	2.93104	206.048	27.017	AT5G59320.1	LTP3	Non-specific lipid-transfer protein 3
isotig94533	2.92213	32.926	4.344	AT3G51030.1	TRX1	Thioredoxin H1
isotig12101	2.91118	131.904	17.535	AT2G20750.1	EXPB1	Expansin-B1
isotig27428	2.90424	33.411	4.463	AT2G02320.1	PP2B7	F-box protein PP2-B7
isotig62154	2.89057	26.763	3.609	AT1G06690.1		Uncharacterized oxidoreductase At1g06690, chloroplastic
isotig65843	2.89056	11.331	1.528	AT2G30400.1	OFP2	Transcription repressor OFP2
isotig72150	2.89055	15.276	2.06	ATMG00300.1	ORF145A	Uncharacterized mitochondrial protein AtMg00300
isotig30708	2.89048	10.181	1.373	AT5G11540.1	GULLO3	L-gulonolactone oxidase 3
isotig25938	2.89045	12.917	1.742	AT3G44670.1		Disease resistance protein (TIR-NBS-LRR class) family
isotig68948	2.89024	26.794	3.614	AT5G14890.1		NHL domain-containing protein
isotig55996	2.89018	11.543	1.557	AT3G28030.1	UVH3	DNA repair protein UVH3
isotig64730	2.89015	10.883	1.468	AT5G67640.1		unknown protein
isotig38167	2.87971	122.5	16.644	AT4G29260.1		HAD superfamily, subfamily IIIB acid phosphatase
isotig59680	2.87128	17.927	2.45	AT5G46170.1		F-box protein At5g46170
isotig56220	2.87108	19.556	2.673	AT1G55860.1	UPL1	E3 ubiquitin-protein ligase UPL1
isotig29792	2.87081	17.731	2.424	AT4G17940.1		Tetratricopeptide repeat (TPR)-like superfamily protein
isotig69472	2.86022	194.544	26.792	AT3G56240.1	CCH	Copper transport protein CCH
isotig86493	2.85815	28.213	3.891	AT4G11600.1	GPX6	Probable phospholipid hydroperoxide glutathione peroxidase 6, mitochondrial
isotig93514	2.85809	30.967	4.271	AT1G24620.1	CML25	Probable calcium-binding protein CML25
isotig49227	2.85807	21.309	2.939	AT1G17665.1		unknown protein
isotig61568	2.85804	12.63	1.742	AT3G61490.1		Pectin lyase-like superfamily protein
isotig61606	2.85785	37.74	5.206	AT3G54260.1	TBL36	Protein trichome birefringence-like 36
isotig51039	2.85513	538.198	74.381	AT5G43850.1	ARD4	1,2-dihydroxy-3-keto-5-methylthiopentene dioxygenase 4
isotig66140	2.85478	230.423	31.853	AT5G57500.1		Galactosyltransferase family protein
isotig72755	2.8416	29.504	4.116	AT4G39700.1		Heavy metal transport/detoxification superfamily protein
isotig42889	2.84145	11.518	1.607	AT1G27680.1	APL2	Glucose-1-phosphate adenylyltransferase large subunit 2, chloroplastic
isotig27410	2.83161	18.594	2.612	AT5G08100.1		Isoaspartyl peptidase/L-asparaginase 1
isotig49885	2.8316	31.927	4.485	AT1G75950.1	SKP1A	SKP1-like protein 1A
isotig87807	2.83149	46.225	6.494	ATMG00810.1	ORF24B	Uncharacterized mitochondrial protein AtMg00810
isotig73491	2.82487	44.511	6.282	AT1G59670.1	GSTU15	Glutathione S-transferase U15
isotig71172	2.81135	208.104	29.647	AT5G67070.1	RALFL34	Protein RALF-like 34
isotig65479	2.80224	93.97	13.472	AT1G53820.1	ATL6	RING-H2 finger protein ATL60
isotig58373	2.7911	11.829	1.709	AT4G03620.1		myosin heavy chain-related
isotig72819	2.79107	14.272	2.062	AT5G39570.1		Uncharacterized protein At5g39570
isotig68258	2.79107	12.244	1.769	AT5G48170.1	SNE	F-box protein SNE
isotig105317	2.79104	14.244	2.058	AT4G24130.1		Protein of unknown function, DUF538
isotig55521	2.79101	12.638	1.826	AT1G30090.1		F-box/kelch-repeat protein At1g30090
isotig72417	2.79101	28.259	4.083	AT5G01740.1		Nuclear transport factor 2 (NTF2) family protein
isotig73836	2.79099	29.193	4.218	AT2G30870.1	GSTF1	Glutathione S-transferase F10
isotig107420	2.79094	16.167	2.336	AT3G08900.1	RGP3	UDP-arabinopyranose mutase 3
isotig100691	2.79083	11.716	1.693	AT4G37910.1	HSP7-9	Heat shock 70 kDa protein 9, mitochondrial
isotig62250	2.79082	92.295	13.337	AT1G03230.1		Eukaryotic aspartyl protease family protein
PUT-51924	2.79081	28.954	4.184	AT1G54290.1		Protein translation factor SUI1 homolog 2
isotig68563	2.79076	12.276	1.774	AT5G59490.1		Haloacid dehalogenase-like hydrolase (HAD) superfamily protein
isotig86361	2.79075	17.618	2.546	AT4G27670.1	HSP25.3	25.3 kDa heat shock protein, chloroplastic
isotig71216	2.79061	13.88	2.006	AT3G03280.1		unknown protein
isotig66820	2.79061	11.223	1.622	AT3G57480.1	SAP13	Zinc finger AN1 and C2H2 domain-containing stress-associated protein 13
isotig103681	2.79053	13.132	1.898	AT5G51200.1	NUP25	Nuclear pore complex protein NUP205
isotig40167	2.7794	69.089	10.063	AT2G06210.1	VIP6	Protein CTR9 homolog
isotig47907	2.77797	72.745	10.606	AT1G60710.1	ATB2	Probable aldo-keto reductase 4
isotig31212	2.76955	202.755	29.734	AT3G25400.1		CONTAINS InterPro DOMAIN/s: NTP Pyrophosphohydrolase MazG-related, RS21-C6 (InterPro:IPR011394), EAR (InterPro:IPR009039), NTP pyrophosphohydrolase MazG, putative catalytic core (InterPro:IPR004518)
isotig47241	2.73851	19.661	2.946	AT3G16720.1	ATL2	RING-H2 finger protein ATL2
isotig60757	2.72061	10.731	1.628	AT4G34620.1	SSR16	small subunit ribosomal protein 16
isotig26878	2.72058	14.969	2.271	AT2G27310.1		F-box protein At2g27310
isotig66791	2.72053	15.944	2.419	AT5G58080.1	ARR18	response regulator 18
isotig60767	2.72033	10.663	1.618	AT3G20830.1	UCNL	Serine/threonine-protein kinase UCNL
isotig61412	2.71401	41.022	6.252	AT1G55910.1	ZIP11	Zinc transporter 11
isotig58477	2.70585	14.282	2.189	AT5G47900.1		Protein of unknown function (DUF1624)
isotig44837	2.69986	27.536	4.238	AT1G71250.1		GDSL esterase/lipase At1g71250
isotig46105	2.6962	39.592	6.109	AT3G52430.1	PAD4	Lipase-like PAD4
isotig08348	2.69406	44.471	6.872	AT1G34110.1		Probable LRR receptor-like serine/threonine-protein kinase At1g34110
isotig64424	2.69315	108.902	16.839	AT3G58850.1	PAR2	Transcription factor PAR2
isotig42161	2.68983	54.2	8.4	AT5G09760.1	PME51	Probable pectinesterase/pectinesterase inhibitor 51
isotig70691	2.68437	12.496	1.944	AT1G09060.1		Zinc finger, RING-type
isotig52449	2.68423	15.31	2.382	AT1G60780.1	AP1M2	AP-1 complex subunit mu-2
isotig52453	2.684	14.53	2.261	AT2G39725.1		LYR family of Fe/S cluster biogenesis protein
isotig75394	2.684	13.958	2.172	AT4G04980.1		unknown protein
isotig71067	2.68393	12.64	1.967	AT3G61880.1	CYP78A9	Cytochrome P450 78A9
isotig90524	2.68387	17.401	2.708	AT4G03210.1	XTH9	Xyloglucan endotransglucosylase/hydrolase protein 9
isotig78872	2.68362	15.098	2.35	AT4G05320.2	UBQ1	Polyubiquitin 10
isotig66317	2.6836	10.093	1.571	AT4G30820.1		cyclin-dependent kinase-activating kinase assembly factor-related / CDK-activating kinase assembly factor-related
isotig65756	2.668	33.792	5.317	AT5G57500.1		Galactosyltransferase family protein
isotig62376	2.668	27.195	4.279	AT3G47160.1		RING/U-box superfamily protein
isotig34918	2.65591	215.815	34.243	AT4G26200.1	ACS7	1-aminocyclopropane-1-carboxylate synthase 7
isotig56073	2.65585	11.993	1.903	AT3G50590.1		Transducin/WD40 repeat-like superfamily protein
isotig00773	2.6287	4089.11	661.168	AT5G59320.1	LTP3	Non-specific lipid-transfer protein 3
isotig56123	2.62727	18.653	3.019	AT4G34890.1	XDH1	Xanthine dehydrogenase 1
isotig46201	2.61584	42.081	6.865	AT1G80160.1		Lactoylglutathione lyase / glyoxalase I family protein
isotig20740	2.61569	17.94	2.927	AT4G26740.1	PXG1	Peroxygenase 1
isotig22384	2.61276	454.527	74.309	AT3G16240.1	TIP2-1	Aquaporin TIP2-1
isotig68122	2.60814	31.754	5.208	AT1G14890.1		Plant invertase/pectin methylesterase inhibitor superfamily protein
isotig56444	2.60216	12.745	2.099	AT3G12810.1	PIE1	Protein PHOTOPERIOD-INDEPENDENT EARLY FLOWERING 1
isotig69090	2.5799	114.647	19.175	AT1G17170.1	GSTU24	Glutathione S-transferase U24
isotig101310	2.56872	10.246	1.727	AT1G78320.1	GSTU23	Glutathione S-transferase U23
isotig66000	2.56857	18.295	3.084	AT2G28305.1	LOG1	Cytokinin riboside 5'-monophosphate phosphoribohydrolase LOG1
isotig73845	2.56857	12.511	2.109	AT3G02230.1	RGP1	UDP-arabinopyranose mutase 1
isotig67193	2.56854	34.323	5.786	AT4G29270.1		HAD superfamily, subfamily IIIB acid phosphatase
isotig46095	2.5685	20.738	3.496	AT4G25000.1	AMY1	Alpha-amylase 1
isotig74832	2.56848	12.967	2.186	AT2G23690.1		unknown protein
PUT-14243	2.56846	22.428	3.781	AT3G08690.1	UBC11	Ubiquitin-conjugating enzyme E2 11
isotig116300	2.56845	35.003	5.901	AT5G24080.1		Protein kinase superfamily protein
isotig115332	2.56844	30.127	5.079	AT1G15030.1		Protein of unknown function (DUF789)
isotig67362	2.56844	49.393	8.327	AT1G17170.1	GSTU24	Glutathione S-transferase U24
Cl#453_962_2	2.56838	25.179	4.245	AT4G26220.1		Probable caffeoyl-CoA O-methyltransferase At4g26220
isotig42255	2.56835	10.19	1.718	AT1G09500.1		NAD(P)-binding Rossmann-fold superfamily protein
isotig76280	2.56826	13.309	2.244	AT4G15610.1		CASP-like protein 1D1
isotig63181	2.56823	11.571	1.951	AT1G10830.1	Z-ISO	15-cis-zeta-carotene isomerase, chloroplastic
isotig102690	2.56822	10.794	1.82	AT1G67580.1		Protein kinase superfamily protein
isotig62521	2.56812	10.983	1.852	ATCG00480.1	ATPB	ATP synthase subunit beta, chloroplastic
isotig58874	2.55751	58.657	9.964	AT5G23190.1	CYP86B1	Cytochrome P450 86B1
isotig116322	2.55336	603.013	102.728	AT4G37870.1	PCKA	Phosphoenolpyruvate carboxykinase
isotig26678	2.55053	122.519	20.913	AT1G13360.3		unknown protein
isotig43989	2.53194	53.023	9.168	AT1G26780.1	MYB117	myb domain protein 117
isotig47811	2.52791	28.214	4.892	AT2G21970.1	SEP2	Stress enhanced protein 2, chloroplastic
isotig61574	2.5279	20.151	3.494	AT3G03980.1		NAD(P)-binding Rossmann-fold superfamily protein
isotig37715	2.5277	23.239	4.03	AT1G47750.1	PEX11A	Peroxisomal membrane protein 11A
isotig69108	2.51972	26.156	4.561	AT5G47720.3		Probable acetyl-CoA acetyltransferase, cytosolic 2
isotig27999	2.51073	117.606	20.636	AT4G09610.1	GASA2	Gibberellin-regulated protein 2
isotig38741	2.50694	12.38	2.178	AT1G61870.1	PPR336	Pentatricopeptide repeat-containing protein At1g61870, mitochondrial
isotig24949	2.49974	122.788	21.71	AT3G24503.1	ALDH2C4	Aldehyde dehydrogenase family 2 member C4
isotig67078	2.49818	32.452	5.744	AT3G48080.1	EDS1B	Protein EDS1B
isotig12762	2.49252	53.963	9.589	AT5G50720.1	HVA22E	HVA22-like protein e
isotig76709	2.48612	18.629	3.325	AT1G69040.1	ACR4	ACT domain-containing protein ACR4
isotig58396	2.48611	14.382	2.567	AT1G10580.1		Transducin/WD40 repeat-like superfamily protein
isotig68894	2.48607	45.47	8.116	AT1G10360.1	GSTU18	Glutathione S-transferase U18
isotig89155	2.48606	22.225	3.967	AT4G35450.3	AKR2	Ankyrin repeat domain-containing protein 2
isotig73915	2.48593	35.522	6.341	AT5G01740.1		Nuclear transport factor 2 (NTF2) family protein
isotig52831	2.4859	20.822	3.717	AT4G01130.1		GDSL esterase/lipase At4g01130
isotig26610	2.48574	11.236	2.006	AT4G13670.1	PTAC5	plastid transcriptionally active 5
isotig45019	2.48408	119.555	21.369	AT5G43850.1	ARD4	1,2-dihydroxy-3-keto-5-methylthiopentene dioxygenase 4
isotig69298	2.47994	71.765	12.864	AT4G39700.1		Heavy metal transport/detoxification superfamily protein
isotig69366	2.4754	41.064	7.384	AT3G62650.2		unknown protein
isotig56396	2.47374	34.251	6.166	AT3G51550.1	FER	Receptor-like protein kinase FERONIA
isotig20178	2.47285	67.716	12.198	AT3G13550.1	COP1	Constitutive photomorphogenesis protein 10
isotig77700	2.4689	93.988	16.977	AT5G65690.1	PCK2	phosphoenolpyruvate carboxykinase 2
isotig20854	2.46155	38.551	6.999	AT2G01300.1		unknown protein
isotig72648	2.44314	11.317	2.081	AT5G01720.1	FBL3	F-box/LRR-repeat protein 3
isotig76149	2.44301	12.186	2.241	AT5G33406.1		hAT dimerisation domain-containing protein / transposase-related
isotig61074	2.44298	24.279	4.465	AT1G18750.1	AGL65	AGAMOUS-like 65
isotig61241	2.44294	152.163	27.984	AT2G03200.1		Eukaryotic aspartyl protease family protein
isotig60123	2.44292	16.595	3.052	AT1G32700.1		PLATZ transcription factor family protein
isotig67533	2.44289	56.787	10.444	AT5G58490.1		NAD(P)-binding Rossmann-fold superfamily protein
isotig112216	2.44285	37.761	6.945	AT5G52640.1	HSP81-1	heat shock protein 90.1
isotig67744	2.4428	18.801	3.458	AT1G21350.3		Thioredoxin superfamily protein
isotig108507	2.43602	775.584	143.322	AT1G62500.1		Bifunctional inhibitor/lipid-transfer protein/seed storage 2S albumin superfamily protein
isotig42831	2.43547	138.189	25.546	AT1G25510.1		Eukaryotic aspartyl protease family protein
isotig56565	2.43291	21.88	4.052	AT1G21450.1	SCL1	Scarecrow-like protein 1
isotig108653	2.42407	199.748	37.219	AT4G05320.2	UBQ1	Polyubiquitin 10
isotig73148	2.42406	78.189	14.569	AT4G21930.1		Protein of unknown function, DUF584
isotig40387	2.42398	12.3	2.292	AT1G52150.1	ATHB-15	Homeobox-leucine zipper protein ATHB-15
isotig58190	2.41684	11.182	2.094	AT1G32240.1	KAN2	Probable transcription factor KAN2
isotig67595	2.41638	22.88	4.286	AT1G80160.1		Lactoylglutathione lyase / glyoxalase I family protein
isotig34427	2.39856	97.604	18.511	AT1G47980.1		unknown protein
isotig51147	2.39837	16.528	3.135	AT3G17450.1		hAT dimerisation domain-containing protein
isotig73768	2.39837	16.665	3.161	AT3G53420.1	PIP2-1	Aquaporin PIP2-1
isotig65796	2.39826	12.051	2.286	AT3G17611.1	ATRBL14	Uncharacterized protein At3g17611
isotig68261	2.38563	31.971	6.118	AT5G42800.1	DFRA	Dihydroflavonol-4-reductase
isotig10683	2.38213	40.594	7.787	AT3G44380.1		Late embryogenesis abundant (LEA) hydroxyproline-rich glycoprotein family
isotig58719	2.37601	18.454	3.555	AT4G04885.1	PCFS4	Polyadenylation and cleavage factor homolog 4
isotig67395	2.37565	17.344	3.342	AT3G04700.1		Protein of unknown function (DUF1685)
isotig28596	2.36822	75.654	14.653	AT2G36790.1	UGT73C6	UDP-glycosyltransferase 73C6
isotig59562	2.36489	47.715	9.263	AT5G66460.1	MAN7	Mannan endo-1,4-beta-mannosidase 7
isotig59274	2.3623	12.104	2.354	AT5G16370.1	AAE5	Probable acyl-activating enzyme 5, peroxisomal
isotig67763	2.3621	21.922	4.264	AT5G17210.1		Protein of unknown function (DUF1218)
isotig61477	2.36183	14.701	2.86	AT1G06040.1	BBX24	B-box zinc finger protein 24
isotig39008	2.3618	17.389	3.383	AT5G43280.1	ATDCI1	delta(3,5),delta(2,4)-dienoyl-CoA isomerase 1
isotig66096	2.35937	83.53	16.278	AT3G05800.1	BHLH15	Transcription factor bHLH150
isotig49417	2.35273	58.046	11.364	AT5G25280.1		serine-rich protein-related
isotig43199	2.34596	18.221	3.584	AT1G27150.1		Tetratricopeptide repeat (TPR)-like superfamily protein
isotig59156	2.34592	16.553	3.256	AT2G12550.1		ubiquitin-associated (UBA)/TS-N domain-containing protein
isotig59169	2.3411	56.658	11.182	AT2G32830.1	PHT1-5	Probable inorganic phosphate transporter 1-5
isotig65228	2.34105	59.625	11.768	AT5G55250.1	IAMT1	Indole-3-acetate O-methyltransferase 1
isotig96441	2.3372	68.779	13.611	AT5G03860.1	MLS	Malate synthase
isotig64454	2.33399	35.425	7.026	AT1G13360.1		unknown protein
isotig67479	2.32339	67.118	13.41	AT5G13190.1		CONTAINS InterPro DOMAIN/s: LPS-induced tumor necrosis factor alpha factor (InterPro:IPR006629)
isotig20209	2.31787	25.204	5.055	AT1G78070.1		Transducin/WD40 repeat-like superfamily protein
isotig59216	2.30569	11.574	2.341	AT3G23410.1	FAO3	Long-chain-alcohol oxidase FAO3
isotig80315	2.30569	11.574	2.341	AT1G17070.1	STIPL1	Septin and tuftelin-interacting protein 1 homolog 1
isotig75058	2.30561	16.003	3.237	AT5G16680.1		RING/FYVE/PHD zinc finger superfamily protein
isotig59472	2.30559	14.228	2.878	AT1G19400.1		Erythronate-4-phosphate dehydrogenase family protein
isotig60254	2.30559	10.184	2.06	AT1G13140.1	CYP86C3	cytochrome P450, family 86, subfamily C, polypeptide 3
isotig87789	2.30556	19.285	3.901	AT1G01490.1		Heavy metal transport/detoxification superfamily protein
isotig68271	2.30556	12.972	2.624	AT3G02230.1	RGP1	UDP-arabinopyranose mutase 1
isotig113998	2.30555	20.852	4.218	AT2G07706.1		unknown protein
PUT-67692	2.3055	13.713	2.774	AT1G15690.1	AVP1	Pyrophosphate-energized vacuolar membrane proton pump 1
isotig82050	2.3055	11.874	2.402	AT2G27230.1	LHW	Transcription factor LHW
isotig106224	2.30549	10.994	2.224	AT1G75950.1	SKP1A	SKP1-like protein 1A
isotig60778	2.30544	16.011	3.239	AT1G25390.1		Protein kinase superfamily protein
isotig70428	2.30544	20.534	4.154	AT3G15630.1		unknown protein
isotig50099	2.30543	24.785	5.014	AT1G56300.1		Chaperone DnaJ-domain superfamily protein
isotig102783	2.30541	144.437	29.22	AT1G15380.1		Lactoylglutathione lyase / glyoxalase I family protein
isotig68997	2.30539	13.445	2.72	AT1G72090.1		Methylthiotransferase
isotig56953	2.30539	11.794	2.386	AT3G27320.1	CXE11	Probable carboxylesterase 11
isotig73769	2.30537	21.136	4.276	AT1G73560.1		Bifunctional inhibitor/lipid-transfer protein/seed storage 2S albumin superfamily protein
isotig65383	2.30532	14.68	2.97	AT2G16910.1	AMS	Transcription factor ABORTED MICROSPORES
isotig59804	2.3053	12.248	2.478	AT5G03540.1	EXO7A1	Exocyst complex component EXO70A1
isotig70911	2.30529	14.487	2.931	AT2G16030.1		S-adenosyl-L-methionine-dependent methyltransferases superfamily protein
isotig109342	2.30517	13.863	2.805	AT3G15353.1	MT3	metallothionein 3
isotig39278	2.29717	275.9	56.135	AT2G47710.1		Adenine nucleotide alpha hydrolases-like superfamily protein
isotig10614	2.27627	39.001	8.051	AT3G17210.1	ATHS1	Probable protein Pop3
isotig46269	2.27305	29.803	6.166	AT2G01890.1	PAP8	Purple acid phosphatase 8
isotig102464	2.26894	69.789	14.48	AT4G02050.1	STP7	Sugar transport protein 7
isotig73692	2.26885	40.536	8.411	AT4G25780.1		CAP (Cysteine-rich secretory proteins, Antigen 5, and Pathogenesis-related 1 protein) superfamily protein
isotig43883	2.26382	18.37	3.825	AT5G25610.1	RD22	Dehydration-responsive protein RD22
isotig62028	2.26359	20.091	4.184	AT3G16720.1	ATL2	RING-H2 finger protein ATL2
isotig67758	2.26359	28.643	5.965	AT5G66160.2	RMR1	Receptor homology region, transmembrane domain- and RING domain-containing protein 1
isotig43525	2.25643	14.812	3.1	AT1G75180.1		Erythronate-4-phosphate dehydrogenase family protein
isotig33258	2.25018	25.281	5.314	AT4G30110.1	HMA2	Cadmium/zinc-transporting ATPase HMA2
isotig102998	2.24656	43.801	9.23	AT3G24503.1	ALDH2C4	Aldehyde dehydrogenase family 2 member C4
isotig50515	2.24644	24.295	5.12	AT1G05260.1	PER3	Peroxidase 3
isotig34358	2.24641	15.668	3.302	AT3G48700.1	CXE13	Probable carboxylesterase 13
isotig45137	2.24625	10.732	2.262	AT3G14920.1		Peptide-N4-(N-acetyl-beta-glucosaminyl)asparagine amidase A protein
isotig22390	2.24005	14.607	3.092	AT1G19485.1		Transducin/WD40 repeat-like superfamily protein
isotig22318	2.23594	52.708	11.189	AT1G15380.1		Lactoylglutathione lyase / glyoxalase I family protein
isotig65608	2.23157	14.141	3.011	AT5G26690.1		Heavy metal transport/detoxification superfamily protein
isotig61443	2.23155	10.797	2.299	AT4G01070.1	UGT72B1	UDP-glycosyltransferase 72B1
isotig71138	2.23141	92.458	19.689	AT1G59670.1	GSTU15	Glutathione S-transferase U15
isotig76587	2.23139	20.798	4.429	AT3G17930.1		unknown protein
isotig33896	2.23129	22.454	4.782	AT5G08380.1	AGAL1	Alpha-galactosidase 1
isotig45720	2.2312	12.818	2.73	AT4G23430.2	TIC32	Short-chain dehydrogenase TIC 32, chloroplastic
isotig20532	2.22458	21.588	4.619	AT5G54140.1	ILL3	IAA-amino acid hydrolase ILR1-like 3
isotig58173	2.22357	56.298	12.054	AT3G48990.1	AAE3	Oxalate--CoA ligase
isotig46285	2.22059	49.759	10.676	AT5G45275.1		Major facilitator superfamily protein
isotig62744	2.22044	20.445	4.387	AT3G13790.1	CWINV1	Beta-fructofuranosidase, insoluble isoenzyme CWINV1
isotig62715	2.20865	107.051	23.159	AT1G56170.1	NFYC2	Nuclear transcription factor Y subunit C-2
isotig57937	2.20615	11.25	2.438	AT1G07280.1		Tetratricopeptide repeat (TPR)-like superfamily protein
isotig56875	2.20601	13.948	3.023	AT4G02350.1	SEC15B	Exocyst complex component SEC15B
isotig65510	2.20597	51.795	11.226	AT5G66290.1		unknown protein
isotig103047	2.20597	25.413	5.508	AT4G25070.1		unknown protein
isotig78979	2.20587	15.912	3.449	AT1G80810.1		Tudor/PWWP/MBT superfamily protein
isotig49109	2.20574	11.459	2.484	AT4G34360.1		S-adenosyl-L-methionine-dependent methyltransferases superfamily protein
isotig01362	2.19502	10358.7	2262.24	AT5G59310.1	LTP4	Non-specific lipid-transfer protein 4
isotig20423	2.19296	32.359	7.077	AT3G62550.1		Adenine nucleotide alpha hydrolases-like superfamily protein
isotig45817	2.18534	15.569	3.423	AT1G77330.1		1-aminocyclopropane-1-carboxylate oxidase 5
isotig94925	2.1851	33.161	7.292	AT5G59720.1	HSP18.1	18.1 kDa class I heat shock protein
isotig45881	2.18505	15.393	3.385	AT5G67140.1		F-box protein At5g67140
isotig38826	2.18502	13.019	2.863	AT4G18770.1	MYB98	Transcription factor MYB98
isotig17071	2.18493	10.049	2.21	AT1G73470.1		unknown protein
isotig38787	2.18366	105.176	23.151	AT3G05390.1		FUNCTIONS IN: molecular_function unknown
isotig25327	2.18229	81.352	17.924	AT5G07470.1	MSRA3	Peptide methionine sulfoxide reductase A3
isotig45951	2.18143	153.454	33.83	AT3G17940.1		Galactose mutarotase-like superfamily protein
isotig43411	2.17385	92.127	20.417	AT2G34510.1		Protein of unknown function, DUF642
isotig39245	2.16287	67.99	15.183	AT1G17100.1		SOUL heme-binding family protein
isotig47431	2.16102	63.538	14.207	AT5G54770.1	THI1	Thiamine thiazole synthase, chloroplastic
isotig62890	2.15363	11.404	2.563	AT2G27820.1	ADT3	Arogenate dehydratase 3, chloroplastic
isotig43589	2.15363	12.325	2.77	AT4G15110.1	CYP97B3	Cytochrome P450 97B3, chloroplastic
isotig101492	2.15352	15.474	3.478	AT4G23160.1	CRK8	cysteine-rich RLK (RECEPTOR-like protein kinase) 8
isotig44489	2.15351	24.51	5.509	AT5G14670.1	ATARFA1B	ADP-ribosylation factor A1B
isotig39222	2.1535	15.594	3.505	AT5G59340.1	WOX2	WUSCHEL-related homeobox 2
isotig76785	2.15348	72.336	16.259	AT5G55850.3	NOI	RPM1-interacting protein 4 (RIN4) family protein
isotig58245	2.15341	18.636	4.189	AT2G26640.1	KCS11	3-ketoacyl-CoA synthase 11
isotig60037	2.15339	40.47	9.097	AT1G80600.1	WIN1	Acetylornithine aminotransferase, chloroplastic/mitochondrial
isotig73251	2.15323	18.518	4.163	AT3G54420.1	ATEP3	homolog of carrot EP3-3 chitinase
isotig45117	2.14401	43.262	9.788	AT1G60710.1	ATB2	Probable aldo-keto reductase 4
isotig57914	2.141	23.037	5.223	AT2G22795.1		unknown protein
isotig45875	2.13884	32.969	7.486	AT5G40950.1	RPL27	50S ribosomal protein L27, chloroplastic
isotig40267	2.13567	12.3	2.799	AT5G27650.1		Tudor/PWWP/MBT superfamily protein
isotig56993	2.13557	13.736	3.126	AT1G03270.1	CBSDUF4	Putative DUF21 domain-containing protein At1g03270
isotig57904	2.13447	59.881	13.638	AT4G29720.1	PAO5	Probable polyamine oxidase 5
isotig57694	2.13042	23.81	5.438	AT1G60420.1		Probable nucleoredoxin 1
isotig26870	2.12645	39.874	9.132	AT1G02205.2	CER1	Protein ECERIFERUM 1
isotig17398	2.12101	13.15	3.023	AT5G12400.1		DNA binding
isotig47165	2.12087	16.872	3.879	AT3G27580.1	D6PKL3	Serine/threonine-protein kinase D6PKL3
isotig61386	2.12087	12.418	2.855	AT4G14030.1	SBP1	Selenium-binding protein 1
isotig20792	2.11601	42.114	9.715	AT5G08100.1		Isoaspartyl peptidase/L-asparaginase 1
isotig40111	2.11293	10.001	2.312	AT2G26570.1	WEB1	Protein WEAK CHLOROPLAST MOVEMENT UNDER BLUE LIGHT 1
isotig59311	2.10903	89.753	20.805	AT5G20190.1		Tetratricopeptide repeat (TPR)-like superfamily protein
isotig61685	2.10818	90.338	20.953	AT1G07040.1		unknown protein
isotig31488	2.10448	67.908	15.791	AT1G24620.1	CML25	Probable calcium-binding protein CML25
isotig57824	2.09921	10.202	2.381	AT1G01240.1		unknown protein
isotig68056	2.09898	11.1	2.591	AT1G07030.1		Mitochondrial substrate carrier family protein
isotig48747	2.09893	10.607	2.476	AT3G53490.1		unknown protein
isotig49175	2.09889	10.581	2.47	AT2G19180.1		unknown protein
isotig88335	2.08308	38.867	9.173	AT5G40570.1		Surfeit locus protein 2 (SURF2)
isotig68866	2.08306	26.723	6.307	AT4G11910.1	SGR2	Protein STAY-GREEN 2, chloroplastic
isotig40637	2.08298	14.795	3.492	AT2G22300.1	CMTA3	Calmodulin-binding transcription activator 3
isotig21717	2.07871	40.473	9.581	AT5G10830.1		S-adenosyl-L-methionine-dependent methyltransferases superfamily protein
isotig62777	2.07074	10.637	2.532	AT4G33150.1	LKR/SDH	lysine-ketoglutarate reductase/saccharopine dehydrogenase bifunctional enzyme
isotig69079	2.06806	110.542	26.362	AT5G54855.1		Pollen Ole e 1 allergen and extensin family protein
isotig57802	2.06141	14.83	3.553	AT5G04990.1	SUN1	Protein SAD1/UNC-84 domain protein 1
isotig44497	2.05875	34.38	8.252	AT5G54140.1	ILL3	IAA-amino acid hydrolase ILR1-like 3
isotig74095	2.05517	238.646	57.423	AT2G46600.1	KIC	Calcium-binding protein KIC
isotig43985	2.05402	10.394	2.503	AT3G46640.1	LUX	Transcription factor LUX
isotig59916	2.05402	10.394	2.503	AT2G38940.1	PHT1-4	Inorganic phosphate transporter 1-4
isotig57984	2.05372	16.881	4.066	AT2G37710.1	LECRK41	L-type lectin-domain containing receptor kinase IV.1
isotig10742	2.05123	75.842	18.299	AT2G02040.1	NPF8.3	Protein NRT1/ PTR FAMILY 8.3
isotig36367	2.0425	23.255	5.645	AT2G17695.1		UPF0548 protein At2g17695
isotig42209	2.04248	11.407	2.769	AT2G01420.1	PIN4	Auxin efflux carrier component 4
isotig88653	2.04242	98.049	23.802	AT1G80160.1		Lactoylglutathione lyase / glyoxalase I family protein
isotig49171	2.04239	357.891	86.882	AT5G19860.1		Protein of unknown function, DUF538
isotig30648	2.0423	11.941	2.899	AT5G09390.1		CD2-binding protein-related
isotig14360	2.04069	206.82	50.267	AT1G67090.1	RBCS-1A	Ribulose bisphosphate carboxylase small chain 1A, chloroplastic
isotig68175	2.03413	25.275	6.171	AT5G37810.1	NIP4-1	Putative aquaporin NIP4-1
isotig44973	2.03408	18.078	4.414	AT3G21630.1	CERK1	Chitin elicitor receptor kinase 1
isotig55983	2.02552	12.491	3.068	AT1G70320.1	UPL2	E3 ubiquitin-protein ligase UPL2
isotig09168	2.02282	11.025	2.713	AT3G53140.1		O-methyltransferase family protein
isotig15162	2.02235	961.729	236.736	AT3G45970.1	EXLA1	Expansin-like A1
isotig53075	2.01918	46.028	11.355	ATMG00710.1	ORF12	Uncharacterized mitochondrial protein AtMg00710
isotig73921	2.01911	128.641	31.737	AT3G17210.1	ATHS1	Probable protein Pop3
isotig93401	2.01153	292.782	72.613	AT1G01190.1	CYP78A8	cytochrome P450, family 78, subfamily A, polypeptide 8
isotig29204	2.01082	16.596	4.118	AT1G24764.1	MAP7.2	Microtubule-associated protein 70-2
isotig33986	2.00905	171.826	42.688	AT5G50260.1	CEP1	KDEL-tailed cysteine endopeptidase CEP1
isotig61948	2.00461	40.417	10.072	AT4G25760.1	GDU2	Protein GLUTAMINE DUMPER 2

## Sheet: E1xE2 Down 
Additional file 4: Differentially expressed transcripts (DETs), with a fold-change higher than 2 and a RPKM value over 10, between consecutive developmental stages during embryo development.
Only DETs with positive matches against TAIR database have been included. GO enrichment analysis for each comparison is also shown.
Down-regulated transcripts in the pairwise comparison E1/E2 (55% were annotated)										GO enrichment (AgriGO)
Transcript ID	FC	E1 (RPKM)	E2 (RPKM)	At locus	At name	At annotation		GO term	Ontology	Description	Number in input list	Number in BG/Ref	p-value	FDR
isotig12914	-99	0	19.418	AT1G80160.1		Lactoylglutathione lyase / glyoxalase I family protein		GO:0009737	P	response to abscisic acid stimulus	56	409	1.1e-23	1.6e-20
isotig15899	-99	0	39.185	AT1G30080.1		Glycosyl hydrolase superfamily protein		GO:0009725	P	response to hormone stimulus	75	981	6e-16	4.5e-13
isotig18532	-99	0	10.236	AT4G35020.1	ARAC3	Rac-like GTP-binding protein ARAC3		GO:0009719	P	response to endogenous stimulus	75	1065	3.8e-14	1.9e-11
isotig21827	-99	0	14.663	AT3G19440.1		RNA pseudouridine synthase 4, mitochondrial		GO:0010033	P	response to organic substance	78	1355	1.9e-10	7.2e-08
isotig22036	-99	0	12.177	AT2G40170.1	EM6	Em-like protein GEA6		GO:0034728	P	nucleosome organization	17	121	1.5e-08	3.1e-06
isotig28565	-99	0	10.449	AT4G31040.1		CemA-like proton extrusion protein-related		GO:0006334	P	nucleosome assembly	17	121	1.5e-08	3.1e-06
isotig30700	-99	0	12.134	AT4G37030.1		unknown protein		GO:0006323	P	DNA packaging	18	136	1.5e-08	3.1e-06
isotig32300	-99	0	64.998	AT1G07660.1		Histone H4		GO:0031497	P	chromatin assembly	17	129	3.8e-08	7.2e-06
isotig34126	-99	0	13.872	AT5G22320.1		Leucine-rich repeat (LRR) family protein		GO:0065004	P	protein-DNA complex assembly	17	131	4.8e-08	8e-06
isotig34214	-99	0	10.07	AT2G37250.1	ADK	Adenylate kinase 1, chloroplastic		GO:0071103	P	DNA conformation change	20	187	9.1e-08	1.4e-05
isotig34304	-99	0	15.244	AT1G52150.2	ATHB-15	Homeobox-leucine zipper protein ATHB-15		GO:0006333	P	chromatin assembly or disassembly	17	148	2.9e-07	3.9e-05
isotig34814	-99	0	12.64	AT5G02120.1	HLIP	High-light-induced protein, chloroplastic		GO:0009408	P	response to heat	26	351	1.8e-06	0.00023
isotig34996	-99	0	15.404	AT1G28360.1	ERF12	Ethylene-responsive transcription factor 12		GO:0006325	P	chromatin organization	22	270	2.3e-06	0.00027
isotig35035	-99	0	10.424	AT5G42360.1		F-box/kelch-repeat protein At5g42360		GO:0034622	P	cellular macromolecular complex assembly	23	298	3.5e-06	0.00037
isotig35486	-99	0	18.41	AT1G11820.2		Glucan endo-1,3-beta-glucosidase 1		GO:0042221	P	response to chemical stimulus	95	2266	6.2e-06	0.00061
isotig36023	-99	0	13.896	AT5G44460.1	CML43	Probable calcium-binding protein CML43		GO:0034621	P	cellular macromolecular complex subunit organization	23	320	1.1e-05	0.001
isotig38114	-99	0	15.972	AT1G53540.1	HSP17.6C	17.6 kDa class I heat shock protein 3		GO:0009845	P	seed germination	12	104	1.4e-05	0.0013
isotig39206	-99	0	10.746	AT5G58070.1	ATTIL	temperature-induced lipocalin		GO:0051276	P	chromosome organization	23	329	1.7e-05	0.0014
isotig43707	-99	0	10.584	AT1G46264.1	HSFB4	Heat stress transcription factor B-4		GO:0006457	P	protein folding	23	332	2e-05	0.0016
isotig45573	-99	0	10.602	AT1G08250.1	ADT6	Arogenate dehydratase/prephenate dehydratase 6, chloroplastic		GO:0065003	P	macromolecular complex assembly	24	357	2.2e-05	0.0016
isotig46473	-99	0	25.996	AT2G43290.1	CML5	Calmodulin-like protein 5		GO:0009644	P	response to high light intensity	13	130	3e-05	0.0022
isotig48653	-99	0	17.376	AT1G80920.1	ATJ8	Chaperone protein dnaJ 8, chloroplastic		GO:0044085	P	cellular component biogenesis	37	703	4.4e-05	0.003
isotig48929	-99	0	20.797	AT4G32870.1		Polyketide cyclase/dehydrase and lipid transport superfamily protein		GO:0043933	P	macromolecular complex subunit organization	24	380	5.8e-05	0.0038
isotig49943	-99	0	10.966	AT5G36930.1		Disease resistance protein (TIR-NBS-LRR class) family		GO:0009642	P	response to light intensity	14	162	7.7e-05	0.0048
isotig50548	-99	0	15.689	AT1G19210.1	ERF17	Ethylene-responsive transcription factor ERF017		GO:0009266	P	response to temperature stimulus	35	717	0.00028	0.017
isotig51235	-99	0	13.916	AT1G04635.1	EMB1687	Probable ribonuclease P/MRP protein subunit POP5		GO:0050896	P	response to stimulus	156	4565	0.00045	0.026
isotig51809	-99	0	15.852	AT1G11530.1	CXXS1	Thioredoxin-like protein CXXS1		GO:0022613	P	ribonucleoprotein complex biogenesis	15	220	0.00058	0.032
isotig52999	-99	0	14.48	AT3G10020.1		unknown protein		GO:0022607	P	cellular component assembly	24	447	0.00062	0.033
isotig54723	-99	0	14.037	AT3G02830.1	ZFN1	Zinc finger CCCH domain-containing protein 33		GO:0042542	P	response to hydrogen peroxide	11	134	0.00066	0.034
isotig54907	-99	0	12.244	AT5G41685.1	TOM7-1	Mitochondrial import receptor subunit TOM7-1		GO:0000302	P	response to reactive oxygen species	12	158	0.00078	0.039
isotig59752	-99	0	26.125	AT5G09220.1	AAP2	Amino acid permease 2		GO:0042254	P	ribosome biogenesis	14	208	0.00098	0.047
isotig61000	-99	0	11.169	AT2G42840.1	PDF1	Protodermal factor 1		GO:0045735	F	nutrient reservoir activity	77	255	1.5e-57	7.6e-55
isotig61450	-99	0	14.836	AT5G65790.1	ATMYB68	myb domain protein 68		GO:0046982	F	protein heterodimerization activity	23	222	1.9e-08	5e-06
isotig64618	-99	0	12.787	AT4G37110.1		Zinc-finger domain of monoamine-oxidase A repressor R1		GO:0042735	C	protein body	16	32	1.3e-17	6.1e-15
isotig66348	-99	0	11.011	AT1G80920.1	ATJ8	Chaperone protein dnaJ 8, chloroplastic		GO:0000786	C	nucleosome	11	65	7.2e-07	0.00017
isotig67281	-99	0	12.46	AT1G54540.1		Late embryogenesis abundant (LEA) hydroxyproline-rich glycoprotein family		GO:0032993	C	protein-DNA complex	11	70	1.6e-06	0.00024
isotig70361	-99	0	10.554	AT5G21960.1	ERF16	Ethylene-responsive transcription factor ERF016		GO:0005634	C	nucleus	102	2559	2.2e-05	0.0025
isotig71762	-99	0	15.057	AT1G51450.1	TRO	Protein TRAUCO		GO:0033279	C	ribosomal subunit	24	363	2.8e-05	0.0026
isotig77184	-99	0	24.599	AT1G20450.1	ERD1	Dehydrin ERD10		GO:0044427	C	chromosomal part	14	171	0.00014	0.0079
isotig77194	-99	0	19.008	AT1G05385.1	PSB27-2	Photosystem II D1 precursor processing protein PSB27-H2, chloroplastic		GO:0000785	C	chromatin	11	110	0.00012	0.0079
isotig77445	-99	0	11.231	AT2G23810.1	TET8	Tetraspanin-8		GO:0044445	C	cytosolic part	22	348	0.00011	0.0079
isotig77537	-99	0	13.521	AT4G36040.1	ATJ11	Chaperone protein dnaJ 11, chloroplastic		GO:0022626	C	cytosolic ribosome	21	347	0.00028	0.013
isotig77602	-99	0	10.13	AT1G03880.1	CRB	12S seed storage protein CRB		GO:0012505	C	endomembrane system	67	1654	0.00026	0.013
isotig77611	-99	0	19.176	AT1G41830.1	SKS6	SKU5-similar 6		GO:0044422	C	organelle part	100	2730	0.00044	0.017
isotig79963	-99	0	16.352	AT1G03890.1	CRD	12S seed storage protein CRD		GO:0044446	C	intracellular organelle part	100	2729	0.00043	0.017
isotig80065	-99	0	29.167	AT1G74930.1	ERF18	Ethylene-responsive transcription factor ERF018		GO:0043229	C	intracellular organelle	259	8058	0.00055	0.018
isotig82658	-99	0	31.94	AT1G03890.1	CRD	12S seed storage protein CRD		GO:0043226	C	organelle	259	8059	0.00055	0.018
isotig83220	-99	0	13.678	AT3G57450.1		unknown protein		GO:0022627	C	cytosolic small ribosomal subunit	12	159	0.00082	0.022
isotig86535	-99	0	11.557	AT5G65780.1	BCAT5	Branched-chain-amino-acid aminotransferase 5, chloroplastic		GO:0043232	C	intracellular non-membrane-bounded organelle	50	1209	0.00085	0.022
isotig86600	-99	0	19.141	AT5G13090.1		unknown protein		GO:0043228	C	non-membrane-bounded organelle	50	1209	0.00085	0.022
isotig89992	-99	0	25.656	AT2G44480.1	BGLU17	Beta-glucosidase 17		GO:0015935	C	small ribosomal subunit	13	179	0.00073	0.022
isotig92221	-99	0	11.111	AT5G06460.1	UBA2	Ubiquitin-activating enzyme E1 2		GO:0044424	C	intracellular part	287	9116	0.00096	0.023
isotig96792	-99	0	18.23	AT5G59310.1	LTP4	Non-specific lipid-transfer protein 4		GO:0043231	C	intracellular membrane-bounded organelle	237	7460	0.0013	0.026
isotig97221	-99	0	12.281	AT4G28520.2	CRC	12S seed storage protein CRC		GO:0005622	C	intracellular	294	9426	0.0014	0.026
isotig98621	-99	0	17.014	AT3G22640.1	PAP85	cupin family protein		GO:0043227	C	membrane-bounded organelle	238	7473	0.0012	0.026
isotig100048	-99	0	14.915	AT5G54370.1		Late embryogenesis abundant (LEA) protein-related		GO:0044464	C	cell part	408	13376	0.0013	0.026
isotig100320	-99	0	10.041	AT3G22640.1	PAP85	cupin family protein		GO:0005623	C	cell	408	13376	0.0013	0.026
isotig100342	-99	0	20.52	AT1G03890.1	CRD	12S seed storage protein CRD		GO:0030529	C	ribonucleoprotein complex	29	621	0.0016	0.03
isotig100479	-99	0	10.041	AT2G14900.1	GASA7	Gibberellin-regulated protein 7		GO:0005840	C	ribosome	25	515	0.0019	0.034
isotig100593	-99	0	13.842	AT1G51650.1		ATP synthase subunit epsilon, mitochondrial		GO:0005694	C	chromosome	14	232	0.0027	0.046
isotig101605	-99	0	16.091	AT5G60460.1		Preprotein translocase Sec, Sec61-beta subunit protein
isotig102758	-99	0	20.053	AT3G22640.1	PAP85	cupin family protein
isotig103328	-99	0	22.644	AT3G14230.1	RAP2-2	Ethylene-responsive transcription factor RAP2-2
isotig103645	-99	0	17.078	AT4G28520.1	CRC	12S seed storage protein CRC
isotig103865	-99	0	13.984	AT2G39540.1		Gibberellin-regulated protein 8
isotig104173	-99	0	19.408	AT1G03890.1	CRD	12S seed storage protein CRD
isotig105027	-99	0	12.153	AT3G17800.1		Protein of unknown function (DUF760)
isotig106471	-99	0	20.834	AT4G28520.1	CRC	12S seed storage protein CRC
isotig108030	-99	0	19.399	AT1G23070.1		Protein LAZ1 homolog 2
isotig108615	-99	0	12.666	AT1G55060.1	UBQ12	Polyubiquitin 12
isotig108703	-99	0	10.286	AT5G10270.1	CDKC-1	Cyclin-dependent kinase C-1
isotig111731	-99	0	43.229	AT2G39270.1		Probable adenylate kinase 6, chloroplastic
isotig111919	-99	0	10.141	AT5G04720.1	ADR1-L2	Probable disease resistance protein At5g04720
isotig112889	-99	0	11.177	AT3G18990.1	VRN1	B3 domain-containing transcription factor VRN1
isotig113509	-99	0	11.963	AT3G27110.1		Peptidase family M48 family protein
isotig113813	-99	0	13.316	AT2G21480.1		Probable receptor-like protein kinase At2g21480
isotig115105	-99	0	14.724	AT2G14620.1	XTH1	Probable xyloglucan endotransglucosylase/hydrolase protein 10
isotig115427	-99	0	11.036	AT5G57990.1	UBP23	Ubiquitin carboxyl-terminal hydrolase 23
isotig115948	-99	0	16.827	AT1G18100.1	MFT	Protein MOTHER of FT and TF 1
PUT-3105	-99	0	13.432	AT3G09100.2		mRNA capping enzyme family protein
PUT-4199	-99	0	13.201	AT5G10360.1	RPS6B	40S ribosomal protein S6-2
PUT-6354	-99	0	13.287	AT5G12860.1	DIT1	Dicarboxylate transporter 1, chloroplastic
PUT-10723	-99	0	12.761	ATCG00830.1	rpl2-B	50S ribosomal protein L2, chloroplastic
PUT-12825	-99	0	10.382	AT4G35450.3	AKR2	Ankyrin repeat domain-containing protein 2
PUT-16788	-99	0	12.552	AT4G24830.1		Argininosuccinate synthase, chloroplastic
PUT-45275	-99	0	15.087	AT5G46390.2	CTPA1	Carboxyl-terminal-processing peptidase 1, chloroplastic
PUT-45974	-99	0	14.245	AT2G19540.1		Transducin family protein / WD-40 repeat family protein
isotig87650	-6.2486	7.694	585.015	AT5G59320.1	LTP3	Non-specific lipid-transfer protein 3
isotig48101	-5.60181	0.821	39.871	AT5G15350.1	ENODL17	Lamin-like protein
isotig39945	-5.56931	0.251	11.918	AT3G24650.1	ABI3	B3 domain-containing transcription factor ABI3
isotig12568	-5.47598	0.969	43.128	AT1G77380.1	AAP3	Amino acid permease 3
isotig33366	-5.18804	0.387	14.108	AT4G02220.1		zinc finger (MYND type) family protein / programmed cell death 2 C-terminal domain-containing protein
isotig34129	-5.14645	0.611	21.641	AT2G39890.1	PROT1	Proline transporter 1
isotig37162	-4.92459	0.351	10.66	AT3G24140.1	FAMA	Transcription factor FAMA
isotig58052	-4.92448	0.405	12.299	AT3G23770.1		O-Glycosyl hydrolases family 17 protein
isotig28329	-4.89916	1.048	31.272	AT5G47810.1	PFK2	ATP-dependent 6-phosphofructokinase 2
isotig42089	-4.87429	0.449	13.169	AT4G14950.1	KMS1	Vacuole membrane protein KMS1
isotig50309	-4.82423	1.011	28.641	AT2G46600.1	KIC	Calcium-binding protein KIC
isotig60713	-4.82408	0.53	15.013	AT2G41710.2		AP2-like ethylene-responsive transcription factor At2g41710
isotig59087	-4.71568	0.46	12.087	AT2G15730.1		P-loop containing nucleoside triphosphate hydrolases superfamily protein
isotig44183	-4.60255	0.574	13.945	AT2G26710.1	CYP734A1	Cytochrome P450 734A1
isotig58595	-4.60194	0.433	10.515	AT3G27470.1		Protein of unknown function (DUF707)
isotig59893	-4.60142	0.494	11.992	AT3G18630.1	ATUNG	uracil dna glycosylase
isotig28810	-4.57083	1.261	29.969	AT1G71120.1	GLIP6	GDSL esterase/lipase 6
isotig44479	-4.54014	1.734	40.343	AT5G48540.1	CRRSP55	Cysteine-rich repeat secretory protein 55
isotig58584	-4.53934	0.866	20.137	AT5G14640.1	ASK5	Shaggy-related protein kinase epsilon
isotig20704	-4.53924	0.557	12.951	AT5G48240.1		unknown protein
isotig21581	-4.49449	3.76	84.755	AT5G22810.1		GDSL-like Lipase/Acylhydrolase superfamily protein
isotig43417	-4.47708	0.506	11.269	AT3G26330.1	CYP71B37	Cytochrome P450 71B37
isotig59750	-4.47683	0.487	10.844	AT5G08250.1		Cytochrome P450 superfamily protein
isotig65584	-4.47628	0.743	16.538	AT5G25280.1		serine-rich protein-related
isotig27501	-4.47587	1.376	30.619	AT4G31290.1		ChaC-like family protein
isotig95038	-4.44937	7.23	157.955	AT3G15670.1		Late embryogenesis abundant protein (LEA) family protein
isotig63071	-4.33929	0.632	12.793	AT2G39420.1		alpha/beta-Hydrolases superfamily protein
isotig38812	-4.33918	0.561	11.355	AT3G59420.1	ACR4	Serine/threonine-protein kinase-like protein ACR4
isotig52572	-4.33862	1.19	24.077	AT1G09200.1	HTR2	Histone H3.2
isotig38985	-4.33831	0.661	13.371	AT5G13070.1		MSF1-like family protein
isotig85364	-4.30934	6.461	128.097	AT5G50600.1	HSD1	11-beta-hydroxysteroid dehydrogenase 1A
isotig16376	-4.2944	2.394	46.975	AT1G30500.1	NFYA7	Nuclear transcription factor Y subunit A-7
isotig65095	-4.2652	0.721	13.864	AT2G46160.1	ATL67	RING-H2 finger protein ATL67
isotig94012	-4.26432	1.446	27.788	AT2G01300.1		unknown protein
isotig62567	-4.22634	1.226	22.948	AT5G66230.1		Chalcone-flavanone isomerase family protein
isotig70257	-4.22425	43.348	810.205	AT1G08880.1	HTA5	Probable histone H2AXa
isotig61307	-4.18741	0.556	10.13	AT5G35735.1		Cytochrome b561 and DOMON domain-containing protein At5g35735
isotig13380	-4.18694	0.904	16.465	AT5G22880.1	H2B	Histone H2B.10
isotig51591	-4.18669	2.072	37.732	AT1G07660.1		Histone H4
isotig46965	-4.18636	5.898	107.38	AT1G18250.1	ATLP-1	Thaumatin-like protein
isotig46327	-4.18632	0.632	11.506	AT3G16830.1	TPR2	Topless-related protein 2
isotig80892	-4.18615	2.334	42.487	AT1G03890.1	CRD	12S seed storage protein CRD
isotig66540	-4.18607	0.785	14.289	AT4G18590.1	RPA3B	Replication protein A 14 kDa subunit B
isotig03643	-4.18572	0.944	17.179	AT5G15410.1	CNGC2	Cyclic nucleotide-gated ion channel 2
isotig61185	-4.18509	0.552	10.041	AT3G52500.1		Eukaryotic aspartyl protease family protein
isotig35426	-4.18029	7.937	143.896	AT2G42560.1		late embryogenesis abundant domain-containing protein / LEA domain-containing protein
isotig44883	-4.10481	0.608	10.461	AT3G05320.1		O-fucosyltransferase family protein
isotig77461	-4.10369	2.221	38.184	AT3G46940.1	DUT	Deoxyuridine 5'-triphosphate nucleotidohydrolase
isotig68935	-4.10326	0.892	15.331	AT4G12340.1		copper ion binding
isotig85333	-4.04624	3.78	62.45	AT5G59720.1	HSP18.1	18.1 kDa class I heat shock protein
isotig95912	-4.01685	1.506	24.379	AT4G31840.1	ENODL15	early nodulin-like protein 15
isotig89204	-4.01651	1.309	21.185	AT4G28520.2	CRC	12S seed storage protein CRC
isotig46193	-4.0163	0.682	11.036	AT2G23940.1		Protein of unknown function (DUF788)
isotig47925	-4.01629	0.721	11.667	AT1G53540.1	HSP17.6C	17.6 kDa class I heat shock protein 3
isotig58903	-3.92392	0.904	13.721	AT3G51080.1	GATA6	GATA transcription factor 6
isotig83975	-3.92386	1.217	18.471	AT1G09200.1	HTR2	Histone H3.2
isotig12960	-3.92344	1.127	17.1	AT3G12120.1	FAD2	Omega-6 fatty acid desaturase, endoplasmic reticulum
isotig65709	-3.92332	0.751	11.394	AT3G15210.1	ERF4	Ethylene-responsive transcription factor 4
isotig102309	-3.92309	1.771	26.865	AT1G03890.1	CRD	12S seed storage protein CRD
isotig23754	-3.90413	2.303	34.479	AT3G58690.1		Protein kinase superfamily protein
isotig106733	-3.82409	2.283	32.335	AT4G28520.2	CRC	12S seed storage protein CRC
isotig99981	-3.82405	3.271	46.327	AT1G03890.1	CRD	12S seed storage protein CRD
isotig74593	-3.82372	1.058	14.981	AT2G17880.1		Chaperone DnaJ-domain superfamily protein
isotig11101	-3.78934	2.095	28.966	AT1G29390.2	COR413IM2	Cold-regulated 413 inner membrane protein 2, chloroplastic
isotig41301	-3.78853	0.799	11.041	AT1G53730.1	SRF6	Protein STRUBBELIG-RECEPTOR FAMILY 6
isotig57702	-3.77126	0.769	10.5	AT5G13280.1	AK1	Aspartokinase 1, chloroplastic
isotig59371	-3.77103	1.879	25.652	AT5G09970.1	CYP78A7	Cytochrome P450 78A7
isotig93065	-3.75348	16.962	228.764	AT1G03890.1	CRD	12S seed storage protein CRD
isotig75513	-3.71751	1.079	14.194	AT1G24510.1	CCT5	T-complex protein 1 subunit epsilon
isotig110341	-3.71698	11.567	152.105	AT3G47350.1	HSD2	11-beta-hydroxysteroid dehydrogenase-like 2
isotig112785	-3.71673	3.644	47.91	AT5G11200.1	RH15	DEAD-box ATP-dependent RNA helicase 56
isotig82381	-3.71664	2.378	31.263	AT4G28520.2	CRC	12S seed storage protein CRC
isotig36008	-3.71662	0.955	12.555	AT1G15010.1		unknown protein
isotig55934	-3.71662	0.805	10.583	AT4G22140.1	EBS	PHD finger family protein / bromo-adjacent homology (BAH) domain-containing protein
isotig72410	-3.66072	2.014	25.471	AT1G07660.1		Histone H4
isotig48783	-3.66008	1.751	22.135	AT5G62040.1	BFT	Protein BROTHER of FT and TFL 1
isotig12428	-3.652	5.524	69.441	AT5G12030.1	HSP17.7	17.7 kDa class II heat shock protein
isotig62190	-3.60181	1.192	14.472	AT5G60750.1		CAAX amino terminal protease family protein
isotig97815	-3.60166	3.086	37.463	AT4G28520.1	CRC	12S seed storage protein CRC
isotig99643	-3.60145	3.24	39.327	AT4G28520.2	CRC	12S seed storage protein CRC
isotig91944	-3.6014	1.396	16.944	AT1G03890.1	CRD	12S seed storage protein CRD
PUT-1134	-3.6014	3.912	47.482	AT5G02500.1	MED37E	Probable mediator of RNA polymerase II transcription subunit 37e
isotig69791	-3.60136	0.926	11.239	AT2G22290.1	RABH1D	Ras-related protein RABH1d
isotig68219	-3.60076	0.863	10.47	AT3G59400.1	GUN4	Tetrapyrrole-binding protein, chloroplastic
isotig76130	-3.59048	12.015	144.732	AT5G44120.3	CRA1	12S seed storage protein CRA1
contig03742	-3.588	13.68	164.506	AT5G50600.1	HSD1	11-beta-hydroxysteroid dehydrogenase 1A
isotig92432	-3.58631	11.091	133.216	ATMG00580.1	NAD4	NADH dehydrogenase subunit 4
isotig69242	-3.57705	4.588	54.755	AT1G54050.1	HSP17.4B	17.4 kDa class III heat shock protein
isotig42335	-3.57076	1.854	22.03	AT1G30500.2	NFYA7	Nuclear transcription factor Y subunit A-7
isotig48843	-3.56974	41.341	490.885	AT1G03880.1	CRB	12S seed storage protein CRB
isotig53177	-3.54035	2.414	28.086	AT4G16695.1		unknown protein
PUT-41931	-3.54011	8.205	95.446	AT1G04820.1	TUBA4	Tubulin alpha-4 chain
isotig83087	-3.53997	4.812	55.971	AT2G20450.1	RPL14A	60S ribosomal protein L14-1
isotig61121	-3.52749	2.744	31.642	AT3G14890.1	ZDP	Polynucleotide 3'-phosphatase ZDP
isotig08507	-3.52418	6.338	72.918	AT4G17310.1		unknown protein
isotig61885	-3.51911	1.75	20.063	AT4G32272.1		Nucleotide/sugar transporter family protein
isotig93502	-3.51894	4.223	48.409	AT5G44120.3	CRA1	12S seed storage protein CRA1
isotig67633	-3.51889	2.517	28.852	AT1G14520.1	MIOX1	Inositol oxygenase 1
isotig26596	-3.51877	1.483	16.998	AT1G27340.1	FBX6	F-box only protein 6
isotig42551	-3.50828	1.75	19.913	AT2G01630.1		Glucan endo-1,3-beta-glucosidase 3
isotig63731	-3.50817	2.651	30.163	AT5G42150.1		Glutathione S-transferase family protein
isotig46937	-3.47635	1.487	16.55	AT4G20325.1		FUNCTIONS IN: molecular_function unknown
isotig83313	-3.47623	2.414	26.865	AT1G60470.1	GOLS4	Galactinol synthase 4
isotig69584	-3.47617	0.919	10.227	AT1G74670.1	GASA6	Gibberellin-regulated protein 6
isotig87880	-3.47612	2.571	28.61	AT1G03880.1	CRB	12S seed storage protein CRB
isotig24154	-3.4761	1.924	21.41	AT4G11650.1	OSM34	Osmotin-like protein OSM34
isotig25647	-3.47608	4.065	45.234	AT1G73325.1		Kunitz family trypsin and protease inhibitor protein
isotig36800	-3.47607	0.925	10.293	AT5G05080.1	UBC22	Ubiquitin-conjugating enzyme E2 22
isotig48361	-3.47588	2.79	31.042	AT1G59940.1	ARR3	Two-component response regulator ARR3
isotig84011	-3.47587	2.435	27.092	AT4G28520.1	CRC	12S seed storage protein CRC
isotig67887	-3.47583	1.718	19.114	AT2G36790.1	UGT73C6	UDP-glycosyltransferase 73C6
isotig21681	-3.47578	1.587	17.656	AT5G10695.1		unknown protein
isotig73255	-3.47565	2.058	22.894	AT5G24920.1	GDU5	Protein GLUTAMINE DUMPER 5
isotig51967	-3.46813	106.522	1178.83	AT5G44120.3	CRA1	12S seed storage protein CRA1
isotig61385	-3.40932	1.121	11.91	AT5G20130.1		unknown protein
isotig34264	-3.40895	1.15	12.215	AT5G52040.4	RS41	Serine/arginine-rich splicing factor RS41
isotig71850	-3.4088	39.813	422.841	AT3G56340.1	RPS26C	40S ribosomal protein S26-3
isotig101219	-3.40877	3.404	36.152	AT1G03880.1	CRB	12S seed storage protein CRB
isotig02286	-3.38897	8.024	84.057	AT1G19715.1	JAL3	Jacalin-related lectin 3
isotig17359	-3.38561	2.577	26.933	AT1G74670.1	GASA6	Gibberellin-regulated protein 6
isotig28538	-3.37394	5.165	53.546	AT1G14810.1		semialdehyde dehydrogenase family protein
isotig28658	-3.35906	2.907	29.828	AT2G28930.1	APK1B	Protein kinase APK1B, chloroplastic
isotig80155	-3.33892	1.165	11.788	AT2G38000.1		chaperone protein dnaJ-related
isotig84018	-3.3389	1.217	12.314	AT4G28520.1	CRC	12S seed storage protein CRC
isotig59240	-3.33884	1.391	14.074	AT4G38660.1		Pathogenesis-related thaumatin superfamily protein
isotig60632	-3.33882	1.579	15.976	AT2G34250.1		SecY protein transport family protein
isotig06804	-3.33861	0.989	10.005	AT1G01230.1		ORMDL family protein
isotig61718	-3.33852	2.308	23.347	AT1G74240.1		Mitochondrial substrate carrier family protein
isotig69379	-3.33848	1.82	18.41	AT2G40260.1		Homeodomain-like superfamily protein
isotig111185	-3.33839	3.154	31.902	AT4G17720.1		RNA-binding (RRM/RBD/RNP motifs) family protein
isotig27473	-3.33838	1.979	20.017	AT1G67080.1	ABA4	abscisic acid (aba)-deficient 4
isotig63058	-3.33836	3.16	31.962	AT2G40220.1	ABI4	Ethylene-responsive transcription factor ABI4
isotig78835	-3.33835	2.263	22.889	AT5G23760.1		Copper transport protein family
isotig54755	-3.33833	3.804	38.475	AT5G59720.1	HSP18.1	18.1 kDa class I heat shock protein
isotig79613	-3.33831	1.147	11.601	AT2G17880.1		Chaperone DnaJ-domain superfamily protein
isotig98165	-3.3383	1.56	15.778	AT1G02070.1		unknown protein
isotig47939	-3.33825	1.652	16.708	AT1G52880.1	NAC18	NAC domain-containing protein 18
isotig47153	-3.33811	1.33	13.45	AT2G02500.1	ISPD	2-C-methyl-D-erythritol 4-phosphate cytidylyltransferase, chloroplastic
isotig94770	-3.33809	1.438	14.542	AT4G28520.1	CRC	12S seed storage protein CRC
isotig54237	-3.33798	1.296	13.105	AT2G14900.1	GASA7	Gibberellin-regulated protein 7
isotig56836	-3.33793	0.995	10.061	AT3G23740.1		unknown protein
isotig82703	-3.33787	1.215	12.285	AT1G07400.1	HSP17.8	17.8 kDa class I heat shock protein
isotig18618	-3.31775	2.11	21.039	AT4G21790.1	TOM1	Tobamovirus multiplication protein 1
isotig20567	-3.30221	1.562	15.408	AT3G24590.1	PLSP1	Chloroplast processing peptidase
isotig58544	-3.3021	1.722	16.985	AT5G11300.1	CYCA2-2	Cyclin-A2-2
isotig21647	-3.30189	2.936	28.955	AT3G57450.1		unknown protein
isotig41481	-3.30187	1.622	15.996	AT3G15010.1	UBA2C	UBP1-associated protein 2C
isotig94976	-3.2966	30.321	297.933	AT1G03890.1	CRD	12S seed storage protein CRD
isotig62406	-3.28969	1.837	17.964	AT5G17540.1		HXXXD-type acyl-transferase family protein
isotig71909	-3.28949	3.04	29.724	AT3G57450.1		unknown protein
isotig85125	-3.26422	2.474	23.77	AT1G53540.1	HSP17.6C	17.6 kDa class I heat shock protein 3
isotig50871	-3.26412	2.103	20.204	AT5G22880.1	H2B	Histone H2B.10
isotig10197	-3.256	21.575	206.112	AT3G60720.1	CRRSP15	Cysteine-rich repeat secretory protein 15
isotig63714	-3.23922	1.985	18.744	AT1G77450.1	anac32	NAC domain containing protein 32
isotig57315	-3.23874	1.078	10.176	AT1G69640.1	SBH1	Sphinganine C(4)-monooxygenase 1
isotig48387	-3.23872	2.084	19.672	AT3G53120.1	VPS37-1	Vacuolar protein-sorting-associated protein 37 homolog 1
isotig58793	-3.23843	1.339	12.637	AT5G07830.1	AtGUS2	Heparanase-like protein 1
isotig32048	-3.23159	5.229	49.116	AT4G27250.1		NAD(P)-binding Rossmann-fold superfamily protein
isotig31124	-3.22623	2.348	21.973	AT4G32480.1		Protein of unknown function (DUF506)
isotig17452	-3.21606	6.333	58.849	AT4G05170.1	BHLH114	basic helix-loop-helix (bHLH) DNA-binding superfamily protein
isotig86369	-3.1869	1.258	11.456	AT1G07660.1		Histone H4
isotig83486	-3.18678	1.229	11.191	AT4G14540.1	NFYB3	Nuclear transcription factor Y subunit B-3
isotig86154	-3.18671	2.507	22.827	AT1G03880.1	CRB	12S seed storage protein CRB
isotig89805	-3.18668	2.645	24.083	AT5G44120.3	CRA1	12S seed storage protein CRA1
isotig83970	-3.18637	4.864	44.278	AT3G60720.1	CRRSP15	Cysteine-rich repeat secretory protein 15
isotig52819	-3.18636	2.386	21.72	AT3G05880.1	RCI2A	Hydrophobic protein RCI2A
isotig25790	-3.18634	9.377	85.359	AT3G46940.1	DUT	Deoxyuridine 5'-triphosphate nucleotidohydrolase
isotig52173	-3.18634	2.263	20.6	AT5G64220.1	CMTA2	Calmodulin-binding transcription activator 2
isotig79826	-3.18613	1.151	10.476	AT1G80160.1		Lactoylglutathione lyase / glyoxalase I family protein
isotig61163	-3.18613	1.102	10.03	AT3G47370.2	RPS2B	40S ribosomal protein S20-2
isotig49121	-3.18609	1.854	16.874	AT2G17880.1		Chaperone DnaJ-domain superfamily protein
isotig47391	-3.16113	21.192	189.569	AT1G03890.1	CRD	12S seed storage protein CRD
isotig59911	-3.15383	2.474	22.019	AT5G23940.1	DCR	BAHD acyltransferase DCR
isotig102040	-3.12562	63.191	551.519	AT5G02500.1	MED37E	Probable mediator of RNA polymerase II transcription subunit 37e
isotig44373	-3.10431	1.502	12.917	AT5G02540.1		NAD(P)-binding Rossmann-fold superfamily protein
isotig29872	-3.104	1.975	16.981	AT4G27620.1		unknown protein
isotig37204	-3.10396	4.214	36.231	AT5G45820.1	CIPK2	CBL-interacting serine/threonine-protein kinase 20
isotig63040	-3.10389	1.264	10.867	AT2G28910.1	CXIP4	CAX-interacting protein 4
isotig114052	-3.10388	8.376	72.011	AT1G31220.1	PUR3	Phosphoribosylglycinamide formyltransferase, chloroplastic
isotig103592	-3.10388	7.69	66.113	AT4G17310.2		unknown protein
isotig63554	-3.10382	2.62	22.524	AT2G40220.1	ABI4	Ethylene-responsive transcription factor ABI4
isotig58328	-3.10378	1.676	14.408	AT4G25835.1		P-loop containing nucleoside triphosphate hydrolases superfamily protein
isotig94895	-3.10373	2.884	24.792	AT1G19220.1	ARF19	Auxin response factor 19
isotig89980	-3.10369	2.699	23.201	AT4G28520.2	CRC	12S seed storage protein CRC
isotig47579	-3.10353	1.46	12.549	AT1G09200.1	HTR2	Histone H3.2
isotig15872	-3.08719	1.842	15.654	AT3G20020.1	PRMT6	Probable protein arginine N-methyltransferase 6
isotig29644	-3.08704	2.189	18.601	AT5G63110.1	HDA6	Histone deacetylase 6
isotig59989	-3.07542	1.493	12.585	AT3G20430.1		CONTAINS InterPro DOMAIN/s: Phosphorylated adapter RNA export protein, RNA-binding domain (InterPro:IPR019385)
isotig02208	-3.06965	2.479	20.813	AT2G02010.1	GAD4	Glutamate decarboxylase 4
isotig46655	-3.06097	2.282	19.044	AT2G05590.2		TLD-domain containing nucleolar protein
isotig99323	-3.06093	6.418	53.559	AT4G28520.1	CRC	12S seed storage protein CRC
isotig98683	-3.04206	22.181	182.697	AT5G11200.1	RH15	DEAD-box ATP-dependent RNA helicase 56
isotig26898	-3.03031	14.423	117.834	AT5G26340.1	STP13	Sugar transport protein 13
isotig42982	-3.01684	2.012	16.285	AT1G79440.1	ALDH5F1	Succinate-semialdehyde dehydrogenase, mitochondrial
isotig38141	-3.01682	1.716	13.889	AT4G36040.1	ATJ11	Chaperone protein dnaJ 11, chloroplastic
isotig81893	-3.01675	2.366	19.149	AT5G44120.3	CRA1	12S seed storage protein CRA1
isotig47429	-3.01669	1.536	12.431	AT4G10250.1	HSP22.	22.0 kDa heat shock protein
isotig06023	-3.01667	2.42	19.585	AT1G54050.1	HSP17.4B	17.4 kDa class III heat shock protein
isotig31349	-3.01657	1.699	13.749	AT1G48320.1	DHNAT1	1,4-dihydroxy-2-naphthoyl-CoA thioesterase 1
isotig78993	-3.01657	2.273	18.394	AT5G67070.1	RALFL34	Protein RALF-like 34
isotig76592	-3.01654	5.473	44.289	AT3G23730.1	XTH16	Probable xyloglucan endotransglucosylase/hydrolase protein 16
isotig52064	-3.01647	2.286	18.498	AT5G16940.1		carbon-sulfur lyases
isotig96543	-3.01645	1.493	12.081	AT4G28520.2	CRC	12S seed storage protein CRC
isotig67461	-3.01643	2.488	20.132	AT1G54540.1		Late embryogenesis abundant (LEA) hydroxyproline-rich glycoprotein family
isotig75674	-3.01634	2.173	17.582	AT1G03890.1	CRD	12S seed storage protein CRD
isotig83797	-3.01629	3.644	29.483	AT1G29040.1		unknown protein
isotig60150	-3.0161	1.515	12.256	AT2G25620.1	AtDBP1	Probable protein phosphatase 2C 22
isotig42177	-3.01207	18.465	148.961	AT5G18170.1	GDH1	Glutamate dehydrogenase 1
isotig21277	-3.00841	42.689	343.508	AT5G12020.1	HSP17.6	17.6 kDa class II heat shock protein
isotig80962	-2.9963	10.599	84.575	AT1G03890.1	CRD	12S seed storage protein CRD
isotig17389	-2.98588	1.348	10.679	AT1G76950.1	PRAF1	Regulator of chromosome condensation (RCC1) family with FYVE zinc finger domain
isotig60588	-2.97083	2.098	16.448	AT5G13750.1	ZIFL1	Protein ZINC INDUCED FACILITATOR-LIKE 1
isotig74905	-2.97067	4.254	33.347	AT3G49142.1	PCMP-H77	Putative pentatricopeptide repeat-containing protein At3g49142
isotig59352	-2.95545	1.406	10.906	AT1G15810.1		S15/NS1, RNA-binding protein
isotig65664	-2.95521	4.563	35.388	AT1G20930.1	CDKB2-2	Cyclin-dependent kinase B2-2
isotig60206	-2.95513	3.049	23.645	AT1G15000.1	SCPL5	Serine carboxypeptidase-like 50
isotig63771	-2.95504	1.992	15.447	AT3G28970.1	AAR3	Domain of unknown function (DUF298)
isotig94784	-2.94257	7.188	55.26	AT3G20570.1	ENODL9	early nodulin-like protein 9
isotig15962	-2.94242	3.396	26.105	AT1G68490.1		unknown protein
isotig39985	-2.93685	1.792	13.722	AT4G38900.2		Basic-leucine zipper (bZIP) transcription factor family protein
isotig63671	-2.92347	1.321	10.022	AT1G09630.1	RABA2A	Ras-related protein RABA2a
isotig107762	-2.92343	4.694	35.611	AT1G55060.1	UBQ12	Polyubiquitin 12
isotig71081	-2.92341	1.939	14.71	AT5G14680.1		Adenine nucleotide alpha hydrolases-like superfamily protein
isotig102590	-2.92332	3.579	27.15	AT2G47380.1		Probable cytochrome c oxidase subunit 5C-1
isotig51521	-2.92329	2.105	15.968	AT1G09200.1	HTR2	Histone H3.2
isotig92065	-2.92327	2.739	20.777	AT5G44120.3	CRA1	12S seed storage protein CRA1
isotig65086	-2.92318	1.444	10.953	AT1G20450.1	ERD1	Dehydrin ERD10
isotig96382	-2.89094	22.362	165.871	AT1G03890.1	CRD	12S seed storage protein CRD
isotig13212	-2.89094	1.437	10.659	AT2G46810.1	BHLH7	Transcription factor bHLH70
isotig30348	-2.87474	2.202	16.151	AT4G17486.1		DeSI-like protein At4g17486
isotig40821	-2.87461	2.868	21.034	AT3G44330.1		INVOLVED IN: protein processing
contig03563	-2.87447	20.597	151.045	AT4G30270.1	XTH24	Xyloglucan endotransglucosylase/hydrolase protein 24
isotig42959	-2.87437	1.956	14.343	AT3G55350.1		PIF / Ping-Pong family of plant transposases
isotig29493	-2.84925	3.423	24.667	AT1G27760.3	SAT32	interferon-related developmental regulator family protein / IFRD protein family
isotig76768	-2.84335	69.187	496.544	AT3G22640.1	PAP85	cupin family protein
isotig20999	-2.83827	21.018	150.313	AT5G26340.1	STP13	Sugar transport protein 13
isotig95879	-2.8328	33.887	241.429	AT1G03890.1	CRD	12S seed storage protein CRD
isotig02707	-2.82406	3.521	24.934	AT1G06760.1		Histone H1.1
isotig108766	-2.82396	2.542	18	AT3G62330.1		Zinc knuckle (CCHC-type) family protein
isotig85243	-2.82395	4.953	35.072	AT2G01300.1		unknown protein
PUT-26305	-2.82392	4.738	33.549	AT3G53890.1	RPS21B	40S ribosomal protein S21-1
isotig34210	-2.82385	2.224	15.747	AT4G21790.1	TOM1	Tobamovirus multiplication protein 1
isotig110512	-2.82377	2.934	20.773	AT5G15320.1		unknown protein
PUT-33991	-2.82374	4.103	29.049	AT1G23410.1	RPS27AA	Ubiquitin-40S ribosomal protein S27a-1
isotig102932	-2.82366	1.822	12.899	AT5G43830.1		Aluminium induced protein with YGL and LRDR motifs
isotig96814	-2.82352	1.509	10.682	AT1G03880.1	CRB	12S seed storage protein CRB
isotig106269	-2.82351	2.157	15.269	AT4G28520.2	CRC	12S seed storage protein CRC
isotig103458	-2.8235	1.866	13.209	AT1G32560.1		Late embryogenesis abundant protein, group 1 protein
isotig72359	-2.8235	2.019	14.292	AT4G32915.1	GATC	Glutamyl-tRNA(Gln) amidotransferase subunit C, chloroplastic/mitochondrial
isotig96748	-2.82348	1.5	10.618	AT4G14130.1	XTH15	Xyloglucan endotransglucosylase/hydrolase protein 15
isotig57374	-2.79794	2.9	20.168	AT3G19240.1		Vacuolar import/degradation, Vid27-related protein
isotig50997	-2.79787	8.264	57.469	AT4G16695.1		unknown protein
isotig97144	-2.78905	9.12	63.035	AT3G60720.1	CRRSP15	Cysteine-rich repeat secretory protein 15
isotig45973	-2.78208	2.97	20.429	AT1G08370.1	DCP1	mRNA-decapping enzyme-like protein
isotig66087	-2.78196	7.746	53.276	AT3G19430.1		late embryogenesis abundant protein-related / LEA protein-related
isotig03831	-2.77901	16.25	111.537	AT5G67070.1	RALFL34	Protein RALF-like 34
isotig79973	-2.76374	8.074	54.835	AT1G03890.1	CRD	12S seed storage protein CRD
isotig52967	-2.76374	16.185	109.921	AT1G07660.1		Histone H4
isotig21185	-2.76198	9.693	65.75	AT3G13580.3	RPL7D	60S ribosomal protein L7-4
isotig34111	-2.75385	1.542	10.401	AT1G69380.1		Protein of unknown function (DUF155)
isotig69749	-2.75354	2.77	18.68	AT1G06760.1		Histone H1.1
isotig63792	-2.75353	2.013	13.575	AT1G01720.1	NAC2	NAC domain-containing protein 2
isotig95083	-2.75346	4.344	29.293	AT1G09200.1	HTR2	Histone H3.2
isotig23816	-2.75336	3.527	23.782	AT4G07950.1		DNA-directed RNA polymerase, subunit M, archaeal
isotig45375	-2.73274	7.205	47.893	AT3G58500.1	PP2A3	Serine/threonine-protein phosphatase PP2A-3 catalytic subunit
isotig67549	-2.71734	1.665	10.95	AT5G23440.1	FTRA1	ferredoxin/thioredoxin reductase subunit A (variable subunit) 1
isotig41211	-2.71715	2.621	17.235	AT1G51190.1	PLT2	AP2-like ethylene-responsive transcription factor PLT2
isotig53765	-2.71707	2.628	17.28	AT5G53250.1	AGP22	Arabinogalactan peptide 22
isotig75067	-2.71697	2.136	14.044	AT5G59720.1	HSP18.1	18.1 kDa class I heat shock protein
isotig34078	-2.71694	1.926	12.663	AT3G44680.1	HDA9	Histone deacetylase 9
isotig13494	-2.71694	1.585	10.421	AT5G19730.1	PME53	Probable pectinesterase 53
PUT-30904	-2.71688	8.446	55.528	ATCG00580.1	PSBE	photosystem II reaction center protein E
isotig59483	-2.71682	1.9	12.491	AT3G07990.1	SCPL27	Serine carboxypeptidase-like 27
isotig68675	-2.70951	66.927	437.769	AT3G48930.1	RPS11A	40S ribosomal protein S11-1
isotig100916	-2.70096	23.589	153.384	AT5G25560.1		CHY-type/CTCHY-type/RING-type Zinc finger protein
isotig10936	-2.69821	4.839	31.405	AT1G14520.1	MIOX1	Inositol oxygenase 1
isotig93195	-2.69462	7.028	45.498	AT4G28520.1	CRC	12S seed storage protein CRC
isotig56609	-2.68625	6.847	44.07	AT3G57150.1	CBF5	H/ACA ribonucleoprotein complex subunit 4
isotig101740	-2.67952	5.211	33.384	AT3G22640.1	PAP85	cupin family protein
isotig94638	-2.67949	13.183	84.454	AT4G28520.1	CRC	12S seed storage protein CRC
isotig27628	-2.67946	2.28	14.606	AT1G75600.1		Histone H3-like 3
isotig60836	-2.67945	1.608	10.301	AT4G22260.1	AOX4	Ubiquinol oxidase 4, chloroplastic/chromoplastic
isotig21405	-2.67937	5.407	34.636	AT4G19400.1		Profilin family protein
isotig61364	-2.67929	1.707	10.934	AT5G44450.1		methyltransferases
isotig62209	-2.6791	1.792	11.477	AT2G01050.1		zinc ion binding
isotig26062	-2.67185	5.654	36.03	AT4G26670.1	TIM22-2	Mitochondrial import inner membrane translocase subunit TIM22-2
isotig99980	-2.66855	11.525	73.275	AT4G30270.1	XTH24	Xyloglucan endotransglucosylase/hydrolase protein 24
isotig51059	-2.66724	23.714	150.634	AT5G59320.1	LTP3	Non-specific lipid-transfer protein 3
isotig11145	-2.66031	14.776	93.409	AT1G76160.1	sks5	SKU5 similar 5
isotig72718	-2.64996	40.164	252.089	AT1G07770.1	RPS15AA	40S ribosomal protein S15a-1
isotig80932	-2.64873	11.695	73.341	AT3G60720.1	CRRSP15	Cysteine-rich repeat secretory protein 15
isotig56799	-2.64844	1.634	10.245	AT2G35610.1	XEG113	xyloglucanase 113
isotig43435	-2.64117	3.142	19.601	AT3G10970.1		Haloacid dehalogenase-like hydrolase (HAD) superfamily protein
isotig55225	-2.64097	30.481	190.126	ATMG00580.1	NAD4	NADH dehydrogenase subunit 4
isotig64330	-2.64065	300.21	1872.15	AT4G28520.1	CRC	12S seed storage protein CRC
isotig53963	-2.63544	9.638	59.887	AT5G62850.1	SWEET5	Bidirectional sugar transporter SWEET5
isotig58346	-2.63543	2.94	18.268	AT2G02540.1	ZHD3	Zinc-finger homeodomain protein 3
isotig20042	-2.63312	8.646	53.637	AT2G24570.1	WRKY17	Probable WRKY transcription factor 17
isotig96628	-2.60162	2.999	18.203	AT1G33810.1		unknown protein
isotig33112	-2.60158	2.532	15.368	AT1G05230.3	HDG2	Homeobox-leucine zipper protein HDG2
PUT-53493	-2.60155	4.136	25.103	AT2G35120.1	GDH2	Glycine cleavage system H protein 2, mitochondrial
PUT-67489	-2.60154	8.814	53.495	AT1G02560.1	CLPP5	ATP-dependent Clp protease proteolytic subunit 5, chloroplastic
isotig73240	-2.60152	4.115	24.975	AT3G56820.1		unknown protein
isotig91937	-2.60152	8.261	50.138	AT1G03890.1	CRD	12S seed storage protein CRD
isotig73704	-2.60151	7.382	44.803	AT5G62040.1	BFT	Protein BROTHER of FT and TFL 1
PUT-46331	-2.60151	12.511	75.932	AT1G64720.1	CP5	Polyketide cyclase/dehydrase and lipid transport superfamily protein
isotig38633	-2.60149	1.938	11.762	AT3G61790.1	SINAT3	E3 ubiquitin-protein ligase SINAT3
isotig68163	-2.60148	2.649	16.077	AT1G80920.1	ATJ8	Chaperone protein dnaJ 8, chloroplastic
isotig48869	-2.60145	1.769	10.736	AT5G45590.1		Ribosomal protein L35
isotig103499	-2.60143	3.745	22.728	AT5G44120.3	CRA1	12S seed storage protein CRA1
isotig83914	-2.60141	3.648	22.139	AT1G07660.1		Histone H4
isotig106494	-2.60134	4.466	27.102	AT3G23580.1	RNR2A	Ribonucleoside-diphosphate reductase small chain A
isotig77129	-2.60125	3.757	22.798	AT5G59720.1	HSP18.1	18.1 kDa class I heat shock protein
isotig102171	-2.60123	1.822	11.056	AT3G50670.2	RNU1	U1 small nuclear ribonucleoprotein 70 kDa
isotig40483	-2.60115	2.023	12.275	AT4G29010.1	AIM1	Peroxisomal fatty acid beta-oxidation multifunctional protein AIM1
isotig14673	-2.60113	1.967	11.935	AT3G14620.1	CYP72A8	cytochrome P450, family 72, subfamily A, polypeptide 8
isotig37918	-2.58803	69.939	420.527	AT3G47370.2	RPS2B	40S ribosomal protein S20-2
isotig39893	-2.55695	2.626	15.453	AT3G07100.1	ERMO2	Protein transport protein Sec24-like At3g07100
isotig37593	-2.55254	4.598	26.975	AT2G46810.1	BHLH7	Transcription factor bHLH70
isotig70239	-2.54937	44.962	263.198	AT4G02050.1	STP7	Sugar transport protein 7
isotig16838	-2.54689	4	23.375	AT1G60470.1	GOLS4	Galactinol synthase 4
isotig59614	-2.54018	1.925	11.197	AT2G32760.1		unknown protein
isotig75350	-2.54011	12.87	74.856	AT1G49410.1	TOM6	Mitochondrial import receptor subunit TOM6 homolog
isotig42069	-2.5401	3.598	20.927	AT4G34420.1		P-loop containing nucleoside triphosphate hydrolases superfamily protein
isotig50369	-2.54004	11.747	68.321	AT3G07230.1		wound-responsive protein-related
isotig43515	-2.54003	2.136	12.423	AT1G54390.4	ING2	PHD finger protein ING2
isotig61378	-2.53119	3.918	22.648	AT3G57670.1	WIP2	Zinc finger protein WIP2
isotig42710	-2.52755	4.947	28.524	AT5G15550.1		Transducin/WD40 repeat-like superfamily protein
isotig61945	-2.5192	1.758	10.078	AT1G60620.1	ATRPAC43	RNA polymerase I subunit 43
isotig93718	-2.51903	12.793	73.329	AT1G03880.1	CRB	12S seed storage protein CRB
isotig89567	-2.51887	3.953	22.656	AT1G03880.1	CRB	12S seed storage protein CRB
isotig35292	-2.51877	2.375	13.611	AT1G14320.1	RPL1A	60S ribosomal protein L10-1
isotig91737	-2.51707	61.251	350.612	AT1G03890.1	CRD	12S seed storage protein CRD
PUT-573779	-2.51574	41.129	235.213	AT3G02468.1	CPuORF9	conserved peptide upstream open reading frame 9
isotig88472	-2.50829	10.365	58.971	AT4G28520.1	CRC	12S seed storage protein CRC
isotig32956	-2.50211	1.971	11.166	AT2G30590.1	WRKY21	Probable WRKY transcription factor 21
isotig77399	-2.50201	5.721	32.408	AT1G54050.1	HSP17.4B	17.4 kDa class III heat shock protein
isotig56324	-2.49446	1.979	11.152	AT1G42440.1		FUNCTIONS IN: molecular_function unknown
isotig59213	-2.49441	3.238	18.246	AT3G56230.1		BTB/POZ domain-containing protein At3g56230
isotig56611	-2.47618	1.868	10.394	AT5G43100.1		Eukaryotic aspartyl protease family protein
isotig59400	-2.47599	2.827	15.728	AT1G77380.1	AAP3	Amino acid permease 3
isotig80472	-2.47596	2.32	12.907	AT2G39725.1		LYR family of Fe/S cluster biogenesis protein
isotig55167	-2.47593	9.175	51.043	AT5G59720.1	HSP18.1	18.1 kDa class I heat shock protein
isotig74903	-2.47592	2.127	11.833	AT1G51060.1	HTA1	Probable histone H2A.1
isotig81565	-2.47591	4.789	26.642	AT1G65480.1	FT	Protein FLOWERING LOCUS T
isotig28250	-2.47583	1.821	10.13	AT2G19385.1		zinc ion binding
isotig29880	-2.4758	1.928	10.725	AT1G56590.1	AP3M	AP-3 complex subunit mu
isotig99873	-2.4758	3.387	18.841	AT3G62140.1		CONTAINS InterPro DOMAIN/s: NEFA-interacting nuclear protein NIP30, N-terminal (InterPro:IPR019331)
isotig38132	-2.47575	2.453	13.645	AT2G46330.1	AGP16	Arabinogalactan peptide 16
isotig24507	-2.45948	5.712	31.417	AT4G33300.1	ADR1-L1	Probable disease resistance protein At4g33300
isotig60225	-2.4496	2.65	14.476	AT1G47740.1		PPPDE putative thiol peptidase family protein
isotig43763	-2.44956	2.707	14.787	AT4G05120.1	ENT3	Equilibrative nucleotide transporter 3
isotig76977	-2.44945	5.497	30.025	AT4G29840.1	TS1	Threonine synthase 1, chloroplastic
isotig18653	-2.44943	2.394	13.076	AT4G33220.1	PME44	Probable pectinesterase/pectinesterase inhibitor 44
isotig57556	-2.4494	1.89	10.323	AT5G61970.1		signal recognition particle-related / SRP-related
isotig58672	-2.44913	2.185	11.932	AT3G52050.4		5'-3' exonuclease family protein
isotig87017	-2.4449	119.333	649.754	AT1G54690.1	HTA3	Probable histone H2AXb
isotig96400	-2.44436	62.52	340.286	AT3G22640.1	PAP85	cupin family protein
isotig43571	-2.44275	4.263	23.177	AT4G03330.1	SYP123	Syntaxin-123
isotig57789	-2.4361	7.793	42.174	AT4G34160.1	CYCD3-1	Cyclin-D3-1
isotig34852	-2.4337	73.568	397.471	AT1G03890.1	CRD	12S seed storage protein CRD
isotig71582	-2.43179	2.965	15.998	AT2G33380.1	PXG3	Probable peroxygenase 3
isotig46431	-2.43177	2.111	11.39	AT5G01150.1		Protein of unknown function (DUF674)
isotig18278	-2.4317	2.454	13.24	AT1G67340.1		F-box protein At1g67340
isotig45677	-2.43165	1.997	10.774	AT2G47630.1		alpha/beta-Hydrolases superfamily protein
isotig47655	-2.43163	4.848	26.155	AT2G47380.1		Probable cytochrome c oxidase subunit 5C-1
isotig88288	-2.43158	7.864	42.425	AT5G44120.3	CRA1	12S seed storage protein CRA1
isotig08233	-2.43158	3.052	16.465	AT5G20190.1		Tetratricopeptide repeat (TPR)-like superfamily protein
isotig37685	-2.43157	4.658	25.129	AT1G80920.1	ATJ8	Chaperone protein dnaJ 8, chloroplastic
isotig102745	-2.43155	10.891	58.754	AT4G28520.1	CRC	12S seed storage protein CRC
isotig59292	-2.43155	2.797	15.089	AT5G41880.1	POLA3	DNA primases
isotig61165	-2.43144	3.302	17.812	AT2G22490.1	CYCD2-1	Cyclin-D2-1
isotig64962	-2.43141	4.292	23.152	AT1G14520.1	MIOX1	Inositol oxygenase 1
isotig101398	-2.43138	5.141	27.731	AT4G13270.1		Late embryogenesis abundant (LEA) hydroxyproline-rich glycoprotein family
isotig39293	-2.43129	2.791	15.054	AT5G12320.1		ankyrin repeat family protein
isotig51263	-2.41851	7.597	40.615	AT1G09200.1	HTR2	Histone H3.2
isotig56555	-2.4183	2.151	11.498	AT2G21790.1	RNR1	Ribonucleoside-diphosphate reductase large subunit
isotig28140	-2.41507	2.492	13.291	AT5G17020.1	XPO1	Protein EXPORTIN 1A
isotig39288	-2.41504	5.067	27.024	AT2G23530.1		Zinc-finger domain of monoamine-oxidase A repressor R1
isotig28422	-2.41348	7.494	39.925	AT2G37940.1	IPCS2	Phosphatidylinositol:ceramide inositolphosphotransferase 2
isotig07912	-2.4133	4.209	22.421	AT4G30270.1	XTH24	Xyloglucan endotransglucosylase/hydrolase protein 24
isotig13674	-2.40901	1.935	10.277	AT1G80710.1	DRS1	DROUGHT SENSITIVE 1
isotig60482	-2.40879	2.082	11.056	AT2G40760.1	STR7	Rhodanese-like domain-containing protein 7
isotig45075	-2.40875	2.486	13.201	AT1G17130.1		Family of unknown function (DUF572)
isotig43553	-2.40861	2.151	11.421	AT1G62300.1	WRKY6	WRKY transcription factor 6
isotig61727	-2.39512	2.89	15.202	AT3G61750.1		Cytochrome b561 and DOMON domain-containing protein At3g61750
isotig60145	-2.39506	2.523	13.271	AT1G60080.1		3'-5'-exoribonuclease family protein
isotig68141	-2.3949	4.306	22.647	AT4G34555.1	RPS25D	40S ribosomal protein S25-3
isotig18403	-2.39486	2.133	11.218	AT1G23070.1		Protein LAZ1 homolog 2
isotig17047	-2.38576	10.965	57.305	AT5G65780.1	BCAT5	Branched-chain-amino-acid aminotransferase 5, chloroplastic
isotig76158	-2.38568	13.037	68.13	AT5G44120.3	CRA1	12S seed storage protein CRA1
isotig22050	-2.3822	6.01	31.332	AT3G24590.1	PLSP1	Chloroplast processing peptidase
isotig59575	-2.37919	3.359	17.475	AT2G26760.1	CYCB1-4	Cyclin-B1-4
isotig37317	-2.37897	3.303	17.181	AT1G30270.1	CIPK23	CBL-interacting serine/threonine-protein kinase 23
isotig40199	-2.37883	2.093	10.886	AT3G57060.1		binding
isotig63009	-2.37407	5.043	26.143	AT1G35720.1	ANN1	Annexin D1
isotig38518	-2.37027	3.316	17.145	AT1G22280.1	PAPP2C	Probable protein phosphatase 2C 9
isotig29380	-2.37017	3.511	18.152	AT1G76110.1	HMGB9	High mobility group B protein 9
isotig30424	-2.36236	6.037	31.043	AT4G22140.1	EBS	PHD finger family protein / bromo-adjacent homology (BAH) domain-containing protein
isotig22372	-2.36217	5.303	27.265	AT1G61260.1		Protein of unknown function (DUF761)
isotig61203	-2.36055	7.173	36.838	AT5G54110.1	PVA41	Vesicle-associated protein 4-1
PUT-47708	-2.35819	122.976	630.53	AT5G02500.1	MED37E	Probable mediator of RNA polymerase II transcription subunit 37e
isotig28053	-2.35211	22.571	115.241	AT1G03890.1	CRD	12S seed storage protein CRD
isotig66127	-2.33875	2.302	11.645	AT1G26840.1	ORC6	Origin of replication complex subunit 6
isotig80357	-2.33866	2.366	11.968	AT5G44120.3	CRA1	12S seed storage protein CRA1
isotig49641	-2.33859	2.703	13.672	AT2G22360.1		DNAJ heat shock family protein
isotig20082	-2.33857	2.809	14.208	AT5G09920.1	NRPB4	DNA-directed RNA polymerase II subunit 4
isotig110955	-2.33857	3.086	15.609	AT5G26210.1	AL4	PHD finger protein ALFIN-LIKE 4
isotig43093	-2.33856	2.277	11.517	AT4G35550.1	WOX13	WUSCHEL-related homeobox 13
PUT-36819	-2.33854	3.541	17.91	AT1G74960.2	KAS2	3-oxoacyl-
isotig61161	-2.33853	2.229	11.274	AT1G55230.1		Family of unknown function (DUF716)
isotig61542	-2.33853	2.316	11.714	AT5G18200.1		ADP-glucose phosphorylase
isotig45555	-2.33849	4.468	22.598	AT4G13050.1	FATA2	Oleoyl-acyl carrier protein thioesterase 2, chloroplastic
isotig55181	-2.33849	4.053	20.499	AT3G24490.1		Alcohol dehydrogenase transcription factor Myb/SANT-like family protein
isotig98107	-2.33847	9.506	48.078	AT4G28520.1	CRC	12S seed storage protein CRC
isotig107510	-2.33845	4.619	23.361	AT1G21750.1	PDIL1-1	Protein disulfide isomerase-like 1-1
PUT-42499	-2.33843	2.555	12.922	AT2G19740.1	RPL31A	60S ribosomal protein L31-1
isotig30892	-2.33842	4.313	21.813	AT3G27060.1	TSO2	Ribonucleoside-diphosphate reductase small chain C
PUT-20868	-2.3384	3.867	19.557	AT3G16480.1	MPPA2	Probable mitochondrial-processing peptidase subunit alpha-2
isotig53589	-2.33839	3.799	19.213	AT1G03890.1	CRD	12S seed storage protein CRD
isotig33384	-2.33837	3.856	19.501	AT5G64670.1		Ribosomal protein L18e/L15 superfamily protein
isotig89580	-2.33837	4.048	20.472	AT4G02630.1		Protein kinase superfamily protein
isotig105886	-2.33833	2.116	10.701	AT5G23190.1	CYP86B1	Cytochrome P450 86B1
isotig111348	-2.33833	3.184	16.102	AT5G33406.1		hAT dimerisation domain-containing protein / transposase-related
isotig68105	-2.33828	3.439	17.391	AT4G27670.1	HSP25.3	25.3 kDa heat shock protein, chloroplastic
isotig83396	-2.33824	2.409	12.182	AT5G23760.1		Copper transport protein family
isotig34376	-2.3382	2.997	15.155	AT2G21150.1	XCT	Protein XAP5 CIRCADIAN TIMEKEEPER
isotig41587	-2.31915	5.721	28.55	AT1G14590.1		Nucleotide-diphospho-sugar transferase family protein
isotig61629	-2.31775	8.014	39.954	AT5G06770.1		Zinc finger CCCH domain-containing protein 52
isotig12202	-2.30919	3.983	19.74	AT3G07170.1		Sterile alpha motif (SAM) domain-containing protein
isotig20429	-2.30188	26.158	128.985	AT5G64140.1	RPS28C	40S ribosomal protein S28-2
isotig29868	-2.28965	2.703	13.216	AT3G18380.1	SHH2	Protein SAWADEE HOMEODOMAIN HOMOLOG 2
isotig60522	-2.28503	5.782	28.18	AT2G28930.3	APK1B	Protein kinase APK1B, chloroplastic
isotig42515	-2.27983	2.406	11.684	AT2G36790.1	UGT73C6	UDP-glycosyltransferase 73C6
isotig65413	-2.2797	3.675	17.845	ATMG00030.1	ORF17A	Uncharacterized mitochondrial protein AtMg00030
isotig43993	-2.27957	2.219	10.774	AT4G00620.1	FOLD4	Bifunctional protein FolD 4, chloroplastic
isotig44917	-2.27948	2.58	12.526	AT1G51450.1	TRO	Protein TRAUCO
isotig43617	-2.27943	3.741	18.162	AT2G34750.1		RNA polymerase I specific transcription initiation factor RRN3 protein
isotig58962	-2.27936	2.256	10.952	AT5G57480.1		P-loop containing nucleoside triphosphate hydrolases superfamily protein
isotig89161	-2.27851	157.738	765.306	AT3G07430.1	emb199	YGGT family protein
isotig60251	-2.2729	4.585	22.159	AT4G30440.1	GAE1	UDP-glucuronate 4-epimerase 1
isotig94610	-2.27278	12.958	62.62	AT1G16770.1		unknown protein
isotig44447	-2.26447	4.513	21.684	AT5G15790.1		RING/U-box superfamily protein
isotig38408	-2.26443	5.994	28.799	AT5G14640.1	ASK5	Shaggy-related protein kinase epsilon
isotig57476	-2.26439	2.962	14.231	AT2G43240.1		CMP-sialic acid transporter 2
isotig67453	-2.26439	10.001	48.05	AT4G15770.1		RNA binding
isotig49621	-2.26424	3.735	17.943	AT4G36040.1	ATJ11	Chaperone protein dnaJ 11, chloroplastic
isotig57066	-2.25593	6.213	29.676	AT3G25700.1		Eukaryotic aspartyl protease family protein
isotig45043	-2.24534	7.35	34.85	AT3G54000.1		unknown protein
isotig56500	-2.23908	2.72	12.841	AT1G65010.1		Putative WEB family protein At1g65010, chloroplastic
isotig47215	-2.23903	2.278	10.754	AT3G55560.1	AHL15	AT-hook motif nuclear-localized protein 15
isotig50115	-2.23893	2.98	14.067	AT1G09200.1	HTR2	Histone H3.2
contig03981	-2.23887	21.063	99.423	AT5G64260.1	EXL2	Protein EXORDIUM-like 2
isotig38143	-2.23878	6.921	32.667	AT3G05870.1	APC11	anaphase-promoting complex/cyclosome 11
isotig42839	-2.23875	2.838	13.395	AT3G08780.1		unknown protein
isotig71750	-2.23872	3.019	14.249	AT3G54390.1		sequence-specific DNA binding transcription factors
isotig63306	-2.22591	15.863	74.208	AT1G67170.1	FLXL2	Protein FLX-like 2
isotig41215	-2.22409	7.873	36.784	AT2G19540.1		Transducin family protein / WD-40 repeat family protein
isotig41967	-2.21796	4.49	20.889	AT3G54250.1		GHMP kinase family protein
isotig17269	-2.21306	3.544	16.432	AT5G12380.1	ANNAT8	Annexin D8
isotig19029	-2.2129	3.715	17.223	AT3G06630.1		protein kinase family protein
isotig58683	-2.20913	3.061	14.154	AT2G12400.1		unknown protein
isotig66507	-2.2091	5.498	25.422	AT3G44220.1		Late embryogenesis abundant (LEA) hydroxyproline-rich glycoprotein family
isotig38434	-2.20102	4.197	19.298	AT5G08020.1	RPA1B	Replication protein A 70 kDa DNA-binding subunit B
isotig108416	-2.18652	4.947	22.519	AT1G18490.1	PCO3	Plant cysteine oxidase 3
isotig61015	-2.18652	3.266	14.867	AT5G26980.1	SYP41	Syntaxin-41
isotig58157	-2.18648	4.921	22.4	AT2G19880.1		Nucleotide-diphospho-sugar transferases superfamily protein
isotig68657	-2.18645	5.284	24.052	AT2G30370.1	EPFL6	EPIDERMAL PATTERNING FACTOR-like protein 6
isotig74564	-2.18639	23.299	106.049	AT1G03890.1	CRD	12S seed storage protein CRD
isotig36945	-2.18639	8.529	38.821	AT3G12120.1	FAD2	Omega-6 fatty acid desaturase, endoplasmic reticulum
isotig103114	-2.18638	7.518	34.219	AT1G08830.1	CSD1	Superoxide dismutase
isotig61371	-2.18631	2.238	10.186	AT5G41960.1		unknown protein
isotig63620	-2.18628	2.632	11.979	AT3G12930.1	IJ	Protein Iojap, chloroplastic
isotig82184	-2.18619	2.45	11.15	AT1G28490.1	SYP61	Syntaxin-61
isotig90984	-2.18617	2.699	12.283	AT1G53210.1		sodium/calcium exchanger family protein / calcium-binding EF hand family protein
isotig88766	-2.18016	102.253	463.416	AT1G03890.1	CRD	12S seed storage protein CRD
isotig25766	-2.174	12.726	57.429	AT3G46030.1	HTB11	Histone H2B.7
isotig73620	-2.17262	36.304	163.673	AT1G03890.1	CRD	12S seed storage protein CRD
isotig29968	-2.16864	4.615	20.749	AT2G27590.1		S-adenosyl-L-methionine-dependent methyltransferases superfamily protein
isotig105088	-2.16852	37.15	167.012	AT2G25520.1		Probable sugar phosphate/phosphate translocator At2g25520
isotig46967	-2.16846	17.776	79.911	AT2G12646.1		PLATZ transcription factor family protein
isotig41519	-2.16844	7.009	31.508	AT1G58110.1		Basic-leucine zipper (bZIP) transcription factor family protein
isotig17797	-2.16344	3.097	13.874	AT4G27940.1	MTM1	Mitochondrial carrier protein MTM1
isotig82732	-2.16341	8.532	38.221	AT4G28520.1	CRC	12S seed storage protein CRC
isotig34051	-2.16337	2.673	11.974	AT2G14900.1	GASA7	Gibberellin-regulated protein 7
isotig58098	-2.1595	4.921	21.985	AT1G75220.1		Sugar transporter ERD6-like 6
isotig78961	-2.15785	58.358	260.423	AT4G18100.1	RPL32A	60S ribosomal protein L32-1
isotig21620	-2.1542	2.398	10.674	AT3G58490.1	LPPD	Lipid phosphate phosphatase delta
isotig62936	-2.15419	3.134	13.95	AT2G34260.1		transducin family protein / WD-40 repeat family protein
isotig49994	-2.15414	4.942	21.997	AT1G08880.1	HTA5	Probable histone H2AXa
isotig21899	-2.1541	2.628	11.697	AT2G44510.1		Protein BCCIP homolog
PUT-13129	-2.15405	10.469	46.595	ATCG00570.1	PSBF	Cytochrome b559 subunit beta
isotig88100	-2.15392	6.537	29.092	AT1G03890.1	CRD	12S seed storage protein CRD
isotig50371	-2.15389	4.613	20.529	AT5G57040.1		Lactoylglutathione lyase / glyoxalase I family protein
isotig23109	-2.15388	3.909	17.396	AT1G66080.1		unknown protein
isotig59272	-2.15384	2.355	10.48	AT3G50070.1	CYCD3-3	Cyclin-D3-3
isotig92380	-2.14578	11.015	48.745	AT4G28520.1	CRC	12S seed storage protein CRC
isotig74937	-2.14204	11.963	52.803	AT4G32460.1		Protein of unknown function, DUF642
isotig50787	-2.1322	2.29	10.039	AT4G23160.1	CRK8	cysteine-rich RLK (RECEPTOR-like protein kinase) 8
isotig43087	-2.13215	3.594	15.755	AT2G47850.1		Zinc finger CCCH domain-containing protein 32
isotig92876	-2.13196	8.553	37.489	AT1G03880.1	CRB	12S seed storage protein CRB
PUT-71120	-2.13193	13.051	57.203	AT5G36230.1		ARM repeat superfamily protein
isotig112126	-2.13192	10.264	44.987	AT2G45380.1		FUNCTIONS IN: molecular_function unknown
isotig19890	-2.1319	9.79	42.909	AT3G11520.1	CYCB1-3	Cyclin-B1-3
isotig33991	-2.13189	4.048	17.742	AT1G72280.1	AERO1	Endoplasmic reticulum oxidoreductin-1
isotig75344	-2.13177	3.218	14.103	AT1G11925.1		Stigma-specific Stig1 family protein
isotig48839	-2.13174	2.586	11.333	AT5G51545.1	LPA2	Protein LOW PSII ACCUMULATION 2, chloroplastic
isotig44293	-2.12091	5.585	24.293	AT4G16260.1		Glycosyl hydrolase superfamily protein
isotig17434	-2.12089	3.009	13.088	AT1G18300.1	NUDT4	Nudix hydrolase 4
isotig11918	-2.12083	2.69	11.7	AT4G31920.1	ARR1	Two-component response regulator ARR10
isotig41619	-2.11627	2.931	12.708	AT3G21110.1	PUR7	Phosphoribosylaminoimidazole-succinocarboxamide synthase, chloroplastic
isotig37464	-2.1162	4	17.342	AT1G02840.1	SR34	Serine/arginine-rich-splicing factor SR34
isotig24914	-2.11606	18.133	78.608	AT4G01100.1	ADNT1	Mitochondrial adenine nucleotide transporter ADNT1
isotig59464	-2.11341	8.581	37.131	AT2G30050.1	SEC13B	Protein transport protein SEC13 homolog B
isotig56351	-2.10958	4.296	18.54	AT2G33620.1	AHL1	AT-hook motif nuclear-localized protein 10
isotig11655	-2.10561	46.921	201.938	AT3G20570.1	ENODL9	early nodulin-like protein 9
isotig79728	-2.10425	326.422	1403.53	AT4G40030.1	HTR8	Histone H3.3
isotig66778	-2.10409	3.191	13.719	AT4G23760.1		Cox19-like CHCH family protein
isotig72834	-2.10401	12.233	52.59	AT3G61110.1	RPS27B	40S ribosomal protein S27-2
isotig39469	-2.10394	4.531	19.478	AT1G53030.1	COX17-2	Cytochrome c oxidase copper chaperone 2
isotig57336	-2.10051	9.005	38.619	AT1G49760.1	PAB8	Polyadenylate-binding protein 8
isotig18195	-2.09588	96.556	412.763	AT3G43980.1	RPS29A	40S ribosomal protein S29
isotig43203	-2.09449	4.528	19.338	AT3G10110.1	TIM22-1	Mitochondrial import inner membrane translocase subunit TIM22-1
isotig81524	-2.08865	46.198	196.503	AT2G21660.1	RBG7	Glycine-rich RNA-binding protein 7
isotig70827	-2.08692	4.815	20.456	AT2G26720.1		Cupredoxin superfamily protein
isotig38761	-2.08686	2.687	11.415	AT3G60830.1	ARP7	Actin-related protein 7
isotig89091	-2.08677	6.537	27.769	AT3G46230.1	HSP17.4A	17.4 kDa class I heat shock protein
isotig60084	-2.08669	2.531	10.751	AT3G15300.1	VQ19	VQ motif-containing protein 19
isotig43091	-2.08258	7.745	32.805	AT5G51550.1	EXL3	Protein EXORDIUM-like 3
isotig22708	-2.07551	2.382	10.04	AT3G17450.1		hAT dimerisation domain-containing protein
isotig61299	-2.07551	3.336	14.061	AT5G05920.1	DHS	Deoxyhypusine synthase
isotig42617	-2.07541	2.907	12.252	AT4G36850.1		PQ-loop repeat family protein / transmembrane family protein
isotig47851	-2.07538	4.479	18.877	AT5G55180.1		O-Glycosyl hydrolases family 17 protein
isotig105128	-2.07537	12.087	50.941	AT4G28520.2	CRC	12S seed storage protein CRC
isotig13888	-2.07289	33.887	142.572	AT3G20740.1	FIE	Polycomb group protein FERTILIZATION-INDEPENDENT ENDOSPERM
isotig74790	-2.07015	35.021	147.064	AT3G23390.1	RPL36AB	60S ribosomal protein L36a
isotig05526	-2.06884	33.304	139.727	AT5G11200.3	RH15	DEAD-box ATP-dependent RNA helicase 56
isotig27382	-2.06874	28.595	119.962	AT3G57290.1	EIF3E	eukaryotic translation initiation factor 3E
isotig61794	-2.06717	4.06	17.014	AT1G11430.1	MORF9	Multiple organellar RNA editing factor 9, chloroplastic
isotig49991	-2.06717	6.274	26.292	AT1G72690.1		unknown protein
isotig95310	-2.06708	10.18	42.658	AT1G03890.1	CRD	12S seed storage protein CRD
isotig85844	-2.06705	8.744	36.64	AT1G03890.1	CRD	12S seed storage protein CRD
isotig19043	-2.06704	2.586	10.836	AT3G08970.1	ERDJ3A	DnaJ protein ERDJ3A
isotig76822	-2.06231	34.007	142.032	AT4G37830.1	COX6A	Cytochrome c oxidase subunit 6a, mitochondrial
isotig85775	-2.06086	19.961	83.284	AT5G03740.1	HDT3	Histone deacetylase HDT3
isotig59273	-2.06084	3.726	15.546	AT3G09050.1		unknown protein
isotig51499	-2.06084	8.863	36.979	AT3G48030.1	ATL48	RING-H2 finger protein ATL48
isotig29504	-2.0608	3.055	12.746	AT5G17440.1		LUC7 related protein
isotig02864	-2.05664	36.317	151.085	AT1G03230.1		Eukaryotic aspartyl protease family protein
isotig84240	-2.05607	10.983	45.673	AT2G21660.1	RBG7	Glycine-rich RNA-binding protein 7
isotig87947	-2.05605	11.63	48.363	AT3G23730.1	XTH16	Probable xyloglucan endotransglucosylase/hydrolase protein 16
isotig45805	-2.05601	4.307	17.91	AT3G60910.1		S-adenosyl-L-methionine-dependent methyltransferases superfamily protein
isotig57054	-2.04623	8.253	34.087	AT1G01540.2		Probable serine/threonine-protein kinase At1g01540
isotig62912	-2.03883	10.118	41.576	AT3G54180.1	CDKB1-1	Cyclin-dependent kinase B1-1
isotig50474	-2.03642	18.443	75.658	AT3G03590.1		SWIB/MDM2 domain superfamily protein
isotig06927	-2.03621	80.416	329.839	AT4G18100.1	RPL32A	60S ribosomal protein L32-1
isotig15343	-2.03213	14.832	60.664	AT1G29680.1		Protein of unknown function (DUF1264)
isotig57492	-2.0167	2.598	10.513	AT5G19130.1		GPI transamidase component family protein / Gaa1-like family protein
isotig68958	-2.01666	3.617	14.636	AT3G05880.1	RCI2A	Hydrophobic protein RCI2A
isotig58698	-2.01665	3.942	15.951	AT5G22400.1	ROPGAP1	Rho GTPase-activating protein 1
isotig97192	-2.0166	4.665	18.876	AT3G51820.1	CHLG	Chlorophyll synthase, chloroplastic
isotig38555	-2.0166	6.933	28.053	AT1G60900.1	U2AF65B	Splicing factor U2af large subunit B
isotig109056	-2.0166	2.635	10.662	AT1G69800.1	CBSCBS2	SNF1-related protein kinase regulatory subunit gamma-1-like
isotig114845	-2.01658	4.738	19.171	AT1G23410.1	RPS27AA	Ubiquitin-40S ribosomal protein S27a-1
isotig88841	-2.01657	2.618	10.593	AT1G06200.1		Peptidase S24/S26A/S26B/S26C family protein
isotig52247	-2.01657	5.734	23.201	AT1G24020.1	MLP423	MLP-like protein 423
isotig61374	-2.01657	8.396	33.972	AT3G62940.1		Cysteine proteinases superfamily protein
isotig60041	-2.01657	4.501	18.212	AT2G25355.1		PNAS-3 related
isotig80425	-2.01657	3.484	14.097	AT4G36040.1	ATJ11	Chaperone protein dnaJ 11, chloroplastic
isotig83752	-2.01656	12.13	49.08	AT1G54050.1	HSP17.4B	17.4 kDa class III heat shock protein
isotig67956	-2.01655	3.401	13.761	AT4G15755.1		Calcium-dependent lipid-binding (CaLB domain) family protein
isotig69364	-2.01655	3.64	14.728	AT2G20390.1		unknown protein
isotig61359	-2.01655	4.508	18.24	AT2G30590.1	WRKY21	Probable WRKY transcription factor 21
isotig64023	-2.01654	3.405	13.777	AT1G22160.1		Protein of unknown function (DUF581)
isotig86844	-2.01653	2.539	10.273	AT1G02840.1	SR34	Serine/arginine-rich-splicing factor SR34
isotig100738	-2.01652	3.364	13.611	AT5G52420.1		unknown protein
isotig49900	-2.01652	20.497	82.932	AT2G43460.1	RPL38B	60S ribosomal protein L38
PUT-27230	-2.01652	7.513	30.398	AT1G24510.1	CCT5	T-complex protein 1 subunit epsilon
isotig18967	-2.0165	11.972	48.439	AT3G57450.1		unknown protein
isotig57442	-2.0165	4.043	16.358	AT2G45470.1	FLA8	Fasciclin-like arabinogalactan protein 8
isotig73861	-2.01649	3.131	12.668	AT2G15220.1		Plant basic secretory protein (BSP) family protein
isotig38458	-2.01649	3.154	12.761	AT4G30240.1		Syntaxin/t-SNARE family protein
isotig66350	-2.01647	5.443	22.022	AT1G68000.1	PIS1	CDP-diacylglycerol--inositol 3-phosphatidyltransferase 1
isotig12767	-2.01647	16.836	68.117	AT2G40510.1	RPS26B	40S ribosomal protein S26-2
isotig98770	-2.01646	3.159	12.781	AT1G03880.1	CRB	12S seed storage protein CRB
isotig51691	-2.01644	14.611	59.114	AT5G15320.1		unknown protein
isotig60461	-2.01644	6.282	25.416	AT2G37990.1		Ribosome biogenesis regulatory protein homolog
isotig93292	-2.01644	8.399	33.981	AT4G28520.1	CRC	12S seed storage protein CRC
isotig71397	-2.01644	4.909	19.861	AT4G18400.1		unknown protein
isotig98806	-2.01644	3.164	12.801	AT1G03880.1	CRB	12S seed storage protein CRB
isotig59835	-2.01641	5.943	24.044	AT4G20360.1	TUFA	Elongation factor Tu, chloroplastic
isotig110851	-2.0164	3.04	12.299	AT1G11280.1		G-type lectin S-receptor-like serine/threonine-protein kinase At1g11280
isotig114518	-2.01639	4.486	18.149	AT1G77210.1	STP14	Sugar transport protein 14
isotig61488	-2.01635	2.829	11.445	AT2G32910.1		DCD (Development and Cell Death) domain protein
isotig56656	-2.01635	3.29	13.31	AT3G03060.1		P-loop containing nucleoside triphosphate hydrolases superfamily protein
isotig68830	-2.01635	3.554	14.378	AT5G54970.1		unknown protein
PUT-34590	-2.01635	3.554	14.378	ATCG00280.1	PSBC	Photosystem II CP43 reaction center protein
isotig32136	-2.01635	4.103	16.599	AT3G62190.1		Chaperone DnaJ-domain superfamily protein
isotig78658	-2.01634	3.445	13.937	AT1G03890.1	CRD	12S seed storage protein CRD
isotig44623	-2.01634	3.994	16.158	AT1G12230.1		Aldolase superfamily protein
isotig15429	-2.01633	4.811	19.463	AT2G02850.1	ARPN	Basic blue protein
isotig50883	-2.01632	4.241	17.157	AT5G41400.1		RING/U-box superfamily protein
isotig58671	-2.01631	3.056	12.363	AT5G26340.1	STP13	Sugar transport protein 13
isotig56668	-2.01631	2.529	10.231	AT4G14700.1	ORC1A	Origin of replication complex subunit 1A
isotig91767	-2.0163	2.728	11.036	AT4G31700.1	RPS6A	40S ribosomal protein S6-1
isotig60180	-2.0163	2.531	10.239	AT3G14930.1	HEME1	Uroporphyrinogen decarboxylase 1, chloroplastic
isotig95527	-2.01628	2.93	11.853	AT2G47300.2		ribonuclease Ps
isotig63357	-2.01623	2.585	10.457	AT1G68590.1		30S ribosomal protein 3-1, chloroplastic
isotig15791	-2.00805	189.29	761.394	AT1G74270.1	RPL35AC	60S ribosomal protein L35a-3

## Sheet: E2xE3DO Up 
Additional file 4: Differentially expressed transcripts (DETs), with a fold-change higher than 2 and a RPKM value over 10, between consecutive developmental stages during embryo development.
Only DETs with positive matches against TAIR database have been included. GO enrichment analysis for each comparison is also shown.
Up-regulated transcripts in the pairwise comparison E2/E3DO (35% were annotated )											GO enrichment (AgriGO)
Transcript ID	FC	E2 (RPKM)	E3DO (RPKM)	At locus	At name	At annotation	involved in		GO term	Ontology	Description	Number in input list	Number in BG/Ref	p-value	FDR
isotig97907	99	12.881	0	AT3G21360.1		Clavaminate synthase-like protein At3g21360	oxidation-reduction process		GO:0009737	P	response to abscisic acid stimulus	13	409	1.3e-07	4.8e-05
isotig103027	99	12.899	0	AT1G62290.1	APA2	Aspartic proteinase A2	lipid metabolic process		GO:0045735	F	nutrient reservoir activity	31	255	2e-32	1.3e-30
isotig105886	99	10.701	0	AT5G23190.1	CYP86B1	Cytochrome P450 86B1	cell wall organization		GO:0003735	F	structural constituent of ribosome	9	537	0.0011	0.038
isotig106663	99	13.795	0	AT2G46330.1	AGP16	Arabinogalactan peptide 16	unknown		GO:0005198	F	structural molecule activity	10	696	0.0019	0.043
isotig108703	99	10.286	0	AT5G10270.1	CDKC-1	Cyclin-dependent kinase C-1	leaf development		GO:0004842	F	ubiquitin-protein ligase activity	6	304	0.0032	0.045
isotig111919	99	10.141	0	AT5G04720.1	ADR1-L2	Probable disease resistance protein At5g04720	defense response to bacterium		GO:0016879	F	ligase activity, forming carbon-nitrogen bonds	7	408	0.0033	0.045
isotig113509	99	11.963	0	AT3G27110.1		Peptidase family M48 family protein	proteolysis		GO:0016881	F	acid-amino acid ligase activity	6	341	0.0055	0.047
isotig113813	99	13.316	0	AT2G21480.1		Probable receptor-like protein kinase At2g21480	hormone-mediated signaling pathway		GO:0016874	F	ligase activity	8	558	0.0051	0.047
isotig115427	99	11.036	0	AT5G57990.1	UBP23	Ubiquitin carboxyl-terminal hydrolase 23	proteasome-mediated ubiquitin-dependent protein catabolic process		GO:0019787	F	small conjugating protein ligase activity	6	321	0.0042	0.047
isotig115948	99	16.827	0	AT1G18100.1	MFT	Protein MOTHER of FT and TF 1	positive regulation of seed germination		GO:0042735	C	protein body	8	32	2.2e-12	3.8e-10
PUT-9730	99	17.832	0	AT1G64230.1	UBC28	Ubiquitin-conjugating enzyme E2 28	ATP binding		GO:0033279	C	ribosomal subunit	9	363	6.7e-05	0.0058
PUT-10723	99	12.761	0	ATCG00830.1	rpl2-B	50S ribosomal protein L2, chloroplastic	RNA binding		GO:0022626	C	cytosolic ribosome	8	347	0.00027	0.0093
PUT-16788	99	12.552	0	AT4G24830.1		Argininosuccinate synthase, chloroplastic	arginine biosynthetic process		GO:0015934	C	large ribosomal subunit	6	187	0.00027	0.0093
PUT-45275	99	15.087	0	AT5G46390.2	CTPA1	Carboxyl-terminal-processing peptidase 1, chloroplastic	proteolysis		GO:0044445	C	cytosolic part	8	348	0.00027	0.0093
PUT-45974	99	14.245	0	AT2G19540.1		Transducin family protein / WD-40 repeat family protein	protein binding		GO:0005829	C	cytosol	14	1052	0.00062	0.018
isotig63201	4.50278	10.338	0.456	AT5G66760.1	SDH1-1	Succinate dehydrogenase	oxidation-reduction process; nutrient reservoir activity		GO:0022625	C	cytosolic large ribosomal subunit	5	156	0.00086	0.018
isotig106733	4.30927	32.335	1.631	AT4G28520.2	CRC	12S seed storage protein CRC	oxidation-reduction process		GO:0005840	C	ribosome	9	515	0.00084	0.018
isotig81766	4.14602	29.92	1.69	AT3G16770.1	RAP2-3	Ethylene-responsive transcription factor RAP2-3	cell death; response to hormones		GO:0012505	C	endomembrane system	18	1654	0.0012	0.023
isotig97192	4.08662	18.876	1.111	AT3G51820.1	CHLG	Chlorophyll synthase, chloroplastic	chlorophyll biosynthetic process
isotig38132	3.9613	13.645	0.876	AT2G46330.1	AGP16	Arabinogalactan peptide 16	unknown
isotig97769	3.96125	17.118	1.099	AT2G21660.1	RBG7	Glycine-rich RNA-binding protein 7	response to stimulus
isotig109746	3.71137	103.769	7.922	AT5G15490.1	UGD3	UDP-glucose 6-dehydrogenase 3	cell wall pectin metabolic process
PUT-15210	3.67203	21.121	1.657	AT2G47610.1	RPL7AA	60S ribosomal protein L7a-1	ribosome biogenesis
isotig96924	3.67161	13.775	1.081	AT4G10250.1	HSP22.	22.0 kDa heat shock protein	response to heat
isotig94965	3.6716	13.571	1.065	AT2G37620.1	ACT3	Actin-1	developmental growth
isotig108030	3.50223	19.399	1.712	AT1G23070.1		Protein LAZ1 homolog 2	plant-type hypersensitive response
PUT-28389	3.50183	37.292	3.292	AT3G02080.1	RPS19A	40S ribosomal protein S19-1
isotig100593	3.50174	13.842	1.222	AT1G51650.1		ATP synthase subunit epsilon, mitochondrial
isotig92221	3.50159	11.111	0.981	AT5G06460.1	UBA2	Ubiquitin-activating enzyme E1 2
isotig91937	3.35005	50.138	4.917	AT1G03890.1	CRD	12S seed storage protein CRD
isotig71205	3.30979	14.081	1.42	AT3G10770.1		Single-stranded nucleic acid binding R3H protein
PUT-33991	3.30952	29.049	2.93	AT1G23410.1	RPS27AA	Ubiquitin-40S ribosomal protein S27a-1
PUT-8209	3.30913	30.409	3.068	AT1G64230.1	UBC28	Ubiquitin-conjugating enzyme E2 28
PUT-33583	3.2388	77.928	8.255	AT1G18540.1	RPL6A	60S ribosomal protein L6-1
PUT-71120	3.20226	57.203	6.215	AT5G36230.1		ARM repeat superfamily protein
isotig101740	3.16501	33.384	3.722	AT3G22640.1	PAP85	cupin family protein
isotig64288	3.08723	12.629	1.486	AT5G55090.1	MAPKKK15	mitogen-activated protein kinase kinase kinase 15
isotig105027	3.08723	12.153	1.43	AT3G17800.1		Protein of unknown function (DUF760)
isotig91944	3.08704	16.944	1.994	AT1G03890.1	CRD	12S seed storage protein CRD
isotig100066	3.087	49.879	5.87	AT5G14040.1	MPT3	Mitochondrial phosphate carrier protein 3, mitochondrial
isotig92841	3.08699	16.85	1.983	AT5G01380.1	GT-3A	Trihelix transcription factor GT-3a
PUT-1134	3.08698	47.482	5.588	AT5G02500.1	MED37E	Probable mediator of RNA polymerase II transcription subunit 37e
PUT-67489	3.0869	53.495	6.296	AT1G02560.1	CLPP5	ATP-dependent Clp protease proteolytic subunit 5, chloroplastic
isotig37727	2.99738	419.301	52.508	AT5G49010.1	SLD5	DNA replication protein-related
isotig80962	2.95128	84.575	10.935	AT1G03890.1	CRD	12S seed storage protein CRD
isotig50883	2.91676	17.157	2.272	AT5G41400.1		RING/U-box superfamily protein
isotig85929	2.89424	53.328	7.173	AT4G28520.1	CRC	12S seed storage protein CRC
PUT-573779	2.89424	235.213	31.638	AT3G02468.1	CPuORF9	conserved peptide upstream open reading frame 9
isotig80506	2.82403	11.748	1.659	AT1G03890.1	CRD	12S seed storage protein CRD
isotig102309	2.82394	26.865	3.794	AT1G03890.1	CRD	12S seed storage protein CRD
isotig106007	2.82393	10.678	1.508	AT4G28520.1	CRC	12S seed storage protein CRC
isotig96818	2.8239	15.259	2.155	AT1G01190.1	CYP78A8	cytochrome P450, family 78, subfamily A, polypeptide 8
PUT-70478	2.82374	23.201	3.277	AT3G09300.1	ORP3B	Oxysterol-binding protein-related protein 3B
isotig94770	2.82372	14.542	2.054	AT4G28520.1	CRC	12S seed storage protein CRC
PUT-31045	2.82364	20.665	2.919	AT2G19480.1	NAP1;2	Nucleosome assembly protein 1;2
isotig110955	2.82353	15.609	2.205	AT5G26210.1	AL4	PHD finger protein ALFIN-LIKE 4
isotig93292	2.76502	33.981	4.999	AT4G28520.1	CRC	12S seed storage protein CRC
isotig50459	2.72432	14.466	2.189	AT1G19210.1	ERF17	Ethylene-responsive transcription factor ERF017
isotig101148	2.72426	48.121	7.282	AT4G14960.1	TUBA6	Tubulin alpha-6 chain
isotig68383	2.72413	12.31	1.863	AT4G21192.1		Cytochrome c oxidase biogenesis protein Cmc1-like
isotig82686	2.67703	169.337	26.478	AT1G03890.1	CRD	12S seed storage protein CRD
isotig93065	2.65391	228.764	36.348	AT1G03890.1	CRD	12S seed storage protein CRD
isotig64261	2.61757	18.031	2.938	AT4G24220.1	VEP1	3-oxo-Delta(4,5)-steroid 5-beta-reductase
isotig78842	2.59706	53.91	8.91	AT1G03890.1	CRD	12S seed storage protein CRD
isotig79973	2.59704	54.835	9.063	AT1G03890.1	CRD	12S seed storage protein CRD																					Viruses - 0	Other Eukaryotes - 12 (source: NCBI BLink).
isotig83823	2.58939	20.884	3.47	AT1G03890.1	CRD	12S seed storage protein CRD
PUT-34590	2.5021	14.378	2.538	ATCG00280.1	PSBC	Photosystem II CP43 reaction center protein
isotig69791	2.50203	11.239	1.984	AT2G22290.1	RABH1D	Ras-related protein RABH1d
isotig56254	2.50202	10.95	1.933	AT5G59720.1	HSP18.1	18.1 kDa class I heat shock protein
isotig91139	2.50202	10.933	1.93	AT4G28520.2	CRC	12S seed storage protein CRC
PUT-473778	2.50199	15.068	2.66	AT5G41700.2	UBC8	Ubiquitin-conjugating enzyme E2 8
isotig115795	2.50197	21.837	3.855	AT4G02050.1	STP7	Sugar transport protein 7
isotig93061	2.50196	16.92	2.987	AT4G28520.1	CRC	12S seed storage protein CRC
isotig77537	2.50193	13.521	2.387	AT4G36040.1	ATJ11	Chaperone protein dnaJ 11, chloroplastic
isotig97815	2.50187	37.463	6.614	AT4G28520.1	CRC	12S seed storage protein CRC
isotig98776	2.50187	58.058	10.25	AT1G03890.1	CRD	12S seed storage protein CRD
PUT-73734	2.50174	16.334	2.884	AT3G17800.1		Protein of unknown function (DUF760)
isotig74564	2.48743	106.049	18.911	AT1G03890.1	CRD	12S seed storage protein CRD
isotig86251	2.47596	70.36	12.647	AT5G60640.1	PDIL1-4	Protein disulfide isomerase-like 1-4
isotig74905	2.45613	33.347	6.077	AT3G49142.1	PCMP-H77	Putative pentatricopeptide repeat-containing protein At3g49142
isotig74317	2.40884	64.071	12.065	AT1G17980.2	PAPS1	Nuclear poly(A) polymerase 1
isotig61046	2.39511	14.355	2.729	AT5G41340.1	UBC4	Ubiquitin-conjugating enzyme E2 4
isotig81047	2.3951	30.756	5.847	AT3G12120.1	FAD2	Omega-6 fatty acid desaturase, endoplasmic reticulum
isotig82658	2.39488	31.94	6.073	AT1G03890.1	CRD	12S seed storage protein CRD
isotig94683	2.37638	48.195	9.282	AT3G05560.1	RPL22B	60S ribosomal protein L22-2
isotig85065	2.37634	13.967	2.69	AT5G44120.3	CRA1	12S seed storage protein CRA1
isotig91061	2.36444	55.785	10.833	AT5G44120.3	CRA1	12S seed storage protein CRA1
isotig86154	2.34981	22.827	4.478	AT1G03880.1	CRB	12S seed storage protein CRB
isotig88689	2.34162	594.074	117.204	AT3G05540.1		Methionine sulfoxide reductase (MSS4-like) family protein
isotig95879	2.31819	241.429	48.411	AT1G03890.1	CRD	12S seed storage protein CRD
isotig98820	2.30936	11.544	2.329	AT2G33470.1	GLTP1	Glycolipid transfer protein 1
isotig58611	2.3093	15.355	3.098	AT5G14540.1		Protein of unknown function (DUF1421)
isotig101683	2.30927	12.257	2.473	AT1G75950.1	SKP1A	SKP1-like protein 1A
isotig88589	2.30927	55.253	11.148	ATMG00300.1	ORF145A	Uncharacterized mitochondrial protein AtMg00300
isotig99309	2.30918	11.379	2.296	AT3G27280.2	PHB4	Prohibitin-4, mitochondrial
isotig108766	2.30916	18	3.632	AT3G62330.1		Zinc knuckle (CCHC-type) family protein
PUT-294	2.30915	31.48	6.352	ATCG00500.1	ACCD	acetyl-CoA carboxylase carboxyl transferase subunit beta
isotig99643	2.27953	39.327	8.1	AT4G28520.2	CRC	12S seed storage protein CRC
isotig89567	2.26732	22.656	4.706	AT1G03880.1	CRB	12S seed storage protein CRB
isotig41297	2.25664	11.039	2.31	AT5G55950.1		Nucleotide/sugar transporter family protein
isotig101091	2.239	17.273	3.659	AT3G23990.1	CPN6	Chaperonin CPN60, mitochondrial
isotig61519	2.239	11.594	2.456	AT3G19120.1		PIF / Ping-Pong family of plant transposases
isotig108918	2.23889	25.91	5.489	AT4G15802.1	HSBP	heat shock factor binding protein
isotig86820	2.23887	25.65	5.434	AT3G23390.1	RPL36AB	60S ribosomal protein L36a
isotig78432	2.23885	23.044	4.882	AT1G11910.1	APA1	Aspartic proteinase A1
isotig104173	2.23874	19.408	4.112	AT1G03890.1	CRD	12S seed storage protein CRD
isotig79613	2.23869	11.601	2.458	AT2G17880.1		Chaperone DnaJ-domain superfamily protein
isotig28565	2.23864	10.449	2.214	AT4G31040.1		CemA-like proton extrusion protein-related
isotig99323	2.2244	53.559	11.461	AT4G28520.1	CRC	12S seed storage protein CRC
isotig59614	2.2184	11.197	2.406	AT2G32760.1		unknown protein
isotig98968	2.21812	184.589	39.672	AT1G18080.1	RACK1A	Receptor for activated C kinase 1A
isotig100315	2.21247	60.149	12.978	AT1G09590.1	RPL21A	60S ribosomal protein L21-1
isotig50787	2.20255	10.039	2.181	AT4G23160.1	CRK8	cysteine-rich RLK (RECEPTOR-like protein kinase) 8
isotig89466	2.20243	17.462	3.794	AT3G02468.1	CPuORF9	conserved peptide upstream open reading frame 9
PUT-30904	2.20239	55.528	12.065	ATCG00580.1	PSBE	photosystem II reaction center protein E
isotig72662	2.20235	13.365	2.904	AT5G59720.1	HSP18.1	18.1 kDa class I heat shock protein
isotig66398	2.20233	10.401	2.26	AT4G15020.1		hAT transposon superfamily
isotig68141	2.2023	22.647	4.921	AT4G34555.1	RPS25D	40S ribosomal protein S25-3
isotig29984	2.19573	26.397	5.762	AT2G34250.1		SecY protein transport family protein
isotig50153	2.17175	70.059	15.549	AT3G23990.1	CPN6	Chaperonin CPN60, mitochondrial
isotig63676	2.16476	12.694	2.831	ATMG00070.1	NAD9	NADH dehydrogenase subunit 9
isotig82831	2.13794	139.76	31.754	AT1G63700.1	YDA	Mitogen-activated protein kinase kinase kinase YODA
isotig79374	2.12535	133.768	30.659	AT5G59300.1	UBC7	ubiquitin carrier protein 7
isotig69324	2.10492	296.408	68.904	AT4G17190.2	FPS2	Farnesyl pyrophosphate synthase 2
isotig113410	2.08713	11.825	2.783	AT2G36620.1	RPL24A	60S ribosomal protein L24-1
isotig83203	2.0871	11.043	2.599	ATCG00500.1	ACCD	acetyl-CoA carboxylase carboxyl transferase subunit beta
isotig71762	2.08698	15.057	3.544	AT1G51450.1	TRO	Protein TRAUCO
isotig100642	2.08693	10.175	2.395	AT1G04410.1	MDH1	Malate dehydrogenase, cytoplasmic 1
isotig103328	2.08692	22.644	5.33	AT3G14230.1	RAP2-2	Ethylene-responsive transcription factor RAP2-2
isotig65709	2.08689	11.394	2.682	AT3G15210.1	ERF4	Ethylene-responsive transcription factor 4
isotig114136	2.08687	12.868	3.029	AT5G64260.1	EXL2	Protein EXORDIUM-like 2
isotig112889	2.08685	11.177	2.631	AT3G18990.1	VRN1	B3 domain-containing transcription factor VRN1
PUT-3420	2.08677	13.088	3.081	AT1G13440.1	GAPC2	Glyceraldehyde-3-phosphate dehydrogenase GAPC2, cytosolic
PUT-12825	2.08677	10.382	2.444	AT4G35450.3	AKR2	Ankyrin repeat domain-containing protein 2
PUT-43891	2.08677	10.382	2.444	AT2G21130.1	CYP19-2	Peptidyl-prolyl cis-trans isomerase CYP19-2
PUT-3105	2.08676	13.432	3.162	AT3G09100.2		mRNA capping enzyme family protein
PUT-46355	2.08668	12.399	2.919	AT3G54480.1	SKIP5	F-box protein SKIP5
isotig96382	2.07383	165.871	39.399	AT1G03890.1	CRD	12S seed storage protein CRD
isotig69058	2.06323	336.883	80.609	AT1G01470.1	LEA14	Probable desiccation-related protein LEA14
isotig93195	2.04254	45.498	11.044	AT4G28520.1	CRC	12S seed storage protein CRC
isotig45169	2.03235	16.641	4.068	AT2G31200.1	ADF6	Actin-depolymerizing factor 6
isotig51993	2.03117	254.713	62.317	AT5G67510.1	RPL26B	60S ribosomal protein L26-2
isotig88496	2.01649	26.311	6.503	AT1G17890.2	GER2	Putative GDP-L-fucose synthase 2
isotig111397	2.01094	119.531	29.657	AT3G13224.1		RNA-binding (RRM/RBD/RNP motifs) family protein
isotig77611	2.00452	19.176	4.779	AT1G41830.1	SKS6	SKU5-similar 6

## Sheet: E2xE3DO Down 
Additional file 4: Differentially expressed transcripts (DETs), with a fold-change higher than 2 and a RPKM value over 10, between consecutive developmental stages during embryo development.
Only DETs with positive matches against TAIR database have been included. GO enrichment analysis for each comparison is also shown.
Down-regulated transcripts in the pairwise comparison E2/E3DO (30% were annotated )										GO enrichment (AgriGO)
Transcript ID	FC	E2 (RPKM)	E3DO (RPKM)	At locus	At name	At annotation		GO term	Ontology	Description	Number in input list	Number in BG/Ref	p-value	FDR
PUT-25102	-99	0	19.635	AT3G08690.1	UBC11	Ubiquitin-conjugating enzyme E2 11		GO:0009644	P	response to high light intensity	5	130	2.7e-05	0.0013
isotig93510	-99	0	17.069	AT4G16710.1		glycosyltransferase family protein 28		GO:0009266	P	response to temperature stimulus	10	717	3.2e-05	0.0013
PUT-45286	-99	0	14.476	AT1G11760.1	MED32	Mediator of RNA polymerase II transcription subunit 32		GO:0042542	P	response to hydrogen peroxide	5	134	3.1e-05	0.0013
isotig111407	-99	0	13.688	AT2G30620.1		Histone H1.2		GO:0009408	P	response to heat	7	351	5e-05	0.0016
isotig109530	-99	0	13.493	AT3G02470.1	SAMDC1	S-adenosylmethionine decarboxylase proenzyme 1		GO:0000302	P	response to reactive oxygen species	5	158	6.7e-05	0.0016
isotig85557	-99	0	13.35	AT2G43780.1		unknown protein		GO:0009642	P	response to light intensity	5	162	7.6e-05	0.0016
isotig87266	-99	0	12.989	AT3G60390.1	HAT3	Homeobox-leucine zipper protein HAT3		GO:0006979	P	response to oxidative stress	7	387	9.1e-05	0.0016
isotig106756	-99	0	12.675	AT5G48810.1	CYTB5-D	Cytochrome B5 isoform D		GO:0006950	P	response to stress	20	2942	0.00027	0.0043
isotig49117	-99	0	11.807	AT3G55330.1	PPL1	PsbP-like protein 1, chloroplastic		GO:0010035	P	response to inorganic substance	7	495	0.0004	0.0055
isotig111425	-99	0	11.553	AT1G76990.1	ACR3	ACT domain-containing protein ACR3		GO:0009416	P	response to light stimulus	7	598	0.0012	0.014
PUT-66548	-99	0	11.323	AT5G67510.1	RPL26B	60S ribosomal protein L26-2		GO:0050896	P	response to stimulus	25	4565	0.0012	0.014
isotig109132	-99	0	11.293	AT3G51260.1	PAD1	Proteasome subunit alpha type-7-A		GO:0009314	P	response to radiation	7	625	0.0015	0.016
isotig96911	-99	0	10.776	AT3G62580.1		Late embryogenesis abundant protein (LEA) family protein		GO:0042221	P	response to chemical stimulus	14	2266	0.0039	0.037
isotig32540	-99	0	10.68	AT1G07400.1	HSP17.8	17.8 kDa class I heat shock protein		GO:0009628	P	response to abiotic stimulus	11	1655	0.0055	0.049
isotig99266	-99	0	10.533	AT3G57870.1	SCE1	SUMO-conjugating enzyme SCE1
isotig77628	-4.25297	1.128	21.507	AT4G27670.1	HSP25.3	25.3 kDa heat shock protein, chloroplastic
isotig46729	-3.95807	0.731	11.361	AT5G51020.1	CRL	Chromophore lyase CRL, chloroplastic
isotig23915	-3.81976	1.249	17.637	AT3G09085.1		Protein of unknown function (DUF962)
isotig72551	-3.58543	1.024	12.292	AT1G75690.1	LQY1	Protein disulfide-isomerase LQY1, chloroplastic
isotig35976	-3.58483	0.921	11.051	AT1G35180.1		TRAM, LAG1 and CLN8 (TLC) lipid-sensing domain containing protein
isotig76238	-3.49794	1.099	12.416	AT5G44550.1		CASP-like protein 1B1
Cl#282_1623_4	-3.41388	352.634	3758.42	AT2G40100.1	LHCB4.3	Chlorophyll a-b binding protein CP29.3, chloroplastic
isotig68258	-3.40519	1.769	18.741	AT5G48170.1	SNE	F-box protein SNE
isotig72173	-3.40471	1.016	10.76	AT1G77700.1		Pathogenesis-related thaumatin superfamily protein
Cl#144_786_3	-3.37505	18.905	196.141	AT4G10340.1	LHCB5	Chlorophyll a-b binding protein CP26, chloroplastic
isotig74038	-3.30491	1.066	10.535	AT5G09970.1	CYP78A7	Cytochrome P450 78A7
isotig95680	-3.02181	2.963	24.065	AT5G65690.1	PCK2	phosphoenolpyruvate carboxykinase 2
PUT-8701	-2.95751	8.877	68.955	AT1G10950.1	TMN1	Transmembrane 9 superfamily member 1
isotig99824	-2.95735	1.682	13.064	AT3G05590.1	RPL18B	60S ribosomal protein L18-2
Cl#221_1000_4	-2.92204	151.452	1147.88	AT2G30570.1	PSBW	Photosystem II reaction center W protein, chloroplastic
Cl#226_909_2	-2.86721	3.578	26.107	AT1G31330.1	PSAF	Photosystem I reaction center subunit III, chloroplastic
Cl#29_1740_18	-2.85193	44.589	321.917	AT1G67090.1	RBCS-1A	Ribulose bisphosphate carboxylase small chain 1A, chloroplastic
isotig28540	-2.82017	1.473	10.403	AT5G06570.1	CXE15	Probable carboxylesterase 15
Cl#122_2011_6	-2.73201	630.088	4186.18	AT4G38970.2	FBA2	Probable fructose-bisphosphate aldolase 2, chloroplastic
Cl#718_1321_2	-2.71706	81.916	538.625	AT1G08380.1	PSAO	Photosystem I subunit O
isotig25434	-2.66817	2.299	14.613	AT4G27670.1	HSP25.3	25.3 kDa heat shock protein, chloroplastic
isotig86493	-2.66817	3.891	24.732	AT4G11600.1	GPX6	Probable phospholipid hydroperoxide glutathione peroxidase 6, mitochondrial
isotig112426	-2.66786	3.545	22.528	AT3G02120.1		hydroxyproline-rich glycoprotein family protein
isotig62650	-2.62708	2.498	15.432	AT5G53400.1	BOB1	Protein BOBBER 1
isotig53079	-2.5424	4.827	28.12	AT4G11600.1	GPX6	Probable phospholipid hydroperoxide glutathione peroxidase 6, mitochondrial
isotig103619	-2.4981	1.894	10.7	AT2G33220.1		NADH dehydrogenase
Cl#119_870_4	-2.49807	46.682	263.721	AT1G24620.1	CML25	Probable calcium-binding protein CML25
isotig24144	-2.42412	4.7	25.225	AT2G41380.1		S-adenosyl-L-methionine-dependent methyltransferases superfamily protein
isotig90137	-2.38078	11.187	58.264	AT1G66770.1	SWEET6	Bidirectional sugar transporter SWEET6
isotig49757	-2.3053	5.322	26.305	AT1G17330.1		Metal-dependent phosphohydrolase
isotig68458	-2.30525	2.645	13.073	AT5G17170.1	ENH1	rubredoxin family protein
isotig71182	-2.23513	2.956	13.917	AT3G52430.1	PAD4	Lipase-like PAD4
isotig76848	-2.23204	80.067	376.154	AT4G09670.1		Uncharacterized oxidoreductase At4g09670
isotig105827	-2.22054	10.568	49.254	AT3G05500.1		REF/SRPP-like protein At3g05500
isotig96026	-2.19862	3.02	13.863	AT2G05630.1	ATG8D	Autophagy-related protein 8d
isotig80055	-2.1985	2.388	10.961	AT2G47180.1	GOLS1	Galactinol synthase 1
isotig92708	-2.1984	2.876	13.2	AT2G47300.2		ribonuclease Ps
isotig76311	-2.19825	2.264	10.39	AT1G67340.1		F-box protein At1g67340
isotig67595	-2.17605	4.286	19.369	AT1G80160.1		Lactoylglutathione lyase / glyoxalase I family protein
isotig51793	-2.16121	3.026	13.535	AT1G69550.1		disease resistance protein (TIR-NBS-LRR class)
isotig99805	-2.16108	5.037	22.528	AT3G15353.1	MT3	metallothionein 3
isotig37712	-2.16103	2.458	10.993	AT4G00330.1	CRCK2	Calmodulin-binding receptor-like cytoplasmic kinase 2
isotig28665	-2.16101	2.797	12.509	AT1G67090.1	RBCS-1A	Ribulose bisphosphate carboxylase small chain 1A, chloroplastic
isotig50769	-2.14205	3.972	17.532	AT5G59340.1	WOX2	WUSCHEL-related homeobox 2
isotig25191	-2.14193	5.366	23.683	AT5G59340.1	WOX2	WUSCHEL-related homeobox 2
isotig62722	-2.14164	2.501	11.036	AT3G17590.1	BSH	Chromatin structure-remodeling complex protein BSH
isotig69632	-2.13027	9.349	40.93	AT3G44110.1	ATJ3	Chaperone protein dnaJ 3
isotig58135	-2.12243	2.484	10.816	AT5G60600.1	ISPG	4-hydroxy-3-methylbut-2-en-1-yl diphosphate synthase (ferredoxin), chloroplastic
isotig51841	-2.10946	9.848	42.497	AT5G59720.1	HSP18.1	18.1 kDa class I heat shock protein
isotig86865	-2.08316	5.136	21.763	AT1G77350.1		unknown protein
isotig28727	-2.0831	3.154	13.364	AT3G12060.1	TBL1	Protein trichome birefringence-like 1
isotig37831	-2.08289	2.955	12.519	AT5G45080.1	PP2A6	Protein PHLOEM PROTEIN 2-LIKE A6
isotig60651	-2.05253	4.301	17.842	AT3G52190.1	PHF1	SEC12-like protein 1
isotig16751	-2.0424	16.495	67.948	AT1G68300.1		Adenine nucleotide alpha hydrolases-like superfamily protein
isotig49887	-2.04232	5.845	24.076	AT5G07330.1		unknown protein
isotig66153	-2.03433	3.893	15.947	AT4G05320.2	UBQ1	Polyubiquitin 10
isotig78484	-2.00073	3.464	13.863	AT1G11530.1	CXXS1	Thioredoxin-like protein CXXS1
isotig37960	-2.00053	2.742	10.972	AT1G61150.1		LisH and RanBPM domains containing protein
isotig35219	-2.00043	2.525	10.103	AT2G30870.1	GSTF1	Glutathione S-transferase F10
isotig76496	-2.00043	3.392	13.572	AT5G59720.1	HSP18.1	18.1 kDa class I heat shock protein

## Sheet: E3DOxE4 Up
Additional file 4: Differentially expressed transcripts (DETs), with a fold-change higher than 2 and a RPKM value over 10, between consecutive developmental stages during embryo development.
Only DETs with positive matches against TAIR database have been included. GO enrichment analysis for each comparison is also shown.
Up-regulated transcripts in the pairwise comparison E3DO/E4 (43% were annotated)												GO enrichment (AgriGO)
Transcript ID	FC	E3DO (RPKM)	E4 (RPKM)	At locus	At name	At annotation		GO annotation		GO term	Ontology	Description	Number in input list	Number in BG/Ref	p-value	FDR
isotig101628	-99	32.15	0	AT5G62000.1	ARF2	Auxin response factor 2	auxin-activated signaling pathway	#N/A		GO:0009798	P	axis specification	5	29	4.6e-06	0.0023
isotig76654	-99	25.047	0	AT4G30690.1		Translation initiation factor 3 protein	translational initiation	#N/A		GO:0046910	F	pectinesterase inhibitor activity	6	17	4.6e-09	2.9e-07
isotig99805	-99	22.528	0	AT3G15353.1	MT3	metallothionein 3	regulation of cell size; pattern specification process	#N/A		GO:0004857	F	enzyme inhibitor activity	10	85	4.1e-09	2.9e-07
isotig77827	-99	20.137	0	AT2G15220.1		Plant basic secretory protein (BSP) family protein	response to stress	#N/A		GO:0030599	F	pectinesterase activity	6	77	5.6e-05	0.0023
isotig71582	-99	16.946	0	AT2G33380.1	PXG3	Probable peroxygenase 3	response to stress	#N/A		GO:0030234	F	enzyme regulator activity	10	259	0.0001	0.0032
isotig51387	-99	16.84	0	AT5G21960.1	ERF16	Ethylene-responsive transcription factor ERF016	ethylene-activated signaling pathway	#N/A		GO:0016798	F	hydrolase activity, acting on glycosyl bonds	12	487	0.0013	0.032
isotig87667	-99	16.488	0	AT2G02850.1	ARPN	Basic blue protein	oxidation-reduction process, anther development	anther development;#N/A;copper ion binding;#N/A;		GO:0004553	F	hydrolase activity, hydrolyzing O-glycosyl compounds	11	438	0.0017	0.036
isotig116105	-99	16.291	0	AT4G22890.1	PGRL1A	PGR5-like protein 1A, chloroplastic	photosynthetic electron transport	#N/A
isotig104408	-99	15.309	0	AT5G62850.1	SWEET5	Bidirectional sugar transporter SWEET5	carbohydrate transmembrane transport	#N/A
isotig27999	-99	13.715	0	AT4G09610.1	GASA2	Gibberellin-regulated protein 2	gibberellic acid mediated signaling pathway	#N/A
PUT-37191	-99	13.227	0	AT1G51200.1	SAP2	Zinc finger A20 and AN1 domain-containing stress-associated protein 2	zinc ion binding	#N/A
isotig68458	-99	13.073	0	AT5G17170.1	ENH1	rubredoxin family protein	response to light	#N/A
isotig87266	-99	12.989	0	AT3G60390.1	HAT3	Homeobox-leucine zipper protein HAT3	transmembrane transport	#N/A
isotig114518	-99	12.816	0	AT1G77210.1	STP14	Sugar transport protein 14	response to chitin	#N/A
isotig76307	-99	12.483	0	AT3G52800.1	SAP6	Zinc finger A20 and AN1 domain-containing stress-associated protein 6		#N/A
PUT-30904	-99	12.065	0	ATCG00580.1	PSBE	photosystem II reaction center protein E		#N/A;photosystem II oxygen evolving complex;heme binding;electron carrier activity;
isotig49585	-99	11.694	0	AT3G54420.1	ATEP3	homolog of carrot EP3-3 chitinase		#N/A
isotig36103	-99	11.5	0	AT4G03290.1	CML6	Calmodulin-like protein 6		#N/A
PUT-66548	-99	11.323	0	AT5G67510.1	RPL26B	60S ribosomal protein L26-2		#N/A
isotig32540	-99	10.68	0	AT1G07400.1	HSP17.8	17.8 kDa class I heat shock protein		#N/A
isotig74038	-99	10.535	0	AT5G09970.1	CYP78A7	Cytochrome P450 78A7		#N/A
isotig89845	-99	10.42	0	AT4G32551.1	LUG	Transcriptional corepressor LEUNIG	cell differentiation	#N/A
isotig28540	-99	10.403	0	AT5G06570.1	CXE15	Probable carboxylesterase 15		cellular_component;hydrolase activity;metabolic process;
isotig24350	-7.52282	132.228	0.719	AT4G26880.1		Stigma-specific STIG1-like protein 1		molecular_function;biological_process;endomembrane system;
isotig14330	-5.3243	80.893	2.019	AT4G38400.1	EXLA2	Expansin-like A2		#N/A
isotig39233	-5.06888	23.294	0.694	AT4G38400.1	EXLA2	Expansin-like A2		#N/A
isotig58135	-5.03019	10.816	0.331	AT5G60600.1	ISPG	4-hydroxy-3-methylbut-2-en-1-yl diphosphate synthase (ferredoxin), chloroplastic		#N/A
isotig50289	-4.95099	23.848	0.771	AT1G02335.1	GL22	Germin-like protein subfamily 2 member 2		#N/A
isotig48579	-4.91622	127.18	4.212	AT1G52140.1		unknown protein		#N/A
isotig69298	-4.77635	20.115	0.734	AT4G39700.1		Heavy metal transport/detoxification superfamily protein		#N/A
isotig57165	-4.67941	14.503	0.566	AT5G64570.1	BXL4	Beta-D-xylosidase 4		#N/A
isotig43793	-4.67927	21.983	0.858	AT1G80440.1		F-box/kelch-repeat protein At1g80440		#N/A
isotig68257	-4.46656	15.631	0.707	AT4G37800.1	XTH7	Probable xyloglucan endotransglucosylase/hydrolase protein 7		#N/A
isotig50769	-4.46471	17.532	0.794	AT5G59340.1	WOX2	WUSCHEL-related homeobox 2		#N/A
isotig80932	-4.40068	199.646	9.452	AT3G60720.1	CRRSP15	Cysteine-rich repeat secretory protein 15		molecular_function;biological_process;
isotig37580	-4.34459	11.357	0.559	AT2G01890.1	PAP8	Purple acid phosphatase 8		#N/A
isotig70257	-4.28112	473.866	24.373	AT1G08880.1	HTA5	Probable histone H2AXa		nucleus;DNA binding;
isotig46929	-4.21444	18.564	1	AT5G41080.1	GDPD2	Glycerophosphodiester phosphodiesterase GDPD2		glycerol metabolic process;lipid metabolic process;glycerophosphodiester phosphodiesterase activity;
isotig50309	-4.16754	44.063	2.452	AT2G46600.1	KIC	Calcium-binding protein KIC		#N/A
isotig01362	-4.15823	4057.39	227.246	AT5G59310.1	LTP4	Non-specific lipid-transfer protein 4		#N/A
isotig51793	-4.06977	13.535	0.806	AT1G69550.1		disease resistance protein (TIR-NBS-LRR class)		#N/A
isotig96841	-4.01827	59.355	3.663	AT4G01100.1	ADNT1	Mitochondrial adenine nucleotide transporter ADNT1		ATP transmembrane transporter activity;plastid;ADP transport;ATP transport;ADP transmembrane transporter activity;#N/A;#N/A;mitochondrial inner membrane;aerobic respiration;binding;mitochondrial transport;
isotig70870	-3.99134	37.216	2.34	AT3G27200.1		Cupredoxin superfamily protein		#N/A
isotig23115	-3.95679	59.953	3.861	AT4G19420.1	PAE8	Pectin acetylesterase 8		#N/A
isotig13246	-3.90999	10.703	0.712	AT5G59340.1	WOX2	WUSCHEL-related homeobox 2		#N/A
isotig61241	-3.89512	39.918	2.683	AT2G03200.1		Eukaryotic aspartyl protease family protein		#N/A
isotig97144	-3.84154	158.51	11.057	AT3G60720.1	CRRSP15	Cysteine-rich repeat secretory protein 15		molecular_function;biological_process;
isotig67887	-3.8222	19.633	1.388	AT2G36790.1	UGT73C6	UDP-glycosyltransferase 73C6		#N/A
isotig59562	-3.82196	11.017	0.779	AT5G66460.1	MAN7	Mannan endo-1,4-beta-mannosidase 7		#N/A
isotig36644	-3.82115	12.297	0.87	AT5G15020.1	SNL2	Paired amphipathic helix protein Sin3-like 2		#N/A
isotig80472	-3.82113	13.258	0.938	AT2G39725.1		LYR family of Fe/S cluster biogenesis protein		catalytic activity;mitochondrion;
isotig89481	-3.82104	15.038	1.064	AT2G34585.1		unknown protein		vacuole;biological_process;molecular_function;plasma membrane;
isotig60285	-3.82101	11.674	0.826	AT3G26200.1	CYP71B22	Cytochrome P450 71B22		#N/A
isotig36355	-3.77612	24.03	1.754	AT3G11930.1		Adenine nucleotide alpha hydrolases-like superfamily protein		#N/A
isotig18163	-3.73596	411.141	30.857	AT5G62360.1		Plant invertase/pectin methylesterase inhibitor superfamily protein		#N/A
isotig49121	-3.72868	19.859	1.498	AT2G17880.1		Chaperone DnaJ-domain superfamily protein		#N/A
isotig105225	-3.72862	21.714	1.638	AT5G09970.1	CYP78A7	Cytochrome P450 78A7		#N/A
isotig27968	-3.72802	11.091	0.837	AT4G33925.1		unknown protein		#N/A
isotig77962	-3.72798	12.164	0.918	AT3G52800.1	SAP6	Zinc finger A20 and AN1 domain-containing stress-associated protein 6		#N/A
isotig39291	-3.68966	48.413	3.752	AT4G26880.1		Stigma-specific STIG1-like protein 1		molecular_function;biological_process;endomembrane system;
isotig42663	-3.66255	14.917	1.178	AT2G26870.1	NPC2	Non-specific phospholipase C2		#N/A
isotig73769	-3.62932	10.568	0.854	AT1G73560.1		Bifunctional inhibitor/lipid-transfer protein/seed storage 2S albumin superfamily protein		endomembrane system;lipid binding;lipid transport;
isotig26463	-3.6291	10.022	0.81	AT3G06840.1		unknown protein		#N/A
isotig20786	-3.57643	15.007	1.258	AT2G03090.1	EXPA15	Expansin-A15		#N/A
isotig43445	-3.55806	14.346	1.218	AT1G23460.1		Pectin lyase-like superfamily protein		#N/A
isotig63780	-3.54421	62.645	5.37	AT5G60530.1		late embryogenesis abundant protein-related / LEA protein-related		#N/A
isotig69997	-3.52236	17.339	1.509	AT5G51010.1		Rubredoxin-like superfamily protein		metal ion binding;electron carrier activity;
PUT-69232	-3.5221	30.134	2.623	AT5G05710.1		Pleckstrin homology (PH) domain superfamily protein		cellular_component;molecular_function;
Cl#671_759_2	-3.52175	12.347	1.075	AT3G45310.1		Thiol protease aleurain-like		#N/A
isotig10197	-3.48567	401.544	35.846	AT3G60720.1	CRRSP15	Cysteine-rich repeat secretory protein 15		molecular_function;biological_process;
isotig25191	-3.46548	23.683	2.144	AT5G59340.1	WOX2	WUSCHEL-related homeobox 2		#N/A
isotig100916	-3.45724	104.704	9.533	AT5G25560.1		CHY-type/CTCHY-type/RING-type Zinc finger protein		zinc ion binding;protein binding;
isotig69294	-3.40649	15.545	1.466	AT5G20740.1		Plant invertase/pectin methylesterase inhibitor superfamily protein		#N/A
isotig34427	-3.36558	16.945	1.644	AT1G47980.1		unknown protein		#N/A
isotig04574	-3.36217	34.9	3.394	AT5G09970.1	CYP78A7	Cytochrome P450 78A7		#N/A
isotig65228	-3.34579	11.946	1.175	AT5G55250.1	IAMT1	Indole-3-acetate O-methyltransferase 1		#N/A
isotig68574	-3.34547	14.393	1.416	AT5G46060.1		Protein of unknown function, DUF599		molecular_function;biological_process;endomembrane system;
isotig17167	-3.34541	11.709	1.152	AT5G07720.1	GT3	Putative glycosyltransferase 3		#N/A
isotig72824	-3.34516	17.093	1.682	AT1G14890.1		Plant invertase/pectin methylesterase inhibitor superfamily protein		#N/A
isotig21681	-3.3448	13.035	1.283	AT5G10695.1		unknown protein		#N/A
isotig49355	-3.33622	53.154	5.263	AT5G21960.1	ERF16	Ethylene-responsive transcription factor ERF016		#N/A
isotig76785	-3.32421	27.884	2.784	AT5G55850.3	NOI	RPM1-interacting protein 4 (RIN4) family protein		#N/A
isotig08162	-3.32387	11.916	1.19	AT4G33590.1		unknown protein		#N/A
isotig111758	-3.28116	52.69	5.42	AT4G40030.1	HTR8	Histone H3.3		nucleus;DNA binding;nucleosome assembly;nucleosome;
isotig70393	-3.28105	14.892	1.532	AT5G02020.1	SIS	Encodes a protein involved in salt tolerance, names SIS (Salt Induced Serine rich).		#N/A
isotig99824	-3.28099	13.064	1.344	AT3G05590.1	RPL18B	60S ribosomal protein L18-2		#N/A
isotig51101	-3.28098	40.708	4.188	AT4G20390.1		CASP-like protein 1B2		#N/A
isotig50281	-3.28086	15.687	1.614	AT2G41100.1	CML12	Calmodulin-like protein 12		#N/A
isotig00773	-3.23618	382.949	40.64	AT5G59320.1	LTP3	Non-specific lipid-transfer protein 3		#N/A
isotig60244	-3.23483	89.067	9.461	AT4G23560.1	AtGH9B15	Endoglucanase 20		#N/A
isotig78926	-3.22766	128.934	13.764	AT5G62360.1		Plant invertase/pectin methylesterase inhibitor superfamily protein		#N/A
isotig37903	-3.21428	13.838	1.491	AT2G04790.2		unknown protein		molecular_function;biological_process;
isotig65385	-3.21359	11.002	1.186	AT1G52880.1	NAC18	NAC domain-containing protein 18		#N/A
isotig37877	-3.19113	21.655	2.371	AT2G43590.1		Chitinase family protein		chitinase activity;chitin binding;endomembrane system;cell wall macromolecule catabolic process;
isotig101388	-3.14353	12.239	1.385	AT1G74310.1	CLPB1	Chaperone protein ClpB1		#N/A
isotig75819	-3.14344	15.437	1.747	AT1G14890.1		Plant invertase/pectin methylesterase inhibitor superfamily protein		#N/A
isotig67346	-3.14331	11.76	1.331	AT5G15540.1	EMB2773	PHD finger family protein		#N/A
isotig65910	-3.14329	10.841	1.227	AT4G23890.1	ndhS	NAD(P)H-quinone oxidoreductase subunit S, chloroplastic		chloroplast thylakoid membrane;biological_process;molecular_function;
isotig10645	-3.11111	51.618	5.974	AT3G42790.1	AL3	PHD finger protein ALFIN-LIKE 3		#N/A
isotig67713	-3.07011	11.405	1.358	AT4G24310.1		Protein of unknown function (DUF679)		#N/A
isotig34613	-3.0699	19.305	2.299	AT5G55250.1	IAMT1	Indole-3-acetate O-methyltransferase 1		#N/A
isotig33986	-3.02668	35.743	4.386	AT5G50260.1	CEP1	KDEL-tailed cysteine endopeptidase CEP1		#N/A
isotig33657	-3.02338	17.481	2.15	AT5G17230.1	PSY1	Phytoene synthase, chloroplastic		#N/A
isotig98187	-2.99217	10.654	1.339	AT5G21090.1		Leucine-rich repeat (LRR) family protein		#N/A
isotig34996	-2.99203	13.35	1.678	AT1G28360.1	ERF12	Ethylene-responsive transcription factor 12		#N/A
isotig99266	-2.99194	10.533	1.324	AT3G57870.1	SCE1	SUMO-conjugating enzyme SCE1		nucleus;protein sumoylation;response to abscisic acid;embryo development ending in seed dormancy;SUMO transferase activity;
isotig28727	-2.99182	13.364	1.68	AT3G12060.1	TBL1	Protein trichome birefringence-like 1		#N/A
isotig79439	-2.9914	22.068	2.775	AT5G21960.1	ERF16	Ethylene-responsive transcription factor ERF016		#N/A
isotig72905	-2.99137	13.336	1.677	AT3G46030.1	HTB11	Histone H2B.7		#N/A
isotig35456	-2.9645	30.59	3.919	AT5G62850.1	SWEET5	Bidirectional sugar transporter SWEET5		#N/A
isotig63020	-2.93035	31.582	4.143	AT2G28680.1		RmlC-like cupins superfamily protein		#N/A
isotig78031	-2.90945	13.832	1.841	AT2G24390.1		AIG2-like (avirulence induced gene) family protein		#N/A
isotig35976	-2.90931	11.051	1.471	AT1G35180.1		TRAM, LAG1 and CLN8 (TLC) lipid-sensing domain containing protein		#N/A
isotig25647	-2.88082	18.149	2.464	AT1G73325.1		Kunitz family trypsin and protease inhibitor protein		#N/A
isotig35756	-2.84727	118.078	16.408	AT3G48140.1	T24C2_2	B12D protein		#N/A
isotig32288	-2.82179	19.288	2.728	AT1G65820.1		microsomal glutathione s-transferase, putative		#N/A
isotig42363	-2.82179	17.683	2.501	AT5G65980.1		Auxin efflux carrier family protein		#N/A
isotig62762	-2.82174	35.888	5.076	AT1G69830.1	AMY3	Alpha-amylase 3, chloroplastic		#N/A
isotig63913	-2.79136	67.539	9.756	AT3G12500.1	CHI-B	Basic endochitinase B		#N/A
isotig68930	-2.76924	34.851	5.112	AT5G62360.1		Plant invertase/pectin methylesterase inhibitor superfamily protein		#N/A
isotig70760	-2.72886	10.408	1.57	AT5G56760.1	SAT5	Serine acetyltransferase 5		#N/A
isotig108447	-2.7285	26.504	3.999	AT2G20360.1		NADH dehydrogenase		#N/A
isotig75827	-2.70929	28.619	4.376	AT2G42840.1	PDF1	Protodermal factor 1		#N/A
isotig39033	-2.70426	58.264	8.94	AT2G01630.1		Glucan endo-1,3-beta-glucosidase 3		#N/A
isotig67101	-2.69616	12.78	1.972	AT3G58560.1	CCR4-1	Carbon catabolite repressor protein 4 homolog 1		#N/A
isotig52819	-2.69602	18.747	2.893	AT3G05880.1	RCI2A	Hydrophobic protein RCI2A		response to cold;hyperosmotic salinity response;integral component of membrane;response to abscisic acid;molecular_function;
isotig70115	-2.68959	147.135	22.807	AT3G22850.1		Aluminium induced protein with YGL and LRDR motifs		biological_process;cytosol;molecular_function;nucleus;plasma membrane;
isotig93401	-2.68675	51.277	7.964	AT1G01190.1	CYP78A8	cytochrome P450, family 78, subfamily A, polypeptide 8		#N/A
isotig50563	-2.67581	63.868	9.995	AT1G69510.1		cAMP-regulated phosphoprotein 19-related protein		#N/A
isotig41809	-2.6437	124.012	19.844	AT5G09970.1	CYP78A7	Cytochrome P450 78A7		#N/A
isotig60704	-2.62927	10.976	1.774	AT1G03590.1	PPC6-6	Probable protein phosphatase 2C 1		protein serine/threonine phosphatase activity;plasma membrane;
isotig61540	-2.62917	11.365	1.837	AT3G15510.1	ATNAC2	NAC domain containing protein 2		#N/A
isotig28737	-2.62916	29.597	4.784	AT3G55570.1		unknown protein		#N/A
isotig77857	-2.62913	16.784	2.713	AT1G65820.1		microsomal glutathione s-transferase, putative		#N/A
isotig102464	-2.62906	26.842	4.339	AT4G02050.1	STP7	Sugar transport protein 7		#N/A
isotig19502	-2.62895	22.912	3.704	AT5G41040.1	HHT1	Omega-hydroxypalmitate O-feruloyl transferase		#N/A
isotig51809	-2.62894	31.343	5.067	AT1G11530.1	CXXS1	Thioredoxin-like protein CXXS1		#N/A
isotig35850	-2.59698	126.673	20.937	AT1G52720.1		unknown protein		cellular_component;molecular_function;biological_process;
isotig67220	-2.591	43.815	7.272	AT1G65820.1		microsomal glutathione s-transferase, putative		#N/A
isotig67125	-2.55863	11.618	1.972	AT5G06570.1	CXE15	Probable carboxylesterase 15		cellular_component;hydrolase activity;metabolic process;
isotig75379	-2.55862	15.306	2.598	AT2G41110.1	CAM2	Calmodulin-5		#N/A
isotig18952	-2.54952	40.05	6.841	AT1G65350.1	UBQ13	ubiquitin 13		#N/A
isotig66022	-2.54408	18.022	3.09	AT5G06970.1		Protein of unknown function (DUF810)		#N/A
isotig72548	-2.53441	42.79	7.386	AT4G33640.1		Costars family protein At4g33640		#N/A
isotig104093	-2.52218	35.432	6.168	AT5G59320.1	LTP3	Non-specific lipid-transfer protein 3		#N/A
isotig38976	-2.52206	18.197	3.168	AT1G26590.1		C2H2-like zinc finger protein		transcription factor activity, sequence-specific DNA binding;#N/A;zinc ion binding;intracellular;
isotig74744	-2.52204	29.564	5.147	AT3G13227.1		serine-rich protein-related		#N/A
isotig67595	-2.49957	19.369	3.425	AT1G80160.1		Lactoylglutathione lyase / glyoxalase I family protein		#N/A
isotig109145	-2.48466	212.357	37.941	AT1G65350.1	UBQ13	ubiquitin 13		#N/A
isotig46163	-2.46937	46.414	8.381	AT1G52760.1	CSE	Caffeoylshikimate esterase		#N/A
isotig22456	-2.45418	18.221	3.325	AT5G53970.1		Probable aminotransferase TAT2		#N/A
isotig65326	-2.44313	41.7	7.668	AT4G14465.1	AHL2	AT-hook motif nuclear-localized protein 20		#N/A
isotig14058	-2.4407	24.447	4.503	AT1G01490.1		Heavy metal transport/detoxification superfamily protein		#N/A
isotig64455	-2.44064	21.319	3.927	AT5G19630.1		alpha/beta-Hydrolases superfamily protein		#N/A
isotig111407	-2.40691	13.688	2.581	AT2G30620.1		Histone H1.2		#N/A
isotig83220	-2.4068	10.537	1.987	AT3G57450.1		unknown protein		#N/A
isotig74560	-2.40679	18.136	3.42	AT1G80160.1		Lactoylglutathione lyase / glyoxalase I family protein		#N/A
isotig34918	-2.40674	21.158	3.99	AT4G26200.1	ACS7	1-aminocyclopropane-1-carboxylate synthase 7		cellular_component;1-aminocyclopropane-1-carboxylate synthase activity;ethylene biosynthetic process;
isotig50548	-2.40673	17.727	3.343	AT1G19210.1	ERF17	Ethylene-responsive transcription factor ERF017		transcription factor activity, sequence-specific DNA binding;regulation of transcription, DNA-templated;nucleus;
isotig67193	-2.40665	14.009	2.642	AT4G29270.1		HAD superfamily, subfamily IIIB acid phosphatase		#N/A
isotig37831	-2.40665	12.519	2.361	AT5G45080.1	PP2A6	Protein PHLOEM PROTEIN 2-LIKE A6		#N/A
isotig64276	-2.40655	14.692	2.771	AT3G56190.1	ASNAP2	Alpha-soluble NSF attachment protein 2		#N/A
isotig89260	-2.40655	16.94	3.195	AT5G67070.1	RALFL34	Protein RALF-like 34		#N/A
isotig18917	-2.40653	21.754	4.103	AT3G04070.2	anac47	NAC domain containing protein 47		#N/A
isotig11738	-2.40651	22.83	4.306	AT2G44130.1		F-box/kelch-repeat protein At2g44130		#N/A
isotig49117	-2.40647	11.807	2.227	AT3G55330.1	PPL1	PsbP-like protein 1, chloroplastic		#N/A
isotig82271	-2.40646	15.375	2.9	AT4G35090.1	CAT2	Catalase-2		#N/A
isotig25039	-2.39932	95.957	18.189	AT1G14520.1	MIOX1	Inositol oxygenase 1		#N/A
isotig58229	-2.36354	29.226	5.679	AT3G48080.1	EDS1B	Protein EDS1B		#N/A
isotig18659	-2.35227	11.147	2.183	AT2G28470.1	BGAL8	Beta-galactosidase 8		#N/A
isotig45225	-2.35219	22.788	4.463	AT2G30130.1	LBD12	LOB domain-containing protein 12		leaf morphogenesis;protein binding;DNA binding;
isotig23259	-2.34536	16.384	3.224	AT1G65000.1		unknown protein		cellular_component;molecular_function;biological_process;
isotig45513	-2.34522	10.554	2.077	AT2G40260.1		Homeodomain-like superfamily protein		transcription factor activity, sequence-specific DNA binding;#N/A;
isotig70371	-2.32428	11.649	2.326	AT5G62865.1		unknown protein		#N/A
isotig27877	-2.32416	12.304	2.457	AT1G14890.1		Plant invertase/pectin methylesterase inhibitor superfamily protein		#N/A
isotig38676	-2.32395	12.122	2.421	AT5G43600.1	UAH	Ureidoglycolate hydrolase		proteolysis;#N/A;metallopeptidase activity;
isotig103084	-2.32092	192.326	38.492	AT1G33490.1		unknown protein		#N/A
isotig62568	-2.30705	12.248	2.475	AT1G22050.1	MUB6	Membrane-anchored ubiquitin-fold protein 6		#N/A
isotig45309	-2.2664	19.115	3.973	AT2G21100.1	DIR23	Dirigent protein 23		#N/A
isotig64994	-2.2591	33.566	7.012	AT1G14520.1	MIOX1	Inositol oxygenase 1		#N/A
isotig66140	-2.25466	29.626	6.208	AT5G57500.1		Galactosyltransferase family protein		#N/A
isotig61971	-2.23687	13.42	2.847	AT1G80440.1		F-box/kelch-repeat protein At1g80440		#N/A
isotig21539	-2.23672	22.289	4.729	AT3G26200.1	CYP71B22	Cytochrome P450 71B22		#N/A
isotig73861	-2.23657	11.928	2.531	AT2G15220.1		Plant basic secretory protein (BSP) family protein		#N/A
isotig83170	-2.23199	86.886	18.495	AT1G80160.1		Lactoylglutathione lyase / glyoxalase I family protein		#N/A
isotig25327	-2.23115	48.904	10.416	AT5G07470.1	MSRA3	Peptide methionine sulfoxide reductase A3		cytosol;peptide-methionine (S)-S-oxide reductase activity;response to oxidative stress;cellular protein modification process;
isotig27705	-2.2307	151.801	32.342	AT1G07790.1	HTB1	Histone H2B.1		#N/A
isotig50331	-2.214	30.097	6.487	AT5G49550.1	BLOS2	Biogenesis of lysosome-related organelles complex 1 subunit 2		cellular_component;molecular_function;biological_process;
isotig35008	-2.20029	29.941	6.515	AT3G62650.2		unknown protein		#N/A
isotig67754	-2.19163	201.851	44.186	AT5G43830.1		Aluminium induced protein with YGL and LRDR motifs		#N/A
isotig24154	-2.19087	42.608	9.332	AT4G11650.1	OSM34	Osmotin-like protein OSM34		#N/A
isotig67989	-2.19086	18.843	4.127	AT1G23750.1		Nucleic acid-binding, OB-fold-like protein		#N/A
isotig50063	-2.18162	54.689	12.055	AT4G20260.5	PCAP1	Plasma membrane-associated cation-binding protein 1		#N/A
isotig89161	-2.18123	519.427	114.527	AT3G07430.1	emb199	YGGT family protein		embryo development ending in seed dormancy;molecular_function;
isotig66183	-2.17371	53.42	11.84	AT1G65690.1		Late embryogenesis abundant (LEA) hydroxyproline-rich glycoprotein family		#N/A
isotig61928	-2.17361	40.608	9.001	AT3G17980.1		Calcium-dependent lipid-binding (CaLB domain) family protein		#N/A
isotig110050	-2.14387	10.125	2.291	AT1G23410.1	RPS27AA	Ubiquitin-40S ribosomal protein S27a-1		#N/A
isotig62650	-2.1438	15.432	3.492	AT5G53400.1	BOB1	Protein BOBBER 1		cytoplasm;response to heat;protein folding;embryonic pattern specification;
isotig35471	-2.14375	11.525	2.608	AT1G77700.1		Pathogenesis-related thaumatin superfamily protein		#N/A
isotig77445	-2.14373	11.896	2.692	AT2G23810.1	TET8	Tetraspanin-8		#N/A
isotig72173	-2.14368	10.76	2.435	AT1G77700.1		Pathogenesis-related thaumatin superfamily protein		#N/A
isotig82302	-2.14367	12.797	2.896	AT2G32020.1		Acyl-CoA N-acyltransferases (NAT) superfamily protein		#N/A
isotig70827	-2.14367	10.318	2.335	AT2G26720.1		Cupredoxin superfamily protein		#N/A
isotig103865	-2.14361	21.161	4.789	AT2G39540.1		Gibberellin-regulated protein 8		#N/A
isotig93358	-2.14351	10.012	2.266	AT1G63855.3		Putative methyltransferase family protein		#N/A
isotig52071	-2.14349	12.358	2.797	AT5G21960.1	ERF16	Ethylene-responsive transcription factor ERF016		#N/A
isotig53765	-2.14346	18.773	4.249	AT5G53250.1	AGP22	Arabinogalactan peptide 22		#N/A
isotig96911	-2.14346	10.776	2.439	AT3G62580.1		Late embryogenesis abundant protein (LEA) family protein		#N/A
isotig12101	-2.11118	23.689	5.483	AT2G20750.1	EXPB1	Expansin-B1		#N/A
isotig72119	-2.10707	57.613	13.373	AT5G25940.1		early nodulin-related		#N/A
isotig46481	-2.10185	16.857	3.927	AT5G27490.1		Integral membrane Yip1 family protein		#N/A
isotig48511	-2.10177	17.633	4.108	AT3G48540.1		Cytidine/deoxycytidylate deaminase family protein		hydrolase activity;biological_process;zinc ion binding;endomembrane system;
isotig105372	-2.09471	42.492	9.948	AT3G22850.1		Aluminium induced protein with YGL and LRDR motifs		biological_process;cytosol;molecular_function;nucleus;plasma membrane;
isotig25670	-2.09465	14.599	3.418	AT5G38720.1		unknown protein		cellular_component;molecular_function;biological_process;
isotig46397	-2.09019	41.848	9.828	AT2G01850.1	XTH27	Probable xyloglucan endotransglucosylase/hydrolase protein 27		#N/A
isotig79769	-2.07885	332.07	78.602	AT3G62760.1	GSTF13	Glutathione S-transferase F13		#N/A
isotig80425	-2.06957	15.762	3.755	AT4G36040.1	ATJ11	Chaperone protein dnaJ 11, chloroplastic		#N/A
isotig88056	-2.0627	48.06	11.504	AT5G47670.1	NFYB6	Nuclear transcription factor Y subunit B-6		#N/A
isotig39273	-2.05551	81.891	19.7	AT5G43830.1		Aluminium induced protein with YGL and LRDR motifs		#N/A
isotig100328	-2.05196	72.09	17.385	AT3G12630.1	SAP5	Zinc finger A20 and AN1 domain-containing stress-associated protein 5		#N/A
isotig62129	-2.04397	11.86	2.876	AT1G19400.1		Erythronate-4-phosphate dehydrogenase family protein		#N/A
isotig57114	-2.03461	12.656	3.089	AT5G64570.1	BXL4	Beta-D-xylosidase 4		#N/A
isotig43283	-2.03108	30.682	7.507	AT1G80460.1	GLPK	Glycerol kinase		#N/A;carbohydrate kinase activity;#N/A;cellular_component;response to molecule of bacterial origin;response to microbial phytotoxin;
isotig82798	-2.01431	27.463	6.798	AT1G75950.1	SKP1A	SKP1-like protein 1A		#N/A

## Sheet: E3DOxE4 Down
Additional file 4: Differentially expressed transcripts (DETs), with a fold-change higher than 2 and a RPKM value over 10, between consecutive developmental stages during embryo development.
Only DETs with positive matches against TAIR database have been included. GO enrichment analysis for each comparison is also shown.
Down-regulated transcripts in the pairwise comparison E3DO/E4 (41% were annotated)										GO enrichment (AgriGO)
Transcript ID	FC	E3DO (RPKM)	E4 (RPKM)	At locus	At name	At annotation		GO term	Ontology	Description	Number in input list	Number in BG/Ref	p-value	FDR
isotig81143	99	0	39.792	AT4G15630.1		CASP-like protein 1E1		GO:0009725	P	response to hormone stimulus	33	981	4.1e-11	2.1e-08
isotig91606	99	0	23.087	AT5G59320.1	LTP3	Non-specific lipid-transfer protein 3		GO:0009737	P	response to abscisic acid stimulus	21	409	6.1e-11	2.1e-08
isotig93220	99	0	15.84	AT2G45910.1	PUB33	U-box domain-containing protein 33		GO:0009719	P	response to endogenous stimulus	33	1065	3.1e-10	7.1e-08
PUT-43208	99	0	15.687	AT1G16590.1	REV7	DNA polymerase zeta processivity subunit		GO:0042221	P	response to chemical stimulus	49	2266	6.4e-09	1.1e-06
PUT-45974	99	0	15.176	AT2G19540.1		Transducin family protein / WD-40 repeat family protein		GO:0010033	P	response to organic substance	34	1355	2.9e-08	3.9e-06
PUT-37526	99	0	14.764	AT5G27030.1	TPR3	Topless-related protein 3		GO:0006869	P	lipid transport	6	74	3e-05	0.0034
isotig45937	99	0	14.55	AT5G18460.1		Protein of Unknown Function (DUF239)		GO:0010876	P	lipid localization	6	79	4.4e-05	0.0037
isotig65242	99	0	14.146	AT2G45910.1	PUB33	U-box domain-containing protein 33		GO:0050896	P	response to stimulus	65	4565	4.4e-05	0.0037
PUT-41122	99	0	13.885	AT3G11450.1		DnaJ domain		GO:0009414	P	response to water deprivation	9	211	6.2e-05	0.0046
isotig71994	99	0	12.961	AT2G01500.1	PFS2	Pretty few seeds 2		GO:0009415	P	response to water	9	215	7.1e-05	0.0048
isotig111356	99	0	12.907	AT5G01740.1		Nuclear transport factor 2 (NTF2) family protein		GO:0009845	P	seed germination	6	104	0.0002	0.012
isotig105695	99	0	11.847	AT1G02870.1		FUNCTIONS IN: molecular_function unknown		GO:0045735	F	nutrient reservoir activity	27	255	2.5e-21	5e-19
isotig72269	99	0	11.386	AT2G26040.1	PYL2	Abscisic acid receptor PYL2		GO:0042735	C	protein body	5	32	5.4e-06	0.00068
PUT-1051	99	0	11.382	AT1G20090.1	ARAC4	Rac-like GTP-binding protein ARAC4		GO:0012505	C	endomembrane system	29	1654	0.00016	0.0097
isotig111886	99	0	10.804	AT5G55660.1		DEK domain-containing chromatin associated protein
isotig71987	99	0	10.5	AT1G03120.1	ATRAB28	responsive to abscisic acid 28
isotig19425	99	0	10.378	AT3G21510.1	AHP1	Histidine-containing phosphotransfer protein 1
isotig63970	99	0	10.34	AT4G29930.1	BHLH27	Transcription factor bHLH27
PUT-10202	99	0	10.071	ATMG00810.1	ORF24B	Uncharacterized mitochondrial protein AtMg00810
isotig23567	99	0	10.034	AT5G64710.2		Putative endonuclease or glycosyl hydrolase
isotig21424	7.35744	0.797	130.698	AT5G59320.1	LTP3	Non-specific lipid-transfer protein 3
isotig37986	7.03596	1.673	219.548	AT5G59320.1	LTP3	Non-specific lipid-transfer protein 3
isotig71508	4.82178	1.407	39.792	AT2G30420.1	ETC2	MYB-like transcription factor ETC2
isotig51467	4.70114	0.79	20.55	AT1G53390.1	ABCG24	ABC transporter G family member 24
isotig19786	4.62522	0.695	17.152	AT2G21720.1		Plant protein of unknown function (DUF639)
isotig13456	4.53553	0.475	11.016	AT4G38620.1	MYB4	Transcription repressor MYB4
isotig108473	4.50056	1.784	40.383	AT5G22470.1	PARP3	Poly
isotig25579	4.49911	0.507	11.465	AT2G36690.1		2-oxoglutarate (2OG) and Fe(II)-dependent oxygenase superfamily protein
isotig30960	4.4268	0.498	10.711	AT5G66390.1	PER72	Peroxidase 72
isotig30196	4.42657	0.551	11.849	AT2G26180.1	IQD6	IQ-domain 6
isotig52373	4.08573	0.685	11.631	AT2G16850.1	PIP2-8	Probable aquaporin PIP2-8
isotig106733	4.08517	1.631	27.683	AT4G28520.2	CRC	12S seed storage protein CRC
isotig70725	3.98469	0.687	10.876	AT2G17570.1		Dehydrodolichyl diphosphate synthase 6
isotig61189	3.87854	1.182	17.385	AT5G17330.1	GAD1	Glutamate decarboxylase 1
isotig41860	3.84137	0.946	13.56	AT1G64080.1	MAKR2	Probable membrane-associated kinase regulator 2
isotig96792	3.73898	5.364	71.62	AT5G59310.1	LTP4	Non-specific lipid-transfer protein 4
isotig17587	3.6891	2.015	25.99	AT5G19200.1	TSC1B	3-dehydrosphinganine reductase TSC10B
isotig07626	3.6382	0.807	10.048	AT2G27360.1		GDSL esterase/lipase At2g27360
isotig78457	3.63772	1.611	20.052	AT2G02850.1	ARPN	Basic blue protein
isotig49159	3.58203	6.893	82.548	AT2G01770.1	VIT1	Vacuolar iron transporter 1
isotig67673	3.57125	1.198	14.24	AT5G34940.2	AtGUS3	Heparanase-like protein 3
isotig61929	3.57082	0.854	10.148	AT5G54190.1	PORA	Protochlorophyllide reductase A, chloroplastic
isotig81200	3.5707	1.737	20.639	AT1G66950.1	ABCG39	ABC transporter G family member 39
isotig16646	3.56188	4.998	59.024	AT4G27670.1	HSP25.3	25.3 kDa heat shock protein, chloroplastic
isotig45589	3.524	5.337	61.394	AT2G12646.1		PLATZ transcription factor family protein
isotig99566	3.50081	1.153	13.052	AT1G03890.1	CRD	12S seed storage protein CRD
isotig50923	3.49997	2.265	25.625	AT1G29680.1		Protein of unknown function (DUF1264)
isotig73404	3.45105	2.214	24.213	AT4G24130.1		Protein of unknown function, DUF538
isotig25370	3.42612	0.948	10.19	AT4G35987.1		S-adenosyl-L-methionine-dependent methyltransferases superfamily protein
isotig65991	3.41076	2.754	29.289	AT3G12955.1		SAUR-like auxin-responsive protein family
isotig46301	3.37482	2.991	31.027	AT1G55580.1	SCL18	Scarecrow-like protein 18
isotig53306	3.34853	1.827	18.61	AT1G09200.1	HTR2	Histone H3.2
isotig98332	3.34789	1.184	12.055	AT4G28520.2	CRC	12S seed storage protein CRC
isotig33930	3.28259	1.859	18.09	AT4G32830.1	AUR1	Serine/threonine-protein kinase Aurora-1
isotig81766	3.26597	1.69	16.257	AT3G16770.1	RAP2-3	Ethylene-responsive transcription factor RAP2-3
isotig90712	3.2371	2.907	27.41	AT1G29680.1		Protein of unknown function (DUF1264)
isotig51083	3.23145	7.289	68.459	AT5G55450.1		Bifunctional inhibitor/lipid-transfer protein/seed storage 2S albumin superfamily protein
isotig89466	3.22277	3.794	35.42	AT3G02468.1	CPuORF9	conserved peptide upstream open reading frame 9
isotig49358	3.21382	3.298	30.599	AT1G16670.1		Protein kinase superfamily protein
isotig15429	3.19209	8.934	81.651	AT2G02850.1	ARPN	Basic blue protein
isotig106007	3.1784	1.508	13.652	AT4G28520.1	CRC	12S seed storage protein CRC
isotig81044	3.17834	2.506	22.686	AT2G24762.1	GDU4	Protein GLUTAMINE DUMPER 4
isotig21467	3.17185	103.249	930.48	AT5G59310.1	LTP4	Non-specific lipid-transfer protein 4
isotig102309	3.117	3.794	32.916	AT1G03890.1	CRD	12S seed storage protein CRD
isotig61432	3.09868	2.818	24.14	AT4G28250.1	EXPB3	Expansin-B3
isotig60080	3.08539	1.433	12.163	AT2G21990.1		Protein of unknown function, DUF617
isotig67621	3.08525	1.226	10.405	AT1G01490.1		Heavy metal transport/detoxification superfamily protein
isotig47807	3.08501	1.942	16.479	AT4G26970.1	ACO3	Aconitate hydratase 3, mitochondrial
isotig50729	3.08492	1.47	12.473	AT5G64120.1	PER71	Peroxidase 71
isotig43115	3.07143	2.086	17.535	AT3G14690.1	CYP72A15	Cytochrome P450 72A15
isotig61994	3.05311	1.26	10.458	AT4G25420.1	GA2OX1	Gibberellin 20 oxidase 1
isotig46521	3.03628	3.961	32.495	AT1G06990.1		GDSL esterase/lipase At1g06990
isotig109041	3.02635	9.242	75.299	AT4G24960.1	HVA22D	HVA22-like protein d
isotig112237	2.98593	2.46	19.489	AT1G03890.1	CRD	12S seed storage protein CRD
PUT-15210	2.98589	1.657	13.127	AT2G47610.1	RPL7AA	60S ribosomal protein L7a-1
isotig62423	2.98578	1.313	10.401	AT3G55420.1		unknown protein
isotig61656	2.94392	2.049	15.767	AT4G27750.1	ISI1	binding
isotig50623	2.91561	1.837	13.861	AT5G06710.1	HAT14	Homeobox-leucine zipper protein HAT14
isotig57859	2.90094	1.409	10.524	AT2G45340.1		Leucine-rich repeat protein kinase family protein
isotig39159	2.89248	9.047	67.178	AT1G03120.1	ATRAB28	responsive to abscisic acid 28
isotig91944	2.87884	1.994	14.667	AT1G03890.1	CRD	12S seed storage protein CRD
isotig28748	2.87879	1.393	10.246	AT2G15620.1	NIR1	Ferredoxin--nitrite reductase, chloroplastic
isotig49789	2.87872	2.648	19.476	AT5G59720.1	HSP18.1	18.1 kDa class I heat shock protein
isotig37135	2.86852	2.672	19.514	AT4G08150.1	KNAT1	Homeobox protein knotted-1-like 1
isotig95038	2.85342	141.494	1022.59	AT3G15670.1	LEA	Late embryogenesis abundant protein (LEA) family protein
isotig21972	2.83247	51.146	364.309	AT1G04560.1		AWPM-19-like family protein
isotig83823	2.82219	3.47	24.541	AT1G03890.1	CRD	12S seed storage protein CRD
isotig47025	2.8219	1.777	12.565	AT2G18540.1		RmlC-like cupins superfamily protein
isotig59202	2.77324	7.922	54.158	AT1G05500.1	SYT5	Synaptotagmin-5
isotig76423	2.76364	1.565	10.628	AT5G35550.1	TT2	Transcription factor TT2
isotig77989	2.76361	1.607	10.913	AT1G74310.1	CLPB1	Chaperone protein ClpB1
isotig61544	2.7634	4.061	27.574	AT4G19410.1	PAE7	Pectin acetylesterase 7
isotig111399	2.76337	2.379	16.153	AT1G04510.1	PRP19A	Pre-mRNA-processing factor 19 homolog 1
isotig103296	2.76326	7.893	53.588	AT1G16770.1		unknown protein
isotig89567	2.76315	4.706	31.948	AT1G03880.1	CRB	12S seed storage protein CRB
contig05954	2.76305	1.743	11.832	AT1G71720.1		Nucleic acid-binding proteins superfamily
isotig61079	2.76301	1.982	13.454	AT4G24780.1		Probable pectate lyase 18
isotig34246	2.73885	3.21	21.428	AT1G22460.1		O-fucosyltransferase family protein
isotig12400	2.73281	3.787	25.174	AT2G28490.1		RmlC-like cupins superfamily protein
isotig09313	2.72938	55.212	366.151	AT2G28490.1		RmlC-like cupins superfamily protein
isotig59126	2.71427	1.637	10.743	AT5G03870.1		Glutaredoxin family protein
isotig63412	2.71403	2.317	15.203	AT5G60050.1		BTB/POZ domain-containing protein At5g60050
isotig14645	2.70598	8.455	55.169	AT2G28490.1		RmlC-like cupins superfamily protein
isotig61046	2.69298	2.729	17.647	AT5G41340.1	UBC4	Ubiquitin-conjugating enzyme E2 4
isotig27378	2.69295	3.075	19.884	AT4G03210.1	XTH9	Xyloglucan endotransglucosylase/hydrolase protein 9
isotig96543	2.68092	3.199	20.514	AT4G28520.2	CRC	12S seed storage protein CRC
isotig48299	2.68066	1.847	11.842	AT3G50920.1	LPPE1	Lipid phosphate phosphatase epsilon 1, chloroplastic
isotig68383	2.68059	1.863	11.944	AT4G21192.1		Cytochrome c oxidase biogenesis protein Cmc1-like
isotig29500	2.68056	2.766	17.733	AT3G54090.1	FLN1	Fructokinase-like 1, chloroplastic
isotig03643	2.66766	11.682	74.227	AT5G15410.1	CNGC2	Cyclic nucleotide-gated ion channel 2
isotig25816	2.66367	3.897	24.693	AT1G01490.1		Heavy metal transport/detoxification superfamily protein
isotig52779	2.63814	1.678	10.446	AT2G33670.1	MLO5	MLO-like protein 5
isotig80110	2.63809	1.684	10.483	AT3G21510.1	AHP1	Histidine-containing phosphotransfer protein 1
isotig80506	2.6379	1.659	10.326	AT1G03890.1	CRD	12S seed storage protein CRD
isotig94770	2.63761	2.054	12.782	AT4G28520.1	CRC	12S seed storage protein CRC
isotig33499	2.61876	2.623	16.111	AT3G06220.1		B3 domain-containing protein At3g06220
isotig93061	2.59339	2.987	18.027	AT4G28520.1	CRC	12S seed storage protein CRC
isotig85065	2.59334	2.69	16.234	AT5G44120.3	CRA1	12S seed storage protein CRA1
isotig59061	2.57058	2.605	15.475	AT1G70210.1	CYCD1-1	Cyclin-D1-1
isotig96814	2.563	9.698	57.309	AT1G03880.1	CRB	12S seed storage protein CRB
isotig77527	2.56037	37.356	220.347	AT1G22690.1	GASA9	Gibberellin-regulated protein 9
isotig24854	2.55698	4.061	23.898	AT1G15000.1	SCPL5	Serine carboxypeptidase-like 50
isotig42069	2.55559	14.778	86.881	AT4G34420.1		P-loop containing nucleoside triphosphate hydrolases superfamily protein
isotig111206	2.55208	192.552	1129.27	AT4G16160.1	OEP162	Outer envelope pore protein 16-2, chloroplastic
isotig59622	2.54113	2.406	14.004	AT5G50890.1		alpha/beta-Hydrolases superfamily protein
isotig59371	2.53816	15.096	87.685	AT5G09970.1	CYP78A7	Cytochrome P450 78A7
isotig81893	2.53197	7.606	43.99	AT5G44120.3	CRA1	12S seed storage protein CRA1
isotig59000	2.5005	2.588	14.645	AT5G07590.1		Transducin/WD40 repeat-like superfamily protein
isotig45883	2.50036	2.3	13.014	AT3G14440.1	NCED3	9-cis-epoxycarotenoid dioxygenase NCED3, chloroplastic
isotig85929	2.50026	7.173	40.584	AT4G28520.1	CRC	12S seed storage protein CRC
isotig98672	2.5001	4.499	25.452	AT1G03890.1	CRD	12S seed storage protein CRD
isotig33492	2.48202	5.716	31.934	AT4G15450.1		Senescence/dehydration-associated protein-related
isotig85125	2.47101	8.835	48.984	AT1G53540.1	HSP17.6C	17.6 kDa class I heat shock protein 3
isotig43767	2.46795	3.04	16.819	AT5G64640.1	PME64	Probable pectinesterase/pectinesterase inhibitor 64
isotig33777	2.45138	2.139	11.699	AT3G19690.1		CAP (Cysteine-rich secretory proteins, Antigen 5, and Pathogenesis-related 1 protein) superfamily protein
isotig42265	2.45128	3.697	20.219	AT5G41040.1	HHT1	Omega-hydroxypalmitate O-feruloyl transferase
isotig34433	2.45121	1.952	10.675	AT5G66980.1		Putative B3 domain-containing protein At5g66980
isotig34649	2.44687	3.23	17.611	AT4G33300.1	ADR1-L1	Probable disease resistance protein At4g33300
isotig94350	2.4414	10.225	55.539	AT5G01670.1		NAD(P)-linked oxidoreductase superfamily protein
isotig109900	2.43625	546.194	2956.19	AT4G16160.1	OEP162	Outer envelope pore protein 16-2, chloroplastic
isotig57364	2.43486	2.326	12.577	AT2G31865.1	PARG2	Probable poly(ADP-ribose) glycohydrolase 2
isotig08581	2.41661	14.015	74.828	AT5G22470.1	PARP3	Poly
isotig59924	2.40096	2.124	11.218	AT5G19960.1		RNA-binding (RRM/RBD/RNP motifs) family protein
isotig59013	2.40081	1.943	10.261	AT3G13960.1	GRF5	Growth-regulating factor 5
isotig83670	2.40073	5.205	27.486	AT1G29680.1		Protein of unknown function (DUF1264)
isotig63158	2.40058	4.162	21.976	AT1G26870.1	FEZ	NAC (No Apical Meristem) domain transcriptional regulator superfamily protein
isotig21923	2.38792	3.256	17.042	AT1G15520.1	ABCG4	ABC transporter G family member 40
isotig77741	2.38001	3.987	20.754	AT1G01490.1		Heavy metal transport/detoxification superfamily protein
isotig33612	2.37995	3.402	17.708	AT4G17090.1	BAM3	Beta-amylase 3, chloroplastic
isotig59097	2.37985	3.271	17.025	AT4G03010.1		RNI-like superfamily protein
isotig60977	2.37983	1.939	10.092	AT5G61850.1	LFY	Protein LEAFY
isotig104981	2.35889	21.455	110.059	AT5G01670.1		NAD(P)-linked oxidoreductase superfamily protein
isotig16101	2.34839	2.971	15.13	AT3G07880.1	GDI1	Rho GDP-dissociation inhibitor 1
PUT-294	2.34813	6.352	32.342	ATCG00500.1	ACCD	acetyl-CoA carboxylase carboxyl transferase subunit beta
isotig61696	2.33975	7.818	39.576	AT2G42940.1	AHL16	AT-hook motif nuclear-localized protein 16
isotig49519	2.33756	10.04	50.747	AT2G20515.1		unknown protein
isotig100876	2.32525	8.424	42.217	AT5G44120.3	CRA1	12S seed storage protein CRA1
isotig98648	2.31586	5.623	27.997	AT2G02100.1	PDF2.2	Defensin-like protein 2
isotig61719	2.31561	2.06	10.255	AT3G53270.1		Small nuclear RNA activating complex (SNAPc), subunit SNAP43 protein
isotig108715	2.30664	77.496	383.395	AT1G16770.1		unknown protein
isotig43395	2.30376	4.124	20.362	AT5G20190.1		Tetratricopeptide repeat (TPR)-like superfamily protein
isotig80757	2.29388	5.006	24.548	AT1G65060.1	4CL3	4-coumarate--CoA ligase 3
isotig86395	2.29362	2.697	13.223	AT1G07660.1		Histone H4
isotig30680	2.28514	5.887	28.694	AT5G12020.1	HSP17.6	17.6 kDa class II heat shock protein
isotig48865	2.27353	5.668	27.405	AT5G63060.1		Sec14p-like phosphatidylinositol transfer family protein
isotig65761	2.26589	2.147	10.326	AT3G03670.1	PER28	Peroxidase 28
isotig72662	2.2657	2.904	13.965	AT5G59720.1	HSP18.1	18.1 kDa class I heat shock protein
isotig69977	2.26547	2.668	12.828	AT3G21510.1	AHP1	Histidine-containing phosphotransfer protein 1
isotig31904	2.25159	16.493	78.541	AT1G48130.1	PER1	1-Cys peroxiredoxin PER1
isotig91937	2.24881	4.917	23.37	AT1G03890.1	CRD	12S seed storage protein CRD
isotig35188	2.24858	2.788	13.249	AT2G44310.1		Calcium-binding EF-hand family protein
isotig60568	2.24858	5.612	26.669	AT3G01490.1		Protein kinase superfamily protein
isotig86154	2.24857	4.478	21.28	AT1G03880.1	CRB	12S seed storage protein CRB
isotig39599	2.24857	2.481	11.79	AT5G46290.1	KAS1	3-oxoacyl-
isotig71318	2.2288	4.895	22.945	AT4G13500.1		unknown protein
isotig58672	2.22565	4.681	21.894	AT3G52050.4		5'-3' exonuclease family protein
isotig45555	2.22501	15.16	70.875	AT4G13050.1	FATA2	Oleoyl-acyl carrier protein thioesterase 2, chloroplastic
isotig29660	2.21399	2.447	11.353	AT5G60760.1		P-loop NTPase domain-containing protein LPA1 homolog 1
isotig47163	2.21064	5.927	27.435	AT3G06760.1	DI19-4	Protein DEHYDRATION-INDUCED 19 homolog 4
isotig67344	2.17849	3.601	16.301	AT1G01490.1		Heavy metal transport/detoxification superfamily protein
isotig95052	2.17849	3.098	14.024	AT1G03890.1	CRD	12S seed storage protein CRD
isotig100155	2.17837	2.348	10.628	AT4G01610.2		Cysteine proteinases superfamily protein
isotig20930	2.17836	9.307	42.127	AT4G39340.1	EC1.4	Egg cell-secreted protein 1.4
isotig79463	2.17835	2.466	11.162	AT5G01670.1		NAD(P)-linked oxidoreductase superfamily protein
isotig95363	2.17833	4.167	18.861	AT5G66450.1	LPPE2	Lipid phosphate phosphatase epsilon 2, chloroplastic
isotig61845	2.17829	3.324	15.045	AT3G06660.1		PAPA-1-like family protein / zinc finger (HIT type) family protein
isotig99376	2.17828	2.296	10.392	AT1G75440.1	UBC16	Probable ubiquitin-conjugating enzyme E2 16
isotig113772	2.17823	2.907	13.157	AT2G21130.1	CYP19-2	Peptidyl-prolyl cis-trans isomerase CYP19-2
isotig76433	2.17821	3.183	14.406	AT5G45690.1		Protein of unknown function (DUF1264)
PUT-28389	2.17818	3.292	14.899	AT3G02080.1	RPS19A	40S ribosomal protein S19-1
isotig16616	2.17814	2.431	11.002	AT4G18760.1	AtRLP51	receptor like protein 51
isotig72241	2.17813	2.922	13.224	AT4G23160.1	CRK8	cysteine-rich RLK (RECEPTOR-like protein kinase) 8
isotig16975	2.16499	4.358	19.544	AT5G22470.1	PARP3	Poly
isotig04652	2.16254	52.042	232.994	AT1G16770.1		unknown protein
isotig12762	2.15027	27.086	120.238	AT5G50720.1	HVA22E	HVA22-like protein e
isotig12048	2.14197	2.976	13.135	AT4G32140.1		EamA-like transporter family
isotig17869	2.13247	5.446	23.879	AT1G54490.1	XRN4	5'-3' exoribonuclease 4
isotig58242	2.13223	2.365	10.368	AT5G03690.1		Aldolase superfamily protein
isotig47071	2.12598	3.285	14.339	AT4G27670.1	HSP25.3	25.3 kDa heat shock protein, chloroplastic
isotig64539	2.12593	3.492	15.242	AT5G60220.1	TET4	Tetraspanin-4
isotig97815	2.11685	6.614	28.688	AT4G28520.1	CRC	12S seed storage protein CRC
isotig28964	2.11234	3.081	13.322	AT3G10010.1	DML2	DEMETER-like protein 2
isotig35897	2.11124	7.797	33.688	AT3G15190.1	RPS2	30S ribosomal protein S20, chloroplastic
isotig91061	2.1112	10.833	46.804	AT5G44120.3	CRA1	12S seed storage protein CRA1
isotig09216	2.11004	5.157	22.263	AT5G54380.1	THE1	Receptor-like protein kinase THESEUS 1
isotig67817	2.1042	3.014	12.959	AT2G35736.1		unknown protein
isotig47585	2.0958	4.934	21.091	AT5G63460.1		SAP domain-containing protein
isotig43057	2.08971	6.835	29.094	AT3G49430.1	SR34A	Serine/arginine-rich splicing factor SR34A
isotig75997	2.08854	22.455	95.505	AT5G01670.1		NAD(P)-linked oxidoreductase superfamily protein
isotig91429	2.08517	3.881	16.468	AT2G03150.1	emb1579	ATP/GTP-binding protein family
isotig75636	2.06367	27.697	115.787	AT4G18920.1		Protein of unknown function (DUF1264)
isotig59750	2.06106	5.569	23.239	AT5G08250.1		Cytochrome P450 superfamily protein
isotig93514	2.05295	3.016	12.515	AT1G24620.1	CML25	Probable calcium-binding protein CML25
isotig79760	2.05284	2.466	10.232	AT3G62550.1		Adenine nucleotide alpha hydrolases-like superfamily protein
isotig106269	2.0528	4.621	19.173	AT4G28520.2	CRC	12S seed storage protein CRC
isotig42897	2.05269	4.214	17.483	AT1G16070.1	TULP8	Tubby-like protein 8
isotig62643	2.05266	3.988	16.545	AT5G19530.1	ACL5	Thermospermine synthase ACAULIS5
isotig94610	2.04338	43.192	178.042	AT1G16770.1		unknown protein
isotig109935	2.03628	31.863	130.698	AT4G36960.1		RNA-binding (RRM/RBD/RNP motifs) family protein
isotig46747	2.02637	2.467	10.05	AT3G12160.1	RABA4D	Ras-related protein RABA4d
isotig77713	2.02629	3.983	16.225	AT5G06760.1	LEA4-5	Late Embryogenesis Abundant 4-5
isotig87880	2.02629	18.367	74.819	AT1G03880.1	CRB	12S seed storage protein CRB
isotig45113	2.02627	7.645	31.142	AT5G60340.1	AAK6	Adenylate kinase isoenzyme 6 homolog
isotig47519	2.02613	2.544	10.362	AT2G29210.1		splicing factor PWI domain-containing protein
isotig14147	2.02156	3.952	16.046	AT1G60560.1		SWIM zinc finger family protein
isotig79297	2.01602	38.372	155.202	AT4G16160.1	OEP162	Outer envelope pore protein 16-2, chloroplastic
isotig22810	2.01475	8.953	36.18	AT4G33110.1		S-adenosyl-L-methionine-dependent methyltransferases superfamily protein
isotig29536	2.01276	6.584	26.57	AT1G09840.1	ASK1	Shaggy-related protein kinase kappa
isotig42309	2.00271	7.448	29.848	AT5G48890.1		C2H2-like zinc finger protein
isotig59237	2.00134	4.307	17.244	ATMG00860.1	ORF158	Uncharacterized mitochondrial protein AtMg00860
isotig38274	2.00126	2.855	11.43	AT5G11240.1		transducin family protein / WD-40 repeat family protein

## Sheet: E3DOxE3SU Up
Additional file 4: Differentially expressed transcripts (DETs), with a fold-change higher than 2 and a RPKM value over 10, between consecutive developmental stages during embryo development.
Only DETs with positive matches against TAIR database have been included. GO enrichment analysis for each comparison is also shown.
Up-regulated transcripts in the pairwise comparison E3DO/E3SU (57% were annotated)											GO enrichment (AgriGO)
Transcript ID	FC	E3DO (RPKM)	E3SU (RPKM)	At locus	At name	At annotation			GO term	Ontology	Description	Number in input list	Number in BG/Ref	p-value	FDR
isotig24350	99	132.228	0	AT4G26880.1		Stigma-specific STIG1-like protein 1			GO:0046174	P	polyol catabolic process	5	8	5.1e-09	3.3e-06
isotig39033	99	58.264	0	AT2G01630.1		Glucan endo-1,3-beta-glucosidase 3			GO:0005975	P	carbohydrate metabolic process	31	1028	1.7e-07	5.4e-05
isotig18952	99	40.05	0	AT1G65350.1	UBQ13	ubiquitin 13			GO:0009798	P	axis specification	5	29	9.2e-06	0.002
isotig21624	99	33.041	0	AT2G46750.1	GULLO2	L-gulonolactone oxidase 2			GO:0016052	P	carbohydrate catabolic process	10	193	2.8e-05	0.0046
isotig50289	99	23.848	0	AT1G02335.1	GL22	Germin-like protein subfamily 2 member 2			GO:0044275	P	cellular carbohydrate catabolic process	9	172	6.4e-05	0.007
isotig99805	99	22.528	0	AT3G15353.1	MT3	metallothionein 3	pattern specification process		GO:0019751	P	polyol metabolic process	5	42	5.9e-05	0.007
isotig69298	99	20.115	0	AT4G39700.1		Heavy metal transport/detoxification superfamily protein			GO:0044262	P	cellular carbohydrate metabolic process	16	602	0.00047	0.044
isotig34613	99	19.305	0	AT5G55250.1	IAMT1	Indole-3-acetate O-methyltransferase 1	pattern specification process		GO:0050113	F	inositol oxygenase activity	5	9	1.1e-08	3e-06
isotig25647	99	18.149	0	AT1G73325.1		Kunitz family trypsin and protease inhibitor protein			GO:0016701	F	oxidoreductase activity, acting on single donors with incorporation of molecular oxygen	9	67	2.4e-08	3.2e-06
isotig87667	99	16.488	0	AT2G02850.1	ARPN	Basic blue protein			GO:0004462	F	lactoylglutathione lyase activity	6	32	6.8e-07	6e-05
isotig116105	99	16.291	0	AT4G22890.1	PGRL1A	PGR5-like protein 1A, chloroplastic			GO:0016846	F	carbon-sulfur lyase activity	7	63	3.2e-06	0.00021
isotig96351	99	15.902	0	AT1G72060.1		serine-type endopeptidase inhibitors			GO:0004857	F	enzyme inhibitor activity	7	85	2.4e-05	0.0012
isotig91097	99	15.42	0	AT1G14520.1	MIOX1	Inositol oxygenase 1
isotig104408	99	15.309	0	AT5G62850.1	SWEET5	Bidirectional sugar transporter SWEET5
isotig43445	99	14.346	0	AT1G23460.1		Pectin lyase-like superfamily protein
isotig94484	99	14.295	0	AT5G48540.1	CRRSP55	Cysteine-rich repeat secretory protein 55
isotig27999	99	13.715	0	AT4G09610.1	GASA2	Gibberellin-regulated protein 2
isotig38007	99	13.617	0	AT2G46690.1	SAUR32	Auxin-responsive protein SAUR32
isotig46327	99	13.542	0	AT3G16830.1	TPR2	Topless-related protein 2	pattern specification process
isotig114843	99	13.412	0	AT1G70060.1	SNL4	Paired amphipathic helix protein Sin3-like 4
isotig114518	99	12.816	0	AT1G77210.1	STP14	Sugar transport protein 14
PUT-56568	99	12.429	0	AT1G25280.1	TULP1	Tubby-like F-box protein 10
isotig77962	99	12.164	0	AT3G52800.1	SAP6	Zinc finger A20 and AN1 domain-containing stress-associated protein 6
PUT-30904	99	12.065	0	ATCG00580.1	PSBE	photosystem II reaction center protein E
isotig65228	99	11.946	0	AT5G55250.1	IAMT1	Indole-3-acetate O-methyltransferase 1
PUT-71351	99	11.818	0	AT5G10770.1		Eukaryotic aspartyl protease family protein
isotig49585	99	11.694	0	AT3G54420.1	ATEP3	homolog of carrot EP3-3 chitinase
isotig67713	99	11.405	0	AT4G24310.1		Protein of unknown function (DUF679)
isotig62577	99	11.373	0	AT1G09155.1	PP2B15	F-box protein PP2-B15	carbohydrate metabolic process
isotig111348	99	11.371	0	AT5G33406.1		hAT dimerisation domain-containing protein / transposase-related
isotig37580	99	11.357	0	AT2G01890.1	PAP8	Purple acid phosphatase 8
isotig110851	99	10.857	0	AT1G11280.1		G-type lectin S-receptor-like serine/threonine-protein kinase At1g11280
isotig32540	99	10.68	0	AT1G07400.1	HSP17.8	17.8 kDa class I heat shock protein
isotig74038	99	10.535	0	AT5G09970.1	CYP78A7	Cytochrome P450 78A7
isotig63479	99	10.259	0	AT2G22410.1	PCMP-E28	Pentatricopeptide repeat-containing protein At2g22410, mitochondrial
isotig60244	6.8614	89.067	0.766	AT4G23560.1	AtGH9B15	Endoglucanase 20	cell wall organization; carbohydrate metabolic process
isotig39291	6.11396	48.413	0.699	AT4G26880.1		Stigma-specific STIG1-like protein 1
isotig48579	6.01914	127.18	1.961	AT1G52140.1		unknown protein
isotig64994	5.94725	33.566	0.544	AT1G14520.1	MIOX1	Inositol oxygenase 1
isotig23115	5.86732	59.953	1.027	AT4G19420.1	PAE8	Pectin acetylesterase 8	cell wall organization
isotig70870	5.67981	37.216	0.726	AT3G27200.1		Cupredoxin superfamily protein
isotig66140	5.67965	29.626	0.578	AT5G57500.1		Galactosyltransferase family protein
isotig61241	5.58258	39.918	0.833	AT2G03200.1		Eukaryotic aspartyl protease family protein
isotig25191	5.56867	23.683	0.499	AT5G59340.1	WOX2	WUSCHEL-related homeobox 2
isotig01362	5.39007	4057.39	96.755	AT5G59310.1	LTP4	Non-specific lipid-transfer protein 4
isotig34918	5.31635	21.158	0.531	AT4G26200.1	ACS7	1-aminocyclopropane-1-carboxylate synthase 7
isotig66087	5.22822	43.707	1.166	AT3G19430.1		late embryogenesis abundant protein-related / LEA protein-related
isotig72119	5.20955	57.613	1.557	AT5G25940.1		early nodulin-related
isotig08162	5.01314	11.916	0.369	AT4G33590.1		unknown protein
isotig76785	5.01226	27.884	0.864	AT5G55850.3	NOI	RPM1-interacting protein 4 (RIN4) family protein
isotig44819	4.96963	11.28	0.36	AT4G19420.1	PAE8	Pectin acetylesterase 8
isotig57165	4.7824	14.503	0.527	AT5G64570.1	BXL4	Beta-D-xylosidase 4	carbohydrate metabolic process
isotig00773	4.75971	382.949	14.136	AT5G59320.1	LTP3	Non-specific lipid-transfer protein 3
isotig25039	4.73913	95.957	3.593	AT1G14520.1	MIOX1	Inositol oxygenase 1
isotig62762	4.66157	35.888	1.418	AT1G69830.1	AMY3	Alpha-amylase 3, chloroplastic	carbohydrate metabolic process
isotig89992	4.62467	24.793	1.005	AT2G44480.1	BGLU17	Beta-glucosidase 17	carbohydrate metabolic process
isotig46895	4.56886	12.294	0.518	AT4G21585.1	ENDO4	Endonuclease 4
isotig50769	4.56827	17.532	0.739	AT5G59340.1	WOX2	WUSCHEL-related homeobox 2
isotig44261	4.56784	19.092	0.805	AT4G17830.1		Acetylornithine deacetylase
isotig71582	4.5095	16.946	0.744	AT2G33380.1	PXG3	Probable peroxygenase 3
isotig68574	4.44895	14.393	0.659	AT5G46060.1		Protein of unknown function, DUF599
isotig26056	4.44784	27.52	1.261	AT1G80160.1		Lactoylglutathione lyase / glyoxalase I family protein
isotig45513	4.44664	10.554	0.484	AT2G40260.1		Homeodomain-like superfamily protein
isotig33986	4.29962	35.743	1.815	AT5G50260.1	CEP1	KDEL-tailed cysteine endopeptidase CEP1
isotig46869	4.24711	10.539	0.555	AT1G12600.1	UTR4	UDP-galactose/UDP-glucose transporter 4	carbohydrate metabolic process
isotig35471	4.24693	11.525	0.607	AT1G77700.1		Pathogenesis-related thaumatin superfamily protein
isotig47665	4.24693	11.525	0.607	AT2G45280.1	RAD51C	DNA repair protein RAD51 homolog 3
isotig65910	4.24686	10.841	0.571	AT4G23890.1	ndhS	NAD(P)H-quinone oxidoreductase subunit S, chloroplastic
isotig57434	4.246	10.474	0.552	AT3G54290.1		FUNCTIONS IN: molecular_function unknown
isotig50563	4.15706	63.868	3.58	AT1G69510.1		cAMP-regulated phosphoprotein 19-related protein
isotig28727	4.09504	13.364	0.782	AT3G12060.1	TBL1	Protein trichome birefringence-like 1
isotig18917	4.09384	21.754	1.274	AT3G04070.2	anac47	NAC domain containing protein 47
isotig78484	4.01244	13.863	0.859	AT1G11530.1	CXXS1	Thioredoxin-like protein CXXS1
isotig107886	4.01226	28.836	1.787	AT4G19120.1	ERD3	Probable methyltransferase PMT21
isotig45183	3.96883	14.515	0.927	AT2G19690.1	PLA2-BETA	Phospholipase A2-beta
isotig21539	3.92441	22.289	1.468	AT3G26200.1	CYP71B22	Cytochrome P450 71B22
isotig61971	3.92419	13.42	0.884	AT1G80440.1		F-box/kelch-repeat protein At1g80440
isotig13994	3.91692	43.879	2.905	AT3G57520.3	RFS2	Probable galactinol--sucrose galactosyltransferase 2
isotig88235	3.83117	13.863	0.974	AT4G28510.1	PHB1	Prohibitin-1, mitochondrial
isotig72173	3.83115	10.76	0.756	AT1G77700.1		Pathogenesis-related thaumatin superfamily protein
isotig48201	3.83083	16.421	1.154	AT4G31330.1		Protein of unknown function, DUF599
isotig44589	3.76545	17.815	1.31	AT1G72190.1		D-isomer specific 2-hydroxyacid dehydrogenase family protein
isotig28596	3.73209	24.145	1.817	AT2G36790.1	UGT73C6	UDP-glycosyltransferase 73C6
isotig51809	3.7319	31.343	2.359	AT1G11530.1	CXXS1	Thioredoxin-like protein CXXS1
isotig50413	3.67926	18.934	1.478	AT1G09560.1	GLP4	Germin-like protein subfamily 2 member 1
isotig63780	3.64691	62.645	5.001	AT5G60530.1		late embryogenesis abundant protein-related / LEA protein-related
isotig63232	3.62497	11.992	0.972	AT5G37820.1	NIP4-2	Probable aquaporin NIP4-2
isotig104093	3.62493	35.432	2.872	AT5G59320.1	LTP3	Non-specific lipid-transfer protein 3
isotig54907	3.62473	14.05	1.139	AT5G41685.1	TOM7-1	Mitochondrial import receptor subunit TOM7-1
isotig60826	3.539	18.749	1.613	AT3G07990.1	SCPL27	Serine carboxypeptidase-like 27
isotig33582	3.50902	17.521	1.539	AT2G39730.1	RCA	Ribulose bisphosphate carboxylase/oxygenase activase, chloroplastic
isotig11198	3.4841	91.118	8.143	AT1G11580.1	PME18	Pectinesterase/pectinesterase inhibitor 18	cell wall organization
isotig63913	3.47905	67.539	6.057	AT3G12500.1	CHI-B	Basic endochitinase B
isotig04387	3.38404	24.513	2.348	AT1G35710.1		Probable leucine-rich repeat receptor-like protein kinase At1g35710
isotig82373	3.38369	28.087	2.691	AT1G14520.1	MIOX1	Inositol oxygenase 1
isotig11388	3.36993	88.351	8.546	AT1G14520.1	MIOX1	Inositol oxygenase 1
isotig48841	3.31697	11.042	1.108	AT1G20460.1		unknown protein
isotig60356	3.30287	19.106	1.936	AT1G01300.1		Eukaryotic aspartyl protease family protein	cell wall organization
isotig22456	3.29378	18.221	1.858	AT5G53970.1		Probable aminotransferase TAT2
isotig57780	3.27451	14.157	1.463	AT5G18670.1	BAM9	Inactive beta-amylase 9
isotig43917	3.24666	11.988	1.263	AT1G71120.1	GLIP6	GDSL esterase/lipase 6
isotig57719	3.24662	11.01	1.16	AT1G52870.2		Peroxisomal membrane 22 kDa (Mpv17/PMP22) family protein
isotig59950	3.24627	21.265	2.241	AT4G02050.1	STP7	Sugar transport protein 7
isotig10972	3.22822	40.708	4.344	AT2G30870.1	GSTF1	Glutathione S-transferase F10
isotig51051	3.20972	29.846	3.226	AT4G37300.1	MEE59	maternal effect embryo arrest 59
isotig21811	3.20951	12.71	1.374	AT4G01220.1	MGP4	UDP-D-xylose:L-fucose alpha-1,3-D-xylosyltransferase MGP4
isotig61768	3.19688	11.994	1.308	AT1G12600.1	UTR4	UDP-galactose/UDP-glucose transporter 4
isotig51101	3.12073	40.708	4.68	AT4G20390.1		CASP-like protein 1B2
isotig60389	3.09458	10.054	1.177	AT3G19990.1		unknown protein
isotig39117	3.09423	24.245	2.839	AT2G33380.1	PXG3	Probable peroxygenase 3
isotig34105	3.07653	20.634	2.446	AT1G62340.1	SBT2.4	Subtilisin-like protease SBT2.4
isotig24357	3.06933	16.922	2.016	AT1G59870.1	ABCG36	ABC transporter G family member 36
isotig63020	3.0328	31.582	3.859	AT2G28680.1		RmlC-like cupins superfamily protein
isotig23794	2.9904	21.727	2.734	AT5G10240.1	ASN3	Asparagine synthetase
isotig38943	2.98322	11.371	1.438	AT3G15290.1		3-hydroxyacyl-CoA dehydrogenase family protein
isotig95742	2.98308	26.195	3.313	AT1G54250.1	NRPB8A	DNA-directed RNA polymerases II and V subunit 8A
isotig43037	2.97501	20.199	2.569	AT2G39450.1	MTP11	Metal tolerance protein 11
isotig80932	2.96729	199.646	25.528	AT3G60720.1	CRRSP15	Cysteine-rich repeat secretory protein 15
isotig67595	2.92461	19.369	2.551	AT1G80160.1		Lactoylglutathione lyase / glyoxalase I family protein
isotig73861	2.9246	11.928	1.571	AT2G15220.1		Plant basic secretory protein (BSP) family protein
isotig37831	2.92446	12.519	1.649	AT5G45080.1	PP2A6	Protein PHLOEM PROTEIN 2-LIKE A6	carbohydrate metabolic process
isotig74560	2.92438	18.136	2.389	AT1G80160.1		Lactoylglutathione lyase / glyoxalase I family protein
isotig32288	2.92424	19.288	2.541	AT1G65820.1		microsomal glutathione s-transferase, putative
isotig103149	2.92415	10.467	1.379	AT3G15353.1	MT3	metallothionein 3
isotig46863	2.92414	12.873	1.696	AT4G23340.1		2-oxoglutarate (2OG) and Fe(II)-dependent oxygenase superfamily protein
isotig43283	2.91146	30.682	4.078	AT1G80460.1	GLPK	Glycerol kinase	carbohydrate metabolic process
isotig60761	2.87873	11.768	1.6	AT2G23260.1	UGT84B1	UDP-glycosyltransferase 84B1
isotig39278	2.86925	130.815	17.903	AT2G47710.1		Adenine nucleotide alpha hydrolases-like superfamily protein
isotig64515	2.86315	11.467	1.576	AT4G39230.1		NmrA-like negative transcriptional regulator family protein
isotig21681	2.86275	13.035	1.792	AT5G10695.1		unknown protein
isotig78926	2.84498	128.934	17.945	AT5G62360.1		Plant invertase/pectin methylesterase inhibitor superfamily protein
isotig52160	2.83164	12.401	1.742	AT4G03290.1	CML6	Calmodulin-like protein 6
isotig82302	2.83134	12.797	1.798	AT2G32020.1		Acyl-CoA N-acyltransferases (NAT) superfamily protein
isotig71343	2.83128	10.519	1.478	AT3G10410.1	SCPL49	Serine carboxypeptidase-like 49
isotig82874	2.83117	12.888	1.811	AT4G03540.1		CASP-like protein 1C1
isotig83935	2.79881	19.874	2.856	AT3G24500.1	MBF1C	Multiprotein-bridging factor 1c
isotig22648	2.79867	14.57	2.094	AT3G32930.1		unknown protein
isotig10197	2.79784	401.544	57.743	AT3G60720.1	CRRSP15	Cysteine-rich repeat secretory protein 15
isotig43365	2.78213	10.49	1.525	AT5G46630.1	AP2M	AP-2 complex subunit mu
isotig43079	2.76327	33.322	4.908	AT1G11260.1	STP1	Sugar transport protein 1
isotig34427	2.73172	16.945	2.551	AT1G47980.1		unknown protein
isotig57427	2.73171	12.873	1.938	AT5G63090.2	LOB	Protein LATERAL ORGAN BOUNDARIES	pattern specification process
isotig112785	2.73154	18.218	2.743	AT5G11200.1	RH15	DEAD-box ATP-dependent RNA helicase 56
isotig97144	2.72191	158.51	24.026	AT3G60720.1	CRRSP15	Cysteine-rich repeat secretory protein 15
isotig65083	2.69703	21.127	3.258	AT5G48950.1	DHNAT2	1,4-dihydroxy-2-naphthoyl-CoA thioesterase 2
isotig61107	2.6796	10.584	1.652	AT3G02070.1		Cysteine proteinases superfamily protein
isotig47311	2.67904	14.858	2.32	AT1G06060.1		LisH and RanBPM domains containing protein
isotig62406	2.67157	20.56	3.227	AT5G17540.1		HXXXD-type acyl-transferase family protein
isotig28540	2.66172	10.403	1.644	AT5G06570.1	CXE15	Probable carboxylesterase 15
isotig75819	2.66144	15.437	2.44	AT1G14890.1		Plant invertase/pectin methylesterase inhibitor superfamily protein
isotig50440	2.66133	13.81	2.183	AT2G32090.1		Lactoylglutathione lyase / glyoxalase I family protein
isotig46283	2.66119	10.026	1.585	AT5G13220.1	TIFY9	Protein TIFY 9
isotig28665	2.58762	12.509	2.081	AT1G67090.1	RBCS-1A	Ribulose bisphosphate carboxylase small chain 1A, chloroplastic
isotig14005	2.58758	12.154	2.022	AT1G65910.1	anac28	NAC domain containing protein 28
isotig95527	2.58729	19.88	3.308	AT2G47300.2		ribonuclease Ps
isotig62352	2.57631	18.948	3.177	AT3G10640.1	VPS6.1	SNF7 family protein
isotig61471	2.55654	12.513	2.127	AT2G46225.1	ABIL1	Protein ABIL1
isotig42663	2.54331	14.917	2.559	AT2G26870.1	NPC2	Non-specific phospholipase C2
isotig59483	2.5097	10.177	1.787	AT3G07990.1	SCPL27	Serine carboxypeptidase-like 27
isotig46655	2.50944	12.225	2.147	AT2G05590.2		TLD-domain containing nucleolar protein
isotig62449	2.50937	10.391	1.825	AT2G40220.1	ABI4	Ethylene-responsive transcription factor ABI4
isotig67440	2.50934	10.778	1.893	AT5G13220.1	TIFY9	Protein TIFY 9
isotig79769	2.49471	332.07	58.918	AT3G62760.1	GSTF13	Glutathione S-transferase F13
isotig47907	2.46862	16.384	2.96	AT1G60710.1	ATB2	Probable aldo-keto reductase 4
isotig44087	2.46031	11.557	2.1	AT1G55535.1		unknown protein
isotig18659	2.45497	11.147	2.033	AT2G28470.1	BGAL8	Beta-galactosidase 8
isotig44443	2.4549	43.237	7.886	AT5G60530.1		late embryogenesis abundant protein-related / LEA protein-related
isotig33657	2.44784	17.481	3.204	AT5G17230.1	PSY1	Phytoene synthase, chloroplastic
isotig34960	2.44766	11.287	2.069	AT1G18490.1	PCO3	Plant cysteine oxidase 3
isotig67758	2.42722	10.23	1.902	AT5G66160.2	RMR1	Receptor homology region, transmembrane domain- and RING domain-containing protein 1
isotig13246	2.42717	10.703	1.99	AT5G59340.1	WOX2	WUSCHEL-related homeobox 2	pattern specification process
isotig68935	2.42708	10.826	2.013	AT4G12340.1		copper ion binding
isotig35976	2.42697	11.051	2.055	AT1G35180.1		TRAM, LAG1 and CLN8 (TLC) lipid-sensing domain containing protein
isotig39530	2.42666	15.167	2.821	AT4G19390.1		Uncharacterised protein family (UPF0114)
isotig61540	2.40959	11.365	2.139	AT3G15510.1	ATNAC2	NAC domain containing protein 2
isotig20656	2.40956	11.742	2.21	AT3G05210.1	ERCC1	DNA excision repair protein ERCC-1
isotig44937	2.40227	13.126	2.483	AT4G33510.1	DHS2	Phospho-2-dehydro-3-deoxyheptonate aldolase 2, chloroplastic
isotig85613	2.39842	44.445	8.43	AT5G56610.1		Phosphotyrosine protein phosphatases superfamily protein
isotig70393	2.38399	14.892	2.853	AT5G02020.1	SIS	Encodes a protein involved in salt tolerance, names SIS (Salt Induced Serine rich).
isotig60682	2.38396	12.475	2.39	AT1G05170.1	B3GALT2	Probable beta-1,3-galactosyltransferase 2
PUT-8701	2.38381	68.955	13.212	AT1G10950.1	TMN1	Transmembrane 9 superfamily member 1
isotig58173	2.36512	11.154	2.165	AT3G48990.1	AAE3	Oxalate--CoA ligase
isotig45951	2.36512	17.8	3.455	AT3G17940.1		Galactose mutarotase-like superfamily protein
isotig35435	2.35071	24.759	4.854	AT1G14510.1	AL7	PHD finger protein ALFIN-LIKE 7
isotig11521	2.34658	32.114	6.314	AT2G36190.1	CWINV4	Beta-fructofuranosidase, insoluble isoenzyme CWINV4	carbohydrate metabolic process
isotig60858	2.33964	12.376	2.445	AT3G05290.1	PNC1	Peroxisomal adenine nucleotide carrier 1
isotig37141	2.3396	10.103	1.996	AT2G19600.1	KEA4	K(+) efflux antiporter 4
isotig36103	2.3396	11.5	2.272	AT4G03290.1	CML6	Calmodulin-like protein 6
isotig76238	2.33958	12.416	2.453	AT5G44550.1		CASP-like protein 1B1
isotig85001	2.33953	14.101	2.786	AT1G23980.1	ATL47	RING-H2 finger protein ATL47
isotig65385	2.31695	11.002	2.208	AT1G52880.1	NAC18	NAC domain-containing protein 18
isotig27292	2.31679	15.131	3.037	AT3G52520.1		unknown protein
isotig32212	2.30289	19.876	4.028	AT1G53540.1	HSP17.6C	17.6 kDa class I heat shock protein 3
isotig45109	2.2936	13.414	2.736	AT4G26550.1		Got1/Sft2-like vescicle transport protein family
isotig59152	2.29332	10.186	2.078	AT1G71980.1	RMR2	Receptor homology region, transmembrane domain- and RING domain-containing protein 2
isotig34607	2.27508	20.058	4.144	AT4G15120.1		VQ motif-containing protein
isotig70536	2.24637	10.211	2.152	AT1G56170.1	NFYC2	Nuclear transcription factor Y subunit C-2
PUT-45286	2.24631	14.476	3.051	AT1G11760.1	MED32	Mediator of RNA polymerase II transcription subunit 32
isotig96441	2.24627	10.68	2.251	AT5G03860.1	MLS	Malate synthase
isotig53343	2.2462	13.602	2.867	AT5G56150.1	UBC3	Ubiquitin-conjugating enzyme E2 30
isotig34646	2.23389	166.103	35.311	AT4G01610.1		Cysteine proteinases superfamily protein
isotig71402	2.22209	169.285	36.283	AT4G11650.1	OSM34	Osmotin-like protein OSM34
isotig58586	2.222	18.223	3.906	AT2G39740.1		Nucleotidyltransferase family protein
isotig22528	2.2201	170.673	36.631	AT3G21720.1	ICL	Isocitrate lyase
isotig44479	2.21986	44.591	9.572	AT5G48540.1	CRRSP55	Cysteine-rich repeat secretory protein 55
isotig45357	2.20472	15.632	3.391	AT5G64460.2		Phosphoglycerate mutase-like protein 1
isotig66183	2.20238	53.42	11.607	AT1G65690.1		Late embryogenesis abundant (LEA) hydroxyproline-rich glycoprotein family
isotig47339	2.18747	13.319	2.924	AT3G56360.1		unknown protein
isotig77412	2.1874	39.322	8.633	AT3G28210.1	SAP12	Zinc finger AN1 domain-containing stress-associated protein 12
isotig62053	2.1872	10.124	2.223	AT2G45120.1	ZAT4	Zinc finger protein ZAT4
isotig98806	2.17231	21.469	4.763	AT1G03880.1	CRB	12S seed storage protein CRB
isotig65643	2.17221	10.123	2.246	AT3G04070.2	anac47	NAC domain containing protein 47
isotig46201	2.16147	15.998	3.576	AT1G80160.1		Lactoylglutathione lyase / glyoxalase I family protein
isotig60588	2.16143	12.365	2.764	AT5G13750.1	ZIFL1	Protein ZINC INDUCED FACILITATOR-LIKE 1
isotig65326	2.15886	41.7	9.338	AT4G14465.1	AHL2	AT-hook motif nuclear-localized protein 20
isotig11185	2.15845	61.233	13.716	AT5G03860.1	MLS	Malate synthase
isotig73769	2.14704	10.568	2.386	AT1G73560.1		Bifunctional inhibitor/lipid-transfer protein/seed storage 2S albumin superfamily protein
isotig60164	2.14679	15.154	3.422	AT1G66200.1	GLN1-2	Glutamine synthetase cytosolic isozyme 1-2
isotig62033	2.14675	11.797	2.664	AT1G17160.1		pfkB-like carbohydrate kinase family protein
isotig68163	2.14675	17.66	3.988	AT1G80920.1	ATJ8	Chaperone protein dnaJ 8, chloroplastic
isotig14360	2.13856	60.553	13.752	AT1G67090.1	RBCS-1A	Ribulose bisphosphate carboxylase small chain 1A, chloroplastic
isotig55937	2.12952	56.661	12.949	AT1G28330.1	DYL1	dormancy-associated protein-like 1
isotig71269	2.12951	115.846	26.475	AT1G19530.1		unknown protein
isotig45520	2.12603	10.795	2.473	AT1G30040.1	GA2OX2	Gibberellin 2-beta-dioxygenase 2
isotig65847	2.12599	12.401	2.841	AT3G16720.1	ATL2	RING-H2 finger protein ATL2
isotig92299	2.12594	23.029	5.276	AT4G28520.1	CRC	12S seed storage protein CRC
isotig44065	2.12593	14.5	3.322	AT1G22160.1		Protein of unknown function (DUF581)
isotig16751	2.11505	67.948	15.685	AT1G68300.1		Adenine nucleotide alpha hydrolases-like superfamily protein
isotig76371	2.09446	14.059	3.292	AT1G23980.1	ATL47	RING-H2 finger protein ATL47
isotig16061	2.09432	15.77	3.693	AT1G71980.1	RMR2	Receptor homology region, transmembrane domain- and RING domain-containing protein 2
isotig44011	2.09429	17.64	4.131	AT4G10080.1		unknown protein
isotig16039	2.09426	23.733	5.558	AT5G65010.1	ASN2	Asparagine synthetase
isotig86903	2.09424	16.384	3.837	AT3G44190.1		FAD/NAD(P)-binding oxidoreductase family protein
isotig77628	2.09417	21.507	5.037	AT4G27670.1	HSP25.3	25.3 kDa heat shock protein, chloroplastic
isotig49031	2.09408	13.765	3.224	AT2G16790.1		P-loop containing nucleoside triphosphate hydrolases superfamily protein	carbohydrate metabolic process
isotig62648	2.07641	17.583	4.169	AT1G22170.1		Phosphoglycerate mutase family protein
isotig42528	2.07136	10.713	2.549	AT1G47240.1	NRAMP2	Metal transporter Nramp2
isotig64069	2.07128	14.978	3.564	AT3G10620.1	NUDT26	Nudix hydrolase 26, chloroplastic
isotig62505	2.07124	13.511	3.215	AT5G55560.1	WNK11	Probable serine/threonine-protein kinase WNK11
isotig58836	2.07119	19.751	4.7	AT2G26800.2	HMGCL	Hydroxymethylglutaryl-CoA lyase, mitochondrial
isotig63842	2.06219	10.666	2.554	AT4G27700.1		Rhodanese-like domain-containing protein 14, chloroplastic
isotig81285	2.06186	18.442	4.417	AT4G11650.1	OSM34	Osmotin-like protein OSM34
isotig10645	2.06185	51.618	12.363	AT3G42790.1	AL3	PHD finger protein ALFIN-LIKE 3
isotig83170	2.05908	86.886	20.85	AT1G80160.1		Lactoylglutathione lyase / glyoxalase I family protein
isotig44805	2.05379	15.109	3.639	AT4G26570.1	CBL3	Calcineurin B-like protein 3
isotig59949	2.05362	12.417	2.991	AT1G52640.1		Pentatricopeptide repeat-containing protein At1g52640, mitochondrial
isotig31557	2.04635	47.126	11.409	AT5G57060.1		FUNCTIONS IN: molecular_function unknown
isotig61987	2.04004	10.923	2.656	AT3G18380.1	SHH2	Protein SAWADEE HOMEODOMAIN HOMOLOG 2
isotig96026	2.03999	13.863	3.371	AT2G05630.1	ATG8D	Autophagy-related protein 8d
isotig30384	2.03993	14.689	3.572	AT2G42130.4	PAP13	Probable plastid-lipid-associated protein 13, chloroplastic
isotig67078	2.0399	15.067	3.664	AT3G48080.1	EDS1B	Protein EDS1B
isotig105742	2.03977	19.897	4.839	AT5G64390.1	HEN4	RNA-binding KH domain-containing protein
isotig69997	2.03973	17.339	4.217	AT5G51010.1		Rubredoxin-like superfamily protein
isotig82844	2.03963	11.183	2.72	AT1G56220.1		Dormancy/auxin associated family protein
isotig58039	2.03297	20.049	4.899	AT1G70160.1		unknown protein
isotig49121	2.02395	19.859	4.883	AT2G17880.1		Chaperone DnaJ-domain superfamily protein
isotig46973	2.02385	13.416	3.299	AT1G44920.1		unknown protein
isotig19580	2.01949	28.247	6.967	AT1G18490.1	PCO3	Plant cysteine oxidase 3
isotig75864	2.0149	826.864	204.592	AT3G12490.2	CYS6	Cysteine proteinase inhibitor 6
isotig48689	2.01208	10.556	2.617	AT4G17670.1		Protein of unknown function (DUF581)
isotig78031	2.01173	13.832	3.43	AT2G24390.1		AIG2-like (avirulence induced gene) family protein
isotig46397	2.00844	41.848	10.401	AT2G01850.1	XTH27	Probable xyloglucan endotransglucosylase/hydrolase protein 27	cell wall organization; carbohydrate metabolic process

## Sheet: E3DOxE3SU Down
Additional file 4: Differentially expressed transcripts (DETs), with a fold-change higher than 2 and a RPKM value over 10, between consecutive developmental stages during embryo development.
Only DETs with positive matches against TAIR database have been included. GO enrichment analysis for each comparison is also shown.
Down-regulated transcripts in the pairwise comparison E3DO/E3SU (27% were annotated)										GO enrichment (AgriGO)
Transcript ID	FC	E3DO (RPKM)	E3SU (RPKM)	At locus	At name	At annotation		GO term	Ontology	Description	Number in input list	Number in BG/Ref	p-value	FDR
isotig37744	-99	0	21.49	AT3G18800.1		unknown protein		GO:0006869	P	lipid transport	7	74	3.8e-09	9e-07
isotig53069	-99	0	10.216	AT5G25360.1		unknown protein		GO:0010876	P	lipid localization	7	79	6.1e-09	9e-07
isotig91606	-99	0	12.286	AT5G59320.1	LTP3	Non-specific lipid-transfer protein 3		GO:0009415	P	response to water	9	215	3.3e-08	3.3e-06
isotig97372	-99	0	11.458	AT2G43980.1	ITPK4	Inositol 1,3,4-trisphosphate 5/6-kinase 4		GO:0009414	P	response to water deprivation	8	211	3.9e-07	2.9e-05
isotig107128	-99	0	10.197	AT3G44670.1		Disease resistance protein (TIR-NBS-LRR class) family		GO:0034728	P	nucleosome organization	6	121	2.3e-06	0.00011
isotig113515	-99	0	14.838	AT1G19600.1		pfkB-like carbohydrate kinase family protein		GO:0006334	P	nucleosome assembly	6	121	2.3e-06	0.00011
isotig113995	-99	0	19.992	AT3G53840.1	WAKL15	Wall-associated receptor kinase-like 15		GO:0031497	P	chromatin assembly	6	129	3.3e-06	0.00013
isotig115318	-99	0	15.118	AT5G26340.1	STP13	Sugar transport protein 13		GO:0065004	P	protein-DNA complex assembly	6	131	3.6e-06	0.00013
isotig116010	-99	0	12.732	AT3G25510.1		disease resistance protein (TIR-NBS-LRR class), putative		GO:0006323	P	DNA packaging	6	136	4.4e-06	0.00015
PUT-1919	-99	0	12.204	AT4G03210.1	XTH9	Xyloglucan endotransglucosylase/hydrolase protein 9		GO:0006333	P	chromatin assembly or disassembly	6	148	7.2e-06	0.00021
PUT-6583	-99	0	11.569	AT1G55060.1	UBQ12	Polyubiquitin 12		GO:0006325	P	chromatin organization	7	270	2.4e-05	0.00064
PUT-10084	-99	0	12.661	AT4G23160.1	CRK8	cysteine-rich RLK (RECEPTOR-like protein kinase) 8		GO:0071103	P	DNA conformation change	6	187	2.7e-05	0.00067
PUT-31954	-99	0	12.155	AT4G12700.1		unknown protein		GO:0051276	P	chromosome organization	7	329	8.1e-05	0.0019
PUT-55550	-99	0	11.643	ATCG00810.1	RPL22	50S ribosomal protein L22, chloroplastic		GO:0034622	P	cellular macromolecular complex assembly	6	298	0.00034	0.0072
PUT-73208	-99	0	14.388	AT1G26460.1		Pentatricopeptide repeat-containing protein At1g26460, mitochondrial		GO:0034621	P	cellular macromolecular complex subunit organization	6	320	0.00049	0.0098
isotig21424	-6.32274	0.797	63.796	AT5G59320.1	LTP3	Non-specific lipid-transfer protein 3		GO:0065003	P	macromolecular complex assembly	6	357	0.00086	0.016
isotig37986	-5.16272	1.673	59.928	AT5G59320.1	LTP3	Non-specific lipid-transfer protein 3		GO:0033036	P	macromolecule localization	7	511	0.0011	0.019
isotig51467	-5.07484	0.79	26.626	AT1G53390.1	ABCG24	ABC transporter G family member 24		GO:0043933	P	macromolecular complex subunit organization	6	380	0.0012	0.02
isotig94531	-4.24569	1.021	19.369	AT5G59320.1	LTP3	Non-specific lipid-transfer protein 3		GO:0009737	P	response to abscisic acid stimulus	6	409	0.0017	0.026
isotig23832	-3.88202	0.71	10.468	AT1G61870.1	PPR336	Pentatricopeptide repeat-containing protein At1g61870, mitochondrial		GO:0044085	P	cellular component biogenesis	8	703	0.0016	0.026
isotig65699	-3.66112	1.07	13.536	AT5G55350.1	AT4	Probable long-chain-alcohol O-fatty-acyltransferase 4		GO:0022607	P	cellular component assembly	6	447	0.0027	0.038
isotig15429	-3.55505	8.934	105.008	AT2G02850.1	ARPN	Basic blue protein		GO:0006996	P	organelle organization	8	805	0.0037	0.048
isotig71508	-3.39714	1.407	14.823	AT2G30420.1	ETC2	MYB-like transcription factor ETC2		GO:0009725	P	response to hormone stimulus	9	981	0.0037	0.048
isotig65991	-3.30808	2.754	27.277	AT3G12955.1		SAUR-like auxin-responsive protein family		GO:0008289	F	lipid binding	8	161	5e-08	5.2e-06
isotig71952	-3.29813	2.139	21.04	AT1G07660.1		Histone H4		GO:0000786	C	nucleosome	5	65	1.8e-06	0.00016
isotig98723	-3.24577	1.128	10.7	AT4G27090.1	RPL14B	60S ribosomal protein L14-2		GO:0032993	C	protein-DNA complex	5	70	2.6e-06	0.00016
isotig76048	-2.98219	1.559	12.319	AT5G61900.1	BON1	Protein BONZAI 1		GO:0000785	C	chromatin	5	110	2.4e-05	0.00095
isotig71173	-2.98214	1.392	10.999	AT2G45360.1		Protein of unknown function (DUF1442)		GO:0030312	C	external encapsulating structure	9	564	7.9e-05	0.0024
isotig85245	-2.95029	2.783	21.51	AT3G09890.1		Ankyrin repeat family protein		GO:0044427	C	chromosomal part	5	171	0.00019	0.0046
isotig80110	-2.88328	1.684	12.425	AT3G21510.1	AHP1	Histidine-containing phosphotransfer protein 1		GO:0005694	C	chromosome	5	232	0.00076	0.015
isotig55709	-2.88324	1.55	11.436	AT3G04220.1		Disease resistance protein (TIR-NBS-LRR class) family		GO:0005618	C	cell wall	7	547	0.0016	0.028
isotig78457	-2.88287	1.611	11.883	AT2G02850.1	ARPN	Basic blue protein
isotig110440	-2.8826	2.084	15.369	AT3G44400.1		Disease resistance protein (TIR-NBS-LRR class) family
isotig59126	-2.84108	1.637	11.73	AT5G03870.1		Glutaredoxin family protein
isotig46521	-2.77601	3.961	27.131	AT1G06990.1		GDSL esterase/lipase At1g06990
isotig68696	-2.77595	2.561	17.541	AT2G30860.1	GSTF9	Glutathione S-transferase F9
isotig101640	-2.66079	2.477	15.664	AT2G30942.1		Protein of unknown function (DUF3317)
PUT-14243	-2.66057	2.67	16.882	AT3G08690.1	UBC11	Ubiquitin-conjugating enzyme E2 11
PUT-8209	-2.66039	3.068	19.396	AT1G64230.1	UBC28	Ubiquitin-conjugating enzyme E2 28
isotig59061	-2.63012	2.605	16.127	AT1G70210.1	CYCD1-1	Cyclin-D1-1
isotig59371	-2.54371	15.096	88.023	AT5G09970.1	CYP78A7	Cytochrome P450 78A7
isotig62643	-2.52029	3.988	22.879	AT5G19530.1	ACL5	Thermospermine synthase ACAULIS5
isotig50623	-2.491	1.837	10.327	AT5G06710.1	HAT14	Homeobox-leucine zipper protein HAT14
isotig52925	-2.49074	2.615	14.698	AT1G01940.1	CYP18-1	Peptidyl-prolyl cis-trans isomerase CYP18-1
isotig102529	-2.49055	3.828	21.513	AT4G14147.1	ARPC4	Actin-related protein 2/3 complex subunit 4
isotig70110	-2.46811	2.682	14.84	AT1G06760.1		Histone H1.1
isotig67696	-2.46788	2.399	13.272	AT2G04240.1	XERICO	Probable E3 ubiquitin-protein ligase XERICO
isotig33564	-2.46048	2.637	14.514	AT3G10050.1	OMR1	Threonine dehydratase biosynthetic, chloroplastic
isotig50591	-2.45413	3.743	20.511	AT1G06760.1		Histone H1.1
isotig112078	-2.39777	2.538	13.375	AT3G61620.1	RRP41	3'-5'-exoribonuclease family protein
isotig113074	-2.39768	2.849	15.013	AT3G20740.1	FIE	Polycomb group protein FERTILIZATION-INDEPENDENT ENDOSPERM
isotig93181	-2.39765	2.045	10.776	AT4G11120.1	EFTS	Elongation factor Ts, mitochondrial
PUT-61383	-2.39749	3.262	17.187	ATCG00670.1	CLPP1	plastid-encoded CLP P
isotig49156	-2.31273	9.31	46.254	AT1G73580.1		Calcium-dependent lipid-binding (CaLB domain) family protein
isotig69117	-2.30585	8.353	41.302	AT5G22880.1	H2B	Histone H2B.10
isotig31704	-2.29795	5.752	28.286	AT1G80120.1		Protein LURP-one-related 5
isotig73404	-2.29775	2.214	10.886	AT4G24130.1		Protein of unknown function, DUF538
isotig51059	-2.24553	119.246	565.477	AT5G59320.1	LTP3	Non-specific lipid-transfer protein 3
isotig42265	-2.24548	3.697	17.531	AT5G41040.1	HHT1	Omega-hydroxypalmitate O-feruloyl transferase
isotig62866	-2.22233	3.121	14.564	AT2G21990.1		Protein of unknown function, DUF617
isotig45589	-2.19101	5.337	24.37	AT2G12646.1		PLATZ transcription factor family protein
PUT-33583	-2.19099	8.255	37.694	AT1G18540.1	RPL6A	60S ribosomal protein L6-1
isotig66233	-2.18568	22.631	102.958	AT4G29270.1		HAD superfamily, subfamily IIIB acid phosphatase
isotig62858	-2.17505	6.242	28.189	AT3G03130.1		unknown protein
isotig29500	-2.11488	2.766	11.981	AT3G54090.1	FLN1	Fructokinase-like 1, chloroplastic
isotig113410	-2.07586	2.783	11.733	AT2G36620.1	RPL24A	60S ribosomal protein L24-1
isotig112399	-2.07586	2.621	11.05	AT5G45200.1		Disease resistance protein (TIR-NBS-LRR class) family
isotig106488	-2.07555	6.394	26.951	AT5G64640.1	PME64	Probable pectinesterase/pectinesterase inhibitor 64
isotig30524	-2.07535	2.569	10.827	AT2G45600.1	CXE8	Probable carboxylesterase 8
isotig37536	-2.06048	33.401	139.324	AT2G18050.1	HIS1-3	histone H1-3
isotig87650	-2.04563	423.194	1747.17	AT5G59320.1	LTP3	Non-specific lipid-transfer protein 3
isotig66237	-2.01417	3.317	13.399	AT3G06590.1	BHLH148	Transcription factor bHLH148
isotig70377	-2.01406	4.058	16.391	AT5G62850.1	SWEET5	Bidirectional sugar transporter SWEET5
isotig70025	-2.00184	3.337	13.365	AT2G18050.1	HIS1-3	histone H1-3
isotig51083	-2.00163	7.289	29.189	AT5G55450.1		Bifunctional inhibitor/lipid-transfer protein/seed storage 2S albumin superfamily protein
isotig82182	-2.00161	8.491	34.002	AT1G09200.1	HTR2	Histone H3.2
isotig47519	-2.00142	2.544	10.186	AT2G29210.1		splicing factor PWI domain-containing protein
