# Supplementary material for: Transcript profiling for early stages during embryo development in Scots pine
Source: BMC Plant Biol. 2016 Nov 18;16:255. doi: 10.1186/s12870-016-0939-5 (PMC5116219; doi:10.1186/s12870-016-0939-5)
Supplement: Additional file 10: — Differentially expressed transcription factors (FC > 2; RPKM > 10), between consecutive developmental stages during embryo development. Up- and down-regulated TFs from each pairwise comparison, as well as the list and frequency of the TF families detected, are presented in this file. Transcript name (Transcript ID), fold-change (FC), expression values at each embryo developmental stage (RPKM), TF family and the best match against TAIR database (At locus ID, At name, At annotation) are indicated. TFs GO annotated for developmental biological process are coloured in red in the up-regulated TF lists and in green in the down-regulated TF list for each comparison. (XLSX 131 kb) [file 12870_2016_939_MOESM10_ESM.xlsx]

## Sheet: E1xE2 Up
Additional file 5: Differentially expressed transcription factors (TFs), with a fold change higher than 2 and a RPKM value over 10, between consecutive developmental stages during embryo development.
The list and frequency of the TF families detected are also shown.
Up-regulated transcripts in E1/E2. TFs related to developmental process are highlighted in red color.									List TF families
TF ID	FC	E1 (RPKM)	E2 (RPKM)	TF family	At locus	At name	At annotation		TF family	Frequency
isotig81045	99	53.796	0	bHLH	NA	#N/A	#N/A		bHLH	18
isotig67208	99	25.293	0	LOB	AT1G67100.1	LBD40	LOB domain-containing protein 40		FAR1	14
isotig68230	99	18.994	0	HB	AT3G01470.1	HAT5	Homeobox-leucine zipper protein HAT5		HB	8
isotig66368	99	17.897	0	FAR1	AT4G26790.1		GDSL esterase/lipase At4g26790		TRAF	8
isotig53569	99	17.502	0	HB	AT3G18010.1	WOX1	WUSCHEL-related homeobox 1		NAC	8
isotig77535	99	16.728	0	TRAF	NA	#N/A	#N/A		SNF2	8
PUT-3993	99	16.545	0	C3H	AT2G20280.1		Zinc finger CCCH domain-containing protein 21		MYB-related	8
isotig61797	99	16.241	0	bHLH	AT3G51990.1		Serine/threonine-protein kinase-like protein At3g51990		WRKY	6
isotig71203	99	15.678	0	AP2-EREBP	AT4G17500.1	ERF1A	Ethylene-responsive transcription factor 1A		MADS	6
isotig87266	99	15.587	0	HB	AT3G60390.1	HAT3	Homeobox-leucine zipper protein HAT3		AP2-EREBP	5
isotig72228	99	15.109	0	LOB	AT3G58190.1	LBD29	LOB domain-containing protein 29		GRAS	5
isotig56713	99	13.764	0	SET	AT5G58140.2	PHOT2	Phototropin-2		SET	4
PUT-42387	99	13.763	0	GRAS	AT2G37650.1	SCL9	Scarecrow-like protein 9		G2-like	4
isotig60430	99	11.916	0	bHLH	AT3G23330.1	PCMP-H32	Putative pentatricopeptide repeat-containing protein At3g23330		Orphans	4
isotig110588	99	11.804	0	NAC	AT4G31850.1	PGR3	Pentatricopeptide repeat-containing protein At4g31850, chloroplastic		C2H2	4
isotig95662	99	11.787	0	bHLH	AT2G27230.1	LHW	Transcription factor LHW		MYB	4
isotig80089	99	11.548	0	LOB	AT1G67100.1	LBD40	LOB domain-containing protein 40		LOB	3
isotig74102	99	11.54	0	FAR1	AT1G23800.1	ALDH2B7	Aldehyde dehydrogenase family 2 member B7, mitochondrial		C3H	3
isotig98751	99	11.056	0	NAC	AT3G07290.1		Pentatricopeptide repeat-containing protein At3g07290, mitochondrial		CCAAT	3
isotig44369	99	10.791	0	bHLH	AT4G02750.1	PCMP-H24	Pentatricopeptide repeat-containing protein At4g02750		bZIP	3
isotig90693	99	10.765	0	CCAAT	AT3G54560.1	H2AV	Histone H2A variant 1		C2C2-Dof	3
isotig39153	99	10.038	0	bHLH	AT1G66880.1		Protein kinase superfamily protein		BSD	2
isotig62398	5.26899	23.598	0.612	FAR1	AT1G65730.1	YSL7	Probable metal-nicotianamine transporter YSL7		PHD	2
isotig48941	5.04918	57.015	1.722	FAR1	AT1G71830.1	SERK1	Somatic embryogenesis receptor kinase 1		PLATZ	2
isotig69613	4.98336	29.387	0.929	NAC	AT1G68620.1	CXE6	Probable carboxylesterase 6		AUX/IAA	2
isotig58389	4.85771	37.49	1.293	FAR1	AT5G07180.1	ERL2	LRR receptor-like serine/threonine-protein kinase ERL2		Trihelix	1
isotig68682	4.44354	19.409	0.892	SNF2	AT1G49230.1	ATL78	RING-H2 finger protein ATL78		SRS	1
isotig43729	4.42671	47.207	2.195	WRKY	AT5G07990.1	TT7	Flavonoid 3'-monooxygenase		Tify	1
isotig61833	4.37679	12.195	0.587	WRKY	AT5G55090.1	MAPKKK15	mitogen-activated protein kinase kinase kinase 15		OFP	1
isotig70536	4.33398	97.209	4.82	CCAAT	AT1G56170.1	NFYC2	Nuclear transcription factor Y subunit C-2		GeBP	1
isotig34249	4.30522	11.763	0.595	MYB-related	AT5G18980.1		ARM repeat superfamily protein		ABI3VP1	1
isotig36029	4.29102	93.73	4.788	G2-like	AT3G03980.1		NAD(P)-binding Rossmann-fold superfamily protein		RWP-RK	1
isotig38609	4.23147	27.2	1.448	BSD	AT1G69040.1	ACR4	ACT domain-containing protein ACR4		SWI/SNF-SWI3	1
isotig61826	4.23108	11.155	0.594	NAC	AT3G48700.1	CXE13	Probable carboxylesterase 13		C2C2-GATA	1
isotig64300	4.15427	12.375	0.695	Trihelix	AT1G76880.1		Duplicated homeodomain-like superfamily protein		CAMTA	1
isotig52465	4.15327	19.555	1.099	MYB-related	AT1G05260.1	PER3	Peroxidase 3			147
isotig59039	4.09171	31.611	1.854	PHD	AT3G61740.1	ATX3	Histone-lysine N-methyltransferase ATX3
isotig70644	4.0717	16.294	0.969	bZIP	AT4G18690.1		unknown protein
isotig61465	4.01699	75.249	4.648	Orphans	AT5G66460.1	MAN7	Mannan endo-1,4-beta-mannosidase 7
isotig70940	3.98366	46.447	2.936	bHLH	NA	#N/A	#N/A
isotig60458	3.98333	24.958	1.578	C2H2	AT1G51220.1	WIP5	Zinc finger protein WIP5
isotig47353	3.89041	24.899	1.679	MYB	AT5G63850.1	AAP4	Amino acid permease 4
isotig66107	3.89021	11.521	0.777	FAR1	AT3G51680.1	SDR2A	Short-chain dehydrogenase reductase 2a
isotig66166	3.89001	23.113	1.559	MYB-related	AT4G21960.1	PER42	Peroxidase 42
isotig65883	3.86372	445.949	30.633	bHLH	AT4G26610.1	D6PKL1	Serine/threonine-protein kinase D6PKL1
isotig26481	3.84173	31.17	2.174	SNF2	AT1G53820.1	ATL60	RING-H2 finger protein ATL60
isotig61898	3.74898	39.716	2.954	FAR1	AT1G35710.1		Probable leucine-rich repeat receptor-like protein kinase At1g35710
isotig44842	3.62786	15.292	1.237	SRS	AT5G12330.2	LRP1	Protein LATERAL ROOT PRIMORDIUM 1
isotig69866	3.6272	23.255	1.882	AP2-EREBP	AT1G19210.1	ERF017	Ethylene-responsive transcription factor ERF017
isotig28522	3.61904	122.291	9.953	C2C2-Dof	AT1G60710.1	ATB2	Probable aldo-keto reductase 4
isotig71328	3.56872	11.747	0.99	FAR1	AT3G48000.1	ALDH2B4	Aldehyde dehydrogenase family 2 member B4, mitochondrial
isotig81252	3.56865	14.333	1.208	TRAF	ATMG00810.1	ORF24B	Uncharacterized mitochondrial protein AtMg00810
isotig39138	3.56862	46.261	3.899	C2C2-Dof	AT5G39660.1	CDF2	Cyclic dof factor 2
isotig26445	3.56828	12.123	1.022	TRAF	NA	#N/A	#N/A
isotig59598	3.51601	38.873	3.398	HB	AT1G69780.1	ATHB-13	Homeobox-leucine zipper protein ATHB-13
isotig62113	3.48631	20.15	1.798	PLATZ	AT1G21000.1		PLATZ transcription factor family protein
isotig14954	3.44256	17.428	1.603	GRAS	AT3G03450.1	RGL2	DELLA protein RGL2
isotig44385	3.41734	196.228	18.367	AP2-EREBP	AT1G50640.1	ERF3	Ethylene-responsive transcription factor 3
isotig44609	3.37566	12.445	1.199	bZIP	AT2G25520.1		Probable sugar phosphate/phosphate translocator At2g25520
isotig38889	3.37555	12.745	1.228	AUX/IAA	AT4G40080.1		Putative clathrin assembly protein At4g40080
isotig66237	3.33411	39.472	3.914	bHLH	AT3G06590.1	BHLH148	Transcription factor bHLH148
isotig72491	3.28652	229.79	23.55	bHLH	AT3G58850.1	PAR2	Transcription factor PAR2
isotig61680	3.26379	39.15	4.076	HB	AT3G01470.1	HAT5	Homeobox-leucine zipper protein HAT5
isotig29572	3.24681	19.944	2.101	bHLH	AT2G42280.1	BHLH130	Transcription factor bHLH130
isotig64134	3.23132	12.913	1.375	G2-like	AT3G46640.1	LUX	Transcription factor LUX
isotig59974	3.1926	18.404	2.013	MADS	AT3G57230.1	AGL16	Agamous-like MADS-box protein AGL16
isotig33091	3.17635	26.108	2.888	GRAS	AT1G14920.1	GAI	DELLA protein GAI
isotig97350	3.15351	13.721	1.542	WRKY	AT3G44400.1		Disease resistance protein (TIR-NBS-LRR class) family
isotig39479	3.15317	10.275	1.155	C3H	AT2G21660.1	RBG7	Glycine-rich RNA-binding protein 7
isotig42717	3.13013	19.2	2.193	bHLH	AT2G24370.1		Protein kinase protein with adenine nucleotide alpha hydrolases-like domain
isotig48305	3.10695	51.866	6.02	BSD	AT1G03350.1		BSD domain-containing protein
isotig27037	3.07104	14.11	1.679	HB	AT2G35060.1	POT11	Potassium transporter 11
isotig31300	3.07063	14.274	1.699	MYB	AT2G47460.1	MYB12	Transcription factor MYB12
isotig42407	3.03514	64.496	7.868	MADS	AT3G53810.1	LECRK42	L-type lectin-domain containing receptor kinase IV.2
isotig91376	2.98398	10.926	1.381	TRAF	AT1G07700.1		Thioredoxin-like 4, chloroplastic
isotig57562	2.98354	15.075	1.906	WRKY	AT4G33300.1	ADR1-L1	Probable disease resistance protein At4g33300
isotig63257	2.98351	10.266	1.298	SET	AT3G20830.1	UCNL	Serine/threonine-protein kinase UCNL
isotig94533	2.92213	32.926	4.344	Tify	AT3G51030.1	TRX1	Thioredoxin H1
isotig65843	2.89056	11.331	1.528	OFP	AT2G30400.1	OFP2	Transcription repressor OFP2
isotig72150	2.89055	15.276	2.06	TRAF	ATMG00300.1	ORF145A	Uncharacterized mitochondrial protein AtMg00300
isotig25938	2.89045	12.917	1.742	WRKY	AT3G44670.1		Disease resistance protein (TIR-NBS-LRR class) family
isotig77619	2.89043	16.728	2.256	TRAF	NA	#N/A	#N/A
isotig44391	2.87976	39.429	5.357	GeBP	NA	#N/A	#N/A
isotig87807	2.83149	46.225	6.494	ABI3VP1	ATMG00810.1	ORF24B	Uncharacterized mitochondrial protein AtMg00810
isotig65479	2.80224	93.97	13.472	SNF2	AT1G53820.1	ATL60	RING-H2 finger protein ATL60
isotig66820	2.79061	11.223	1.622	C2H2	AT3G57480.1	SAP13	Zinc finger AN1 and C2H2 domain-containing stress-associated protein 13
isotig95403	2.79058	10.344	1.495	NAC	NA	#N/A	#N/A
isotig47907	2.77797	72.745	10.606	C2C2-Dof	AT1G60710.1	ATB2	Probable aldo-keto reductase 4
isotig47241	2.73851	19.661	2.946	SNF2	AT3G16720.1	ATL2	RING-H2 finger protein ATL2
isotig66791	2.72053	15.944	2.419	Orphans	AT5G58080.1	ARR18	response regulator 18
isotig65066	2.72052	28.836	4.375	bHLH	NA	#N/A	#N/A
isotig60767	2.72033	10.663	1.618	SET	AT3G20830.1	UCNL	Serine/threonine-protein kinase UCNL
isotig44837	2.69986	27.536	4.238	FAR1	AT1G71250.1		GDSL esterase/lipase At1g71250
isotig08348	2.69406	44.471	6.872	FAR1	AT1G34110.1		Probable LRR receptor-like serine/threonine-protein kinase At1g34110
isotig64424	2.69315	108.902	16.839	bHLH	AT3G58850.1	PAR2	Transcription factor PAR2
isotig22384	2.61276	454.527	74.309	WRKY	AT3G16240.1	TIP2-1	Aquaporin TIP2-1
isotig56444	2.60216	12.745	2.099	SNF2	AT3G12810.1	PIE1	Protein PHOTOPERIOD-INDEPENDENT EARLY FLOWERING 1
isotig68804	2.56876	10.804	1.821	GRAS	NA	#N/A	#N/A
isotig104752	2.56826	11.85	1.998	TRAF	NA	#N/A	#N/A
isotig43989	2.53194	53.023	9.168	MYB	AT1G26780.1	MYB117	myb domain protein 117
isotig38741	2.50694	12.38	2.178	NAC	AT1G61870.1	PPR336	Pentatricopeptide repeat-containing protein At1g61870, mitochondrial
isotig24949	2.49974	122.788	21.71	FAR1	AT3G24503.1	ALDH2C4	Aldehyde dehydrogenase family 2 member C4
isotig58396	2.48611	14.382	2.567	AUX/IAA	AT1G10580.1		Transducin/WD40 repeat-like superfamily protein
isotig56396	2.47374	34.251	6.166	MADS	AT3G51550.1	FER	Receptor-like protein kinase FERONIA
isotig76149	2.44301	12.186	2.241	FAR1	AT5G33406.1		hAT dimerisation domain-containing protein / transposase-related
isotig61074	2.44298	24.279	4.465	MADS	AT1G18750.1	AGL65	AGAMOUS-like 65
isotig60123	2.44292	16.595	3.052	PLATZ	AT1G32700.1		PLATZ transcription factor family protein
isotig56565	2.43291	21.88	4.052	GRAS	AT1G21450.1	SCL1	Scarecrow-like protein 1
isotig40387	2.42398	12.3	2.292	HB	AT1G52150.1	ATHB-15	Homeobox-leucine zipper protein ATHB-15
isotig58190	2.41684	11.182	2.094	G2-like	AT1G32240.1	KAN2	Probable transcription factor KAN2
isotig51147	2.39837	16.528	3.135	FAR1	AT3G17450.1		hAT dimerisation domain-containing protein
isotig65796	2.39826	12.051	2.286	bZIP	AT3G17611.1	ATRBL14	Uncharacterized protein At3g17611
isotig10683	2.38213	40.594	7.787	RWP-RK	AT3G44380.1		Late embryogenesis abundant (LEA) hydroxyproline-rich glycoprotein family
isotig58719	2.37601	18.454	3.555	C2H2	AT4G04885.1	PCFS4	Polyadenylation and cleavage factor homolog 4
isotig59562	2.36489	47.715	9.263	Orphans	AT5G66460.1	MAN7	Mannan endo-1,4-beta-mannosidase 7
isotig61477	2.36183	14.701	2.86	Orphans	AT1G06040.1	BBX24	B-box zinc finger protein 24
isotig59169	2.3411	56.658	11.182	AP2-EREBP	AT2G32830.1	PHT1-5	Probable inorganic phosphate transporter 1-5
isotig20209	2.31787	25.204	5.055	bHLH	AT1G78070.1		Transducin/WD40 repeat-like superfamily protein
isotig80315	2.30569	11.574	2.341	C3H	AT1G17070.1	STIPL1	Septin and tuftelin-interacting protein 1 homolog 1
isotig75058	2.30561	16.003	3.237	PHD	AT5G16680.1		RING/FYVE/PHD zinc finger superfamily protein
isotig59472	2.30559	14.228	2.878	MYB-related	AT1G19400.1		Erythronate-4-phosphate dehydrogenase family protein
isotig82050	2.3055	11.874	2.402	bHLH	AT2G27230.1	LHW	Transcription factor LHW
isotig60778	2.30544	16.011	3.239	bHLH	AT1G25390.1		Protein kinase superfamily protein
isotig50099	2.30543	24.785	5.014	C2H2	AT1G56300.1		Chaperone DnaJ-domain superfamily protein
isotig56953	2.30539	11.794	2.386	NAC	AT3G27320.1	CXE11	Probable carboxylesterase 11
isotig65383	2.30532	14.68	2.97	bHLH	AT2G16910.1	AMS	Transcription factor ABORTED MICROSPORES
isotig70911	2.30529	14.487	2.931	SNF2	AT2G16030.1		S-adenosyl-L-methionine-dependent methyltransferases superfamily protein
isotig62028	2.26359	20.091	4.184	SNF2	AT3G16720.1	ATL2	RING-H2 finger protein ATL2
isotig43525	2.25643	14.812	3.1	MYB-related	AT1G75180.1		Erythronate-4-phosphate dehydrogenase family protein
isotig102998	2.24656	43.801	9.23	FAR1	AT3G24503.1	ALDH2C4	Aldehyde dehydrogenase family 2 member C4
isotig50515	2.24644	24.295	5.12	MYB-related	AT1G05260.1	PER3	Peroxidase 3
isotig34358	2.24641	15.668	3.302	NAC	AT3G48700.1	CXE13	Probable carboxylesterase 13
isotig62715	2.20865	107.051	23.159	CCAAT	AT1G56170.1	NFYC2	Nuclear transcription factor Y subunit C-2
isotig38826	2.18502	13.019	2.863	MYB	AT4G18770.1	MYB98	Transcription factor MYB98
isotig39222	2.1535	15.594	3.505	HB	AT5G59340.1	WOX2	WUSCHEL-related homeobox 2
isotig57904	2.13447	59.881	13.638	SWI/SNF-SWI3	AT4G29720.1	PAO5	Probable polyamine oxidase 5
isotig57694	2.13042	23.81	5.438	C2C2-GATA	AT1G60420.1		Probable nucleoredoxin 1
isotig17398	2.12101	13.15	3.023	SNF2	AT5G12400.1		DNA binding
isotig47165	2.12087	16.872	3.879	SET	AT3G27580.1	D6PKL3	Serine/threonine-protein kinase D6PKL3
isotig88335	2.08308	38.867	9.173	MYB-related	AT5G40570.1		Surfeit locus protein 2 (SURF2)
isotig40637	2.08298	14.795	3.492	CAMTA	AT2G22300.1	CMTA3	Calmodulin-binding transcription activator 3
isotig74095	2.05517	238.646	57.423	MYB-related	AT2G46600.1	KIC	Calcium-binding protein KIC
isotig43985	2.05402	10.394	2.503	G2-like	AT3G46640.1	LUX	Transcription factor LUX
isotig59916	2.05402	10.394	2.503	AP2-EREBP	AT2G38940.1	PHT1-4	Inorganic phosphate transporter 1-4
isotig57984	2.05372	16.881	4.066	MADS	AT2G37710.1	LECRK41	L-type lectin-domain containing receptor kinase IV.1
isotig44973	2.03408	18.078	4.414	MADS	AT3G21630.1	CERK1	Chitin elicitor receptor kinase 1
isotig53075	2.01918	46.028	11.355	TRAF	ATMG00710.1	ORF120	Uncharacterized mitochondrial protein AtMg00710

## Sheet: E1xE2 Down
Additional file 5: Differentially expressed transcription factors (TFs), with a fold change higher than 2 and a RPKM value over 10, between consecutive developmental stages during embryo development.
The list and frequency of the TF families detected are also shown.
Down-regulated transcripts in E1/E2. TFs related to developmental process are highlighted in green color.									List TF families
TF ID	FC	E1 (RPKM)	E2 (RPKM)	TF family	At locus		At annotation		TF family	Frequency
isotig80065	-99	0	29.167	AP2-EREBP	AT1G74930.1	ERF018	Ethylene-responsive transcription factor ERF018		bHLH	15
isotig59752	-99	0	26.125	MYB	AT5G09220.1	AAP2	Amino acid permease 2		AP2-EREBP	11
isotig103328	-99	0	22.644	AP2-EREBP	AT3G14230.1	RAP2-2	Ethylene-responsive transcription factor RAP2-2		C3H	11
isotig50548	-99	0	15.689	AP2-EREBP	AT1G19210.1	ERF017	Ethylene-responsive transcription factor ERF017		C2H2	11
isotig34996	-99	0	15.404	AP2-EREBP	AT1G28360.1	ERF12	Ethylene-responsive transcription factor 12		PHD	7
isotig34304	-99	0	15.244	HB	AT1G52150.2	ATHB-15	Homeobox-leucine zipper protein ATHB-15		CCAAT	7
isotig71762	-99	0	15.057	PHD	AT1G51450.1	TRO	Protein TRAUCO		MYB-related	6
isotig61450	-99	0	14.836	MYB	AT5G65790.1	ATMYB68	myb domain protein 68		FAR1	6
isotig54723	-99	0	14.037	C3H	AT3G02830.1	ZFN1	Zinc finger CCCH domain-containing protein 33		MADS	6
isotig77537	-99	0	13.521	C2H2	AT4G36040.1	ATJ11	Chaperone protein dnaJ 11, chloroplastic		NAC	6
isotig64618	-99	0	12.787	DDT	AT4G37110.1		Zinc-finger domain of monoamine-oxidase A repressor R1		HB	5
isotig112889	-99	0	11.177	ABI3VP1	AT3G18990.1	VRN1	B3 domain-containing transcription factor VRN1		bZIP	5
isotig49943	-99	0	10.966	Orphans	AT5G36930.1		Disease resistance protein (TIR-NBS-LRR class) family		WRKY	5
isotig43707	-99	0	10.584	HSF	AT1G46264.1	HSFB4	Heat stress transcription factor B-4		MYB	4
isotig70361	-99	0	10.554	AP2-EREBP	AT5G21960.1	ERF016	Ethylene-responsive transcription factor ERF016		ABI3/VP1	4
isotig39945	-5.56931	0.251	11.918	ABI3/VP1	AT3G24650.1	ABI3	B3 domain-containing transcription factor ABI3		Orphans	3
isotig12568	-5.47598	0.969	43.128	MYB	AT1G77380.1	AAP3	Amino acid permease 3		SBP	3
isotig37162	-4.92459	0.351	10.66	bHLH	AT3G24140.1	FAMA	Transcription factor FAMA		DDT	2
isotig58052	-4.92448	0.405	12.299	SBP	AT3G23770.1		O-Glycosyl hydrolases family 17 protein		PLATZ	2
isotig50309	-4.82423	1.011	28.641	MYB-related	AT2G46600.1	KIC	Calcium-binding protein KIC		C2C2-GATA	2
isotig60713	-4.82408	0.53	15.013	AP2-EREBP	AT2G41710.2		AP2-like ethylene-responsive transcription factor At2g41710		TRAF	2
isotig59087	-4.71568	0.46	12.087	bZIP	AT2G15730.1		P-loop containing nucleoside triphosphate hydrolases superfamily protein		mTERF	2
isotig28810	-4.57083	1.261	29.969	FAR1	AT1G71120.1	GLIP6	GDSL esterase/lipase 6		CAMTA	2
isotig58584	-4.53934	0.866	20.137	C3H	AT5G14640.1	ASK5	Shaggy-related protein kinase epsilon		SET	2
isotig43417	-4.47708	0.506	11.269	WRKY	AT3G26330.1	CYP71B37	Cytochrome P450 71B37		Trihelix	2
isotig27501	-4.47587	1.376	30.619	MADS	AT4G31290.1		ChaC-like family protein		FHA	2
isotig38812	-4.33918	0.561	11.355	bHLH	AT3G59420.1	ACR4	Serine/threonine-protein kinase-like protein ACR4		ABI3VP1	1
isotig52572	-4.33862	1.19	24.077	bHLH	AT1G09200.1	HTR2	Histone H3.2		HSF	1
isotig16376	-4.2944	2.394	46.975	CCAAT	AT1G30500.1	NFYA7	Nuclear transcription factor Y subunit A-7		SNF2	1
isotig65095	-4.2652	0.721	13.864	SNF2	AT2G46160.1	ATL67	RING-H2 finger protein ATL67		G2-like	1
isotig70257	-4.22425	43.348	810.205	CCAAT	AT1G08880.1	HTA5	Probable histone H2AXa		ARF	1
isotig35426	-4.18029	7.937	143.896	PLATZ	AT2G42560.1		late embryogenesis abundant domain-containing protein / LEA domain-containing protein		DBP	1
isotig58903	-3.92392	0.904	13.721	C2C2-GATA	AT3G51080.1	GATA6	GATA transcription factor 6		CPP	1
isotig83975	-3.92386	1.217	18.471	bHLH	AT1G09200.1	HTR2	Histone H3.2		zf-HD	1
isotig65709	-3.92332	0.751	11.394	AP2-EREBP	AT3G15210.1	ERF4	Ethylene-responsive transcription factor 4		ARID	1
isotig23754	-3.90413	2.303	34.479	MADS	AT3G58690.1		Protein kinase superfamily protein		Alfin-like	1
isotig74593	-3.82372	1.058	14.981	C2H2	AT2G17880.1		Chaperone DnaJ-domain superfamily protein		ARR-B	1
isotig41301	-3.78853	0.799	11.041	MADS	AT1G53730.1	SRF6	Protein STRUBBELIG-RECEPTOR FAMILY 6		LUG	1
isotig59371	-3.77103	1.879	25.652	AP2-EREBP	AT5G09970.1	CYP78A7	Cytochrome P450 78A7		SWI/SNF-BAF60b	1
isotig55934	-3.71662	0.805	10.583	PHD	AT4G22140.1	EBS	PHD finger family protein / bromo-adjacent homology (BAH) domain-containing protein		GNAT	1
isotig93752	-3.60094	1.414	17.157	TRAF	NA	#N/A	#N/A		Total number:	147
isotig42335	-3.57076	1.854	22.03	CCAAT	AT1G30500.2	NFYA7	Nuclear transcription factor Y subunit A-7
isotig42551	-3.50828	1.75	19.913	SBP	AT2G01630.1		Glucan endo-1,3-beta-glucosidase 3
isotig48361	-3.47588	2.79	31.042	Orphans	AT1G59940.1	ARR3	Two-component response regulator ARR3
isotig28658	-3.35906	2.907	29.828	MADS	AT2G28930.1	APK1B	Protein kinase APK1B, chloroplastic
isotig69379	-3.33848	1.82	18.41	G2-like	AT2G40260.1		Homeodomain-like superfamily protein
isotig63058	-3.33836	3.16	31.962	AP2-EREBP	AT2G40220.1	ABI4	Ethylene-responsive transcription factor ABI4
isotig79613	-3.33831	1.147	11.601	C2H2	AT2G17880.1		Chaperone DnaJ-domain superfamily protein
isotig47939	-3.33825	1.652	16.708	NAC	AT1G52880.1	NAC018	NAC domain-containing protein 18
isotig58544	-3.3021	1.722	16.985	FAR1	AT5G11300.1	CYCA2-2	Cyclin-A2-2
isotig41481	-3.30187	1.622	15.996	mTERF	AT3G15010.1	UBA2C	UBP1-associated protein 2C
isotig63714	-3.23922	1.985	18.744	NAC	AT1G77450.1	anac032	NAC domain containing protein 32
isotig17452	-3.21606	6.333	58.849	bHLH	AT4G05170.1	BHLH114	basic helix-loop-helix (bHLH) DNA-binding superfamily protein
isotig83486	-3.18678	1.229	11.191	CCAAT	AT4G14540.1	NFYB3	Nuclear transcription factor Y subunit B-3
isotig52173	-3.18634	2.263	20.6	CAMTA	AT5G64220.1	CMTA2	Calmodulin-binding transcription activator 2
isotig49121	-3.18609	1.854	16.874	MYB-related	AT2G17880.1		Chaperone DnaJ-domain superfamily protein
isotig37204	-3.10396	4.214	36.231	SET	AT5G45820.1	CIPK20	CBL-interacting serine/threonine-protein kinase 20
isotig63554	-3.10382	2.62	22.524	AP2-EREBP	AT2G40220.1	ABI4	Ethylene-responsive transcription factor ABI4
isotig94895	-3.10373	2.884	24.792	ARF	AT1G19220.1	ARF19	Auxin response factor 19
isotig47579	-3.10353	1.46	12.549	bHLH	AT1G09200.1	HTR2	Histone H3.2
isotig42982	-3.01684	2.012	16.285	FAR1	AT1G79440.1	ALDH5F1	Succinate-semialdehyde dehydrogenase, mitochondrial
isotig38141	-3.01682	1.716	13.889	C2H2	AT4G36040.1	ATJ11	Chaperone protein dnaJ 11, chloroplastic
isotig60150	-3.0161	1.515	12.256	DBP	AT2G25620.1	AtDBP1	Probable protein phosphatase 2C 22
isotig74905	-2.97067	4.254	33.347	bHLH	AT3G49142.1	PCMP-H77	Putative pentatricopeptide repeat-containing protein At3g49142
isotig65664	-2.95521	4.563	35.388	C3H	AT1G20930.1	CDKB2-2	Cyclin-dependent kinase B2-2
isotig39985	-2.93685	1.792	13.722	bZIP	AT4G38900.2		Basic-leucine zipper (bZIP) transcription factor family protein
isotig51521	-2.92329	2.105	15.968	bHLH	AT1G09200.1	HTR2	Histone H3.2
isotig13212	-2.89094	1.437	10.659	bHLH	AT2G46810.1	BHLH70	Transcription factor bHLH70
isotig02707	-2.82406	3.521	24.934	MYB-related	AT1G06760.1		Histone H1.1
isotig69749	-2.75354	2.77	18.68	MYB-related	AT1G06760.1		Histone H1.1
isotig63792	-2.75353	2.013	13.575	NAC	AT1G01720.1	NAC002	NAC domain-containing protein 2
isotig95083	-2.75346	4.344	29.293	bHLH	AT1G09200.1	HTR2	Histone H3.2
isotig41211	-2.71715	2.621	17.235	AP2-EREBP	AT1G51190.1	PLT2	AP2-like ethylene-responsive transcription factor PLT2
isotig56609	-2.68625	6.847	44.07	CPP	AT3G57150.1	CBF5	H/ACA ribonucleoprotein complex subunit 4
isotig58346	-2.63543	2.94	18.268	zf-HD	AT2G02540.1	ZHD3	Zinc-finger homeodomain protein 3
isotig20042	-2.63312	8.646	53.637	WRKY	AT2G24570.1	WRKY17	Probable WRKY transcription factor 17
isotig33112	-2.60158	2.532	15.368	HB	AT1G05230.3	HDG2	Homeobox-leucine zipper protein HDG2
isotig14673	-2.60113	1.967	11.935	HB	AT3G14620.1	CYP72A8	cytochrome P450, family 72, subfamily A, polypeptide 8
isotig37593	-2.55254	4.598	26.975	bHLH	AT2G46810.1	BHLH70	Transcription factor bHLH70
isotig42069	-2.5401	3.598	20.927	bZIP	AT4G34420.1		P-loop containing nucleoside triphosphate hydrolases superfamily protein
isotig43515	-2.54003	2.136	12.423	PHD	AT1G54390.4	ING2	PHD finger protein ING2
isotig61378	-2.53119	3.918	22.648	C2H2	AT3G57670.1	WIP2	Zinc finger protein WIP2
isotig42710	-2.52755	4.947	28.524	Orphans	AT5G15550.1		Transducin/WD40 repeat-like superfamily protein
isotig32956	-2.50211	1.971	11.166	WRKY	AT2G30590.1	WRKY21	Probable WRKY transcription factor 21
isotig59213	-2.49441	3.238	18.246	TRAF	AT3G56230.1		BTB/POZ domain-containing protein At3g56230
isotig59400	-2.47599	2.827	15.728	MYB	AT1G77380.1	AAP3	Amino acid permease 3
isotig74903	-2.47592	2.127	11.833	CCAAT	AT1G51060.1	HTA10	Probable histone H2A.1
isotig28250	-2.47583	1.821	10.13	C2H2	AT2G19385.1		zinc ion binding
isotig24507	-2.45948	5.712	31.417	NAC	AT4G33300.1	ADR1-L1	Probable disease resistance protein At4g33300
isotig87017	-2.4449	119.333	649.754	CCAAT	AT1G54690.1	HTA3	Probable histone H2AXb
isotig43571	-2.44275	4.263	23.177	ABI3/VP1	AT4G03330.1	SYP123	Syntaxin-123
isotig39293	-2.43129	2.791	15.054	CAMTA	AT5G12320.1		ankyrin repeat family protein
isotig51263	-2.41851	7.597	40.615	bHLH	AT1G09200.1	HTR2	Histone H3.2
isotig39288	-2.41504	5.067	27.024	DDT	AT2G23530.1		Zinc-finger domain of monoamine-oxidase A repressor R1
isotig07912	-2.4133	4.209	22.421	ABI3/VP1	AT4G30270.1	XTH24	Xyloglucan endotransglucosylase/hydrolase protein 24
isotig43553	-2.40861	2.151	11.421	WRKY	AT1G62300.1	WRKY6	WRKY transcription factor 6
isotig59575	-2.37919	3.359	17.475	FAR1	AT2G26760.1	CYCB1-4	Cyclin-B1-4
isotig37317	-2.37897	3.303	17.181	SET	AT1G30270.1	CIPK23	CBL-interacting serine/threonine-protein kinase 23
isotig29380	-2.37017	3.511	18.152	ARID	AT1G76110.1	HMGB9	High mobility group B protein 9
isotig30424	-2.36236	6.037	31.043	PHD	AT4G22140.1	EBS	PHD finger family protein / bromo-adjacent homology (BAH) domain-containing protein
isotig49641	-2.33859	2.703	13.672	C2H2	AT2G22360.1		DNAJ heat shock family protein
isotig110955	-2.33857	3.086	15.609	Alfin-like	AT5G26210.1	AL4	PHD finger protein ALFIN-LIKE 4
isotig43093	-2.33856	2.277	11.517	HB	AT4G35550.1	WOX13	WUSCHEL-related homeobox 13
isotig55181	-2.33849	4.053	20.499	Trihelix	AT3G24490.1	0	Alcohol dehydrogenase transcription factor Myb/SANT-like family protein
isotig89580	-2.33837	4.048	20.472	mTERF	AT4G02630.1	0	Protein kinase superfamily protein
isotig61629	-2.31775	8.014	39.954	C3H	AT5G06770.1		Zinc finger CCCH domain-containing protein 52
isotig29868	-2.28965	2.703	13.216	HB	AT3G18380.1	SHH2	Protein SAWADEE HOMEODOMAIN HOMOLOG 2
isotig60522	-2.28503	5.782	28.18	MADS	AT2G28930.3	APK1B	Protein kinase APK1B, chloroplastic
isotig44917	-2.27948	2.58	12.526	PHD	AT1G51450.1	TRO	Protein TRAUCO
isotig38408	-2.26443	5.994	28.799	C3H	AT5G14640.1	ASK5	Shaggy-related protein kinase epsilon
isotig49621	-2.26424	3.735	17.943	C2H2	AT4G36040.1	ATJ11	Chaperone protein dnaJ 11, chloroplastic
isotig56500	-2.23908	2.72	12.841	FHA	AT1G65010.1		Putative WEB family protein At1g65010, chloroplastic
isotig50115	-2.23893	2.98	14.067	bHLH	AT1G09200.1	HTR2	Histone H3.2
isotig71750	-2.23872	3.019	14.249	Trihelix	AT3G54390.1		sequence-specific DNA binding transcription factors
isotig41967	-2.21796	4.49	20.889	C2C2-GATA	AT3G54250.1		GHMP kinase family protein
isotig19029	-2.2129	3.715	17.223	MYB-related	AT3G06630.1		protein kinase family protein
isotig63620	-2.18628	2.632	11.979	NAC	AT3G12930.1	IJ	Protein Iojap, chloroplastic
isotig105088	-2.16852	37.15	167.012	bZIP	AT2G25520.1	0	Probable sugar phosphate/phosphate translocator At2g25520
isotig46967	-2.16846	17.776	79.911	PLATZ	AT2G12646.1		PLATZ transcription factor family protein
isotig41519	-2.16844	7.009	31.508	bZIP	AT1G58110.1		Basic-leucine zipper (bZIP) transcription factor family protein
isotig49994	-2.15414	4.942	21.997	CCAAT	AT1G08880.1	HTA5	Probable histone H2AXa
isotig43087	-2.13215	3.594	15.755	C3H	AT2G47850.1		Zinc finger CCCH domain-containing protein 32
isotig31712	-2.13207	2.84	12.449	NAC	NA	#N/A	#N/A
isotig19890	-2.1319	9.79	42.909	FAR1	AT3G11520.1	CYCB1-3	Cyclin-B1-3
isotig44293	-2.12091	5.585	24.293	SBP	AT4G16260.1		Glycosyl hydrolase superfamily protein
isotig11918	-2.12083	2.69	11.7	ARR-B	AT4G31920.1	ARR10	Two-component response regulator ARR10
isotig79728	-2.10425	326.422	1403.53	bHLH	AT4G40030.1	HTR8	Histone H3.3
isotig57336	-2.10051	9.005	38.619	C3H	AT1G49760.1	PAB8	Polyadenylate-binding protein 8
isotig18195	-2.09588	96.556	412.763	MYB-related	AT3G43980.1	RPS29A	40S ribosomal protein S29
isotig81524	-2.08865	46.198	196.503	C3H	AT2G21660.1	RBG7	Glycine-rich RNA-binding protein 7
isotig22708	-2.07551	2.382	10.04	FAR1	AT3G17450.1	0	hAT dimerisation domain-containing protein
isotig13888	-2.07289	33.887	142.572	LUG	AT3G20740.1	FIE	Polycomb group protein FERTILIZATION-INDEPENDENT ENDOSPERM
isotig05526	-2.06884	33.304	139.727	PHD	AT5G11200.3	RH15	DEAD-box ATP-dependent RNA helicase 56
isotig19043	-2.06704	2.586	10.836	C2H2	AT3G08970.1	ERDJ3A	DnaJ protein ERDJ3A
isotig85775	-2.06086	19.961	83.284	C2H2	AT5G03740.1	HDT3	Histone deacetylase HDT3
isotig84240	-2.05607	10.983	45.673	C3H	AT2G21660.1	RBG7	Glycine-rich RNA-binding protein 7
isotig57054	-2.04623	8.253	34.087	MADS	AT1G01540.2		Probable serine/threonine-protein kinase At1g01540
isotig62912	-2.03883	10.118	41.576	C3H	AT3G54180.1	CDKB1-1	Cyclin-dependent kinase B1-1
isotig50474	-2.03642	18.443	75.658	SWI/SNF-BAF60b	AT3G03590.1		SWIB/MDM2 domain superfamily protein
isotig38555	-2.0166	6.933	28.053	C3H	AT1G60900.1	U2AF65B	Splicing factor U2af large subunit B
isotig80425	-2.01657	3.484	14.097	C2H2	AT4G36040.1	ATJ11	Chaperone protein dnaJ 11, chloroplastic
isotig69364	-2.01655	3.64	14.728	bHLH	AT2G20390.1		unknown protein
isotig61359	-2.01655	4.508	18.24	WRKY	AT2G30590.1	WRKY21	Probable WRKY transcription factor 21
isotig38458	-2.01649	3.154	12.761	GNAT	AT4G30240.1		Syntaxin/t-SNARE family protein
isotig56656	-2.01635	3.29	13.31	FHA	AT3G03060.1		P-loop containing nucleoside triphosphate hydrolases superfamily protein
isotig32136	-2.01635	4.103	16.599	ABI3/VP1	AT3G62190.1		Chaperone DnaJ-domain superfamily protein
isotig56668	-2.01631	2.529	10.231	PHD	AT4G14700.1	ORC1A	Origin of replication complex subunit 1A

## Sheet: E2xE3DO Up
Additional file 5: Differentially expressed transcription factors (TFs), with a fold change higher than 2 and a RPKM value over 10, between consecutive developmental stages during embryo development.
The list and frequency of the TF families detected are also shown.
Up-regulated transcripts in E2/E3DO. TFs related to developmental process are highlighted in red color.										List TF families
TF ID	FC	E2 (RPKM)	E3DO (RPKM)	TF family	At locus	At name	At annotation			TF family	Frequency
isotig81766	4.14602	29.92	1.69	AP2-EREBP	AT3G16770.1	RAP2-3	Ethylene-responsive transcription factor RAP2-3			AP2-EREBP	4
isotig97769	3.96125	17.118	1.099	C3H	AT2G21660.1	RBG7	Glycine-rich RNA-binding protein 7	response to stress; vegetative to reproductive phase transition of meristem		NAC	2
isotig64288	3.08723	12.629	1.486	WRKY	AT5G55090.1	MAPKKK15	mitogen-activated protein kinase kinase kinase 15	protein phosphorylation		C2H2	2
isotig92841	3.08699	16.85	1.983	Trihelix	AT5G01380.1	GT-3A	Trihelix transcription factor GT-3a			C3H	1
isotig110955	2.82353	15.609	2.205	Alfin-like	AT5G26210.1	AL4	PHD finger protein ALFIN-LIKE 4			WRKY	1
isotig50459	2.72432	14.466	2.189	AP2-EREBP	AT1G19210.1	ERF017	Ethylene-responsive transcription factor ERF017	ethylene-activated signaling pathway		Trihelix	1
isotig68383	2.72413	12.31	1.863	NAC	AT4G21192.1	0	Cytochrome c oxidase biogenesis protein Cmc1-like			Alfin-like	1
isotig77537	2.50193	13.521	2.387	C2H2	AT4G36040.1	ATJ11	Chaperone protein dnaJ 11, chloroplastic			GNAT	1
isotig86251	2.47596	70.36	12.647	GNAT	AT5G60640.1	PDIL1-4	Protein disulfide isomerase-like 1-4	response to oxidative stress		bHLH	1
isotig74905	2.45613	33.347	6.077	bHLH	AT3G49142.1	PCMP-H77	Putative pentatricopeptide repeat-containing protein At3g49142			FAR1	1
isotig88589	2.30927	55.253	11.148	NAC	ATMG00300.1	ORF145A	Uncharacterized mitochondrial protein AtMg00300			PHD	1
isotig79613	2.23869	11.601	2.458	C2H2	AT2G17880.1		Chaperone DnaJ-domain superfamily protein			ABI3VP1	1
isotig66398	2.20233	10.401	2.26	FAR1	AT4G15020.1		hAT transposon superfamily			Total number:	17
isotig71762	2.08698	15.057	3.544	PHD	AT1G51450.1	TRO	Protein TRAUCO	embryo development
isotig103328	2.08692	22.644	5.33	AP2-EREBP	AT3G14230.1	RAP2-2	Ethylene-responsive transcription factor RAP2-2
isotig65709	2.08689	11.394	2.682	AP2-EREBP	AT3G15210.1	ERF4	Ethylene-responsive transcription factor 4	response to ethylene and abscisic acid
isotig112889	2.08685	11.177	2.631	ABI3VP1	AT3G18990.1	VRN1	B3 domain-containing transcription factor VRN1

## Sheet: E2xE3DO Down 
Additional file 5: Differentially expressed transcription factors (TFs), with a fold change higher than 2 and a RPKM value over 10, between consecutive developmental stages during embryo development.
The list and frequency of the TF families detected are also shown.
Down-regulated transcripts in E2/E3DO. TFs related to developmental process are highlighted in green color.										List TF families
TF ID	FC	E2 (RPKM)	E3DO (RPKM)	TF family	At locus	At annotation				TF family	Frequency
isotig87266	-99	0	12.989	HB	AT3G60390.1	HAT3	Homeobox-leucine zipper protein HAT3	response to stress; vegetative to reproductive phase transition of meristem		HB	3
isotig28540	-2.82017	1.473	10.403	NAC	AT5G06570.1	CXE15	Probable carboxylesterase 15	protein phosphorylation		NAC	1
Cl#122_2011_6	-2.73201	630.088	4186.18	AP2-EREBP	AT4G38970.2	FBA2	Probable fructose-bisphosphate aldolase 2, chloroplastic			AP2-EREBP	1
isotig68458	-2.30525	2.645	13.073	SNF2	AT5G17170.1	ENH1	rubredoxin family protein	ethylene-activated signaling pathway		SNF2	1
isotig51793	-2.16121	3.026	13.535	WRKY	AT1G69550.1		disease resistance protein (TIR-NBS-LRR class)			WRKY	1
isotig50769	-2.14205	3.972	17.532	HB	AT5G59340.1	WOX2	WUSCHEL-related homeobox 2	response to oxidative stress		C2C2-GATA	1
isotig25191	-2.14193	5.366	23.683	HB	AT5G59340.1	WOX2	WUSCHEL-related homeobox 2			MADS	1
isotig62722	-2.14164	2.501	11.036	C2C2-GATA	AT3G17590.1	BSH	Chromatin structure-remodeling complex protein BSH			Total number:	9
isotig37712	-2.16103	2.458	10.993	MADS	AT4G00330.1	CRCK2	Calmodulin-binding receptor-like cytoplasmic kinase 2
								embryo development
								response to ethylene and abscisic acid
								metabolic process
								glycolytic process
								response to light
								defense response
								positive regulation of cell proliferation; cotyledon development
								positive regulation of cell proliferation; cotyledon development
								cell cycle

## Sheet: E3DOxE4 Up
Additional file 5: Differentially expressed transcription factors (TFs), with a fold change higher than 2 and a RPKM value over 10, between consecutive developmental stages during embryo development.
The list and frequency of the TF families detected are also shown.
Up-regulated transcripts in E3DO/E4. TFs related to developmental process are highlighted in red color.									List TF families
TF ID	FC	E3DO (RPKM)	E4 (RPKM)	TF family	At locus	At name	At annotation		TF family	Frequency
isotig101628	-99	32.15	0	ARF	AT5G62000.1	ARF2	Auxin response factor 2		AP2-EREBP	8
isotig51387	-99	16.84	0	AP2-EREBP	AT5G21960.1	ERF016	Ethylene-responsive transcription factor ERF016		NAC	5
isotig68458	-99	13.073	0	SNF2	AT5G17170.1	ENH1	rubredoxin family protein		HB	4
isotig87266	-99	12.989	0	HB	AT3G60390.1	HAT3	Homeobox-leucine zipper protein HAT3		MYB-related	3
isotig89845	-99	10.42	0	LUG	AT4G32551.1	LUG	Transcriptional corepressor LEUNIG		SNF2	2
isotig28540	-99	10.403	0	NAC	AT5G06570.1	CXE15	Probable carboxylesterase 15		CCAAT	2
isotig50769	-4.46471	17.532	0.794	HB	AT5G59340.1	WOX2	WUSCHEL-related homeobox 2		GNAT	2
isotig70257	-4.28112	473.866	24.373	CCAAT	AT1G08880.1	HTA5	Probable histone H2AXa		C2H2	2
isotig50309	-4.16754	44.063	2.452	MYB-related	AT2G46600.1	KIC	Calcium-binding protein KIC		Orphans	2
isotig51793	-4.06977	13.535	0.806	WRKY	AT1G69550.1		disease resistance protein (TIR-NBS-LRR class)		LUG	1
isotig13246	-3.90999	10.703	0.712	HB	AT5G59340.1	WOX2	WUSCHEL-related homeobox 2		SBP	1
isotig59562	-3.82196	11.017	0.779	Orphans	AT5G66460.1	MAN7	Mannan endo-1,4-beta-mannosidase 7		LOB	1
isotig36644	-3.82115	12.297	0.87	Orphans	AT5G15020.1	SNL2	Paired amphipathic helix protein Sin3-like 2		AUX/IAA	1
isotig49121	-3.72868	19.859	1.498	MYB-related	AT2G17880.1		Chaperone DnaJ-domain superfamily protein		WRKY	1
isotig69997	-3.52236	17.339	1.509	SNF2	AT5G51010.1		Rubredoxin-like superfamily protein		PHD	1
isotig25191	-3.46548	23.683	2.144	HB	AT5G59340.1	WOX2	WUSCHEL-related homeobox 2		DBP	1
isotig04574	-3.36217	34.9	3.394	AP2-EREBP	AT5G09970.1	CYP78A7	Cytochrome P450 78A7		mTERF	1
isotig65385	-3.21359	11.002	1.186	NAC	AT1G52880.1	NAC018	NAC domain-containing protein 18		G2-like	1
isotig67346	-3.14331	11.76	1.331	PHD	AT5G15540.1	EMB2773	PHD finger family protein		ARF	1
isotig98187	-2.99217	10.654	1.339	mTERF	AT5G21090.1		Leucine-rich repeat (LRR) family protein		Total number:	40
isotig34996	-2.99203	13.35	1.678	AP2-EREBP	AT1G28360.1	ERF12	Ethylene-responsive transcription factor 12
isotig79439	-2.9914	22.068	2.775	AP2-EREBP	AT5G21960.1	ERF016	Ethylene-responsive transcription factor ERF016
isotig39033	-2.70426	58.264	8.94	SBP	AT2G01630.1		Glucan endo-1,3-beta-glucosidase 3
isotig41809	-2.6437	124.012	19.844	AP2-EREBP	AT5G09970.1	CYP78A7	Cytochrome P450 78A7
isotig60704	-2.62927	10.976	1.774	DBP	AT1G03590.1	PPC6-6	Probable protein phosphatase 2C 1
isotig61540	-2.62917	11.365	1.837	NAC	AT3G15510.1	ATNAC2	NAC domain containing protein 2
isotig67125	-2.55863	11.618	1.972	NAC	AT5G06570.1	CXE15	Probable carboxylesterase 15
isotig75379	-2.55862	15.306	2.598	AUX/IAA	AT2G41110.1	CAM2	Calmodulin-5
isotig38976	-2.52206	18.197	3.168	C2H2	AT1G26590.1		C2H2-like zinc finger protein
isotig22456	-2.45418	18.221	3.325	GNAT	AT5G53970.1		Probable aminotransferase TAT2
isotig50548	-2.40673	17.727	3.343	AP2-EREBP	AT1G19210.1	ERF017	Ethylene-responsive transcription factor ERF017
isotig18917	-2.40653	21.754	4.103	NAC	AT3G04070.2	anac047	NAC domain containing protein 47
isotig45225	-2.35219	22.788	4.463	LOB	AT2G30130.1	LBD12	LOB domain-containing protein 12
isotig45513	-2.34522	10.554	2.077	G2-like	AT2G40260.1		Homeodomain-like superfamily protein
isotig67587	-2.32434	10.162	2.029	AP2-EREBP	#N/A	#N/A	#N/A
isotig82302	-2.14367	12.797	2.896	GNAT	AT2G32020.1		Acyl-CoA N-acyltransferases (NAT) superfamily protein
isotig52071	-2.14349	12.358	2.797	AP2-EREBP	AT5G21960.1	ERF016	Ethylene-responsive transcription factor ERF016
isotig80425	-2.06957	15.762	3.755	C2H2	AT4G36040.1	ATJ11	Chaperone protein dnaJ 11, chloroplastic
isotig88056	-2.0627	48.06	11.504	CCAAT	AT5G47670.1	NFYB6	Nuclear transcription factor Y subunit B-6
isotig62129	-2.04397	11.86	2.876	MYB-related	AT1G19400.1		Erythronate-4-phosphate dehydrogenase family protein

## Sheet: E3DOxE4 Down
Additional file 5: Differentially expressed transcription factors (TFs), with a fold change higher than 2 and a RPKM value over 10, between consecutive developmental stages during embryo development.
The list and frequency of the TF families detected are also shown.
Down-regulated transcripts in E3DO/E4. TFs related to developmental process are highlighted in green color.									List TF families
TF ID	FC	E3DO (RPKM)	E3SU (RPKM)	TF family	At locus	At name	At annotation		TF family	Frequency
isotig93220	99	0	15.84	C3H	AT2G45910.1	PUB33	U-box domain-containing protein 33		C3H	4
isotig65242	99	0	14.146	C3H	AT2G45910.1	PUB33	U-box domain-containing protein 33		MYB-related	4
PUT-41122	99	0	13.885	MYB-related	AT3G11450.1		DnaJ domain		HB	4
isotig71994	99	0	12.961	HB	AT2G01500.1	WOX6	WUSCHEL-related homeobox 6		FAR1	4
isotig71987	99	0	10.5	SNF2	AT1G03120.1	ATRAB28	responsive to abscisic acid 28		bHLH	3
isotig63970	99	0	10.34	bHLH	AT4G29930.1	BHLH27	Transcription factor bHLH27		AP2-EREBP	3
PUT-10202	99	0	10.071	ABI3VP1	ATMG00810.1	ORF24B	Uncharacterized mitochondrial protein AtMg00810		NAC	3
isotig71508	4.82178	1.407	39.792	MYB-related	AT2G30420.1	ETC2	MYB-like transcription factor ETC2		SNF2	2
isotig30960	4.4268	0.498	10.711	MYB-related	AT5G66390.1	PER72	Peroxidase 72		MADS	2
isotig07626	3.6382	0.807	10.048	SWI/SNF-SWI3	AT2G27360.1		GDSL esterase/lipase At2g27360		ABI3/VP1	2
isotig45589	3.524	5.337	61.394	PLATZ	AT2G12646.1		PLATZ transcription factor family protein		ABI3VP1	1
isotig53306	3.34853	1.827	18.61	bHLH	AT1G09200.1	HTR2	Histone H3.2		SWI/SNF-SWI3	1
isotig33930	3.28259	1.859	18.09	SET	AT4G32830.1	AUR1	Serine/threonine-protein kinase Aurora-1		PLATZ	1
isotig81766	3.26597	1.69	16.257	AP2-EREBP	AT3G16770.1	RAP2-3	Ethylene-responsive transcription factor RAP2-3		SET	1
isotig49358	3.21382	3.298	30.599	MADS	AT1G16670.1		Protein kinase superfamily protein		MYB	1
isotig46521	3.03628	3.961	32.495	FAR1	AT1G06990.1		GDSL esterase/lipase At1g06990		bZIP	1
isotig61656	2.94392	2.049	15.767	HB	AT4G27750.1	ISI1	binding		GRF	1
isotig50623	2.91561	1.837	13.861	HB	AT5G06710.1	HAT14	Homeobox-leucine zipper protein HAT14		BES1	1
isotig57859	2.90094	1.409	10.524	MADS	AT2G45340.1		Leucine-rich repeat protein kinase family protein		LFY	1
isotig39159	2.89248	9.047	67.178	SNF2	AT1G03120.1	ATRAB28	responsive to abscisic acid 28		PHD	1
isotig37135	2.86852	2.672	19.514	HB	AT4G08150.1	KNAT1	Homeobox protein knotted-1-like 1		TRAF	1
isotig76423	2.76364	1.565	10.628	MYB	AT5G35550.1	TT2	Transcription factor TT2		TUB	1
isotig34246	2.73885	3.21	21.428	AP2-EREBP	AT1G22460.1		O-fucosyltransferase family protein		GNAT	1
isotig68383	2.68059	1.863	11.944	NAC	AT4G21192.1		Cytochrome c oxidase biogenesis protein Cmc1-like		C2H2	1
isotig33499	2.61876	2.623	16.111	ABI3/VP1	AT3G06220.1		B3 domain-containing protein At3g06220		Total number:	45
isotig42069	2.55559	14.778	86.881	bZIP	AT4G34420.1		P-loop containing nucleoside triphosphate hydrolases superfamily protein
isotig59371	2.53816	15.096	87.685	AP2-EREBP	AT5G09970.1	CYP78A7	Cytochrome P450 78A7
isotig34433	2.45121	1.952	10.675	ABI3/VP1	AT5G66980.1		Putative B3 domain-containing protein At5g66980
isotig34649	2.44687	3.23	17.611	NAC	AT4G33300.1	ADR1-L1	Probable disease resistance protein At4g33300
isotig59924	2.40096	2.124	11.218	C3H	AT5G19960.1		RNA-binding (RRM/RBD/RNP motifs) family protein
isotig59013	2.40081	1.943	10.261	GRF	AT3G13960.1	GRF5	Growth-regulating factor 5
isotig63158	2.40058	4.162	21.976	NAC	AT1G26870.1	FEZ	NAC (No Apical Meristem) domain transcriptional regulator superfamily protein
isotig33612	2.37995	3.402	17.708	BES1	AT4G17090.1	BAM3	Beta-amylase 3, chloroplastic
isotig59097	2.37985	3.271	17.025	FAR1	AT4G03010.1		RNI-like superfamily protein
isotig60977	2.37983	1.939	10.092	LFY	AT5G61850.1	LFY	Protein LEAFY
isotig65761	2.26589	2.147	10.326	MYB-related	AT3G03670.1	PER28	Peroxidase 28
isotig60568	2.24858	5.612	26.669	PHD	AT3G01490.1		Protein kinase superfamily protein
isotig16616	2.17814	2.431	11.002	FAR1	AT4G18760.1	AtRLP51	receptor like protein 51
isotig72241	2.17813	2.922	13.224	TRAF	AT4G23160.1	CRK8	cysteine-rich RLK (RECEPTOR-like protein kinase) 8
isotig09216	2.11004	5.157	22.263	bHLH	AT5G54380.1	THE1	Receptor-like protein kinase THESEUS 1
isotig42897	2.05269	4.214	17.483	TUB	AT1G16070.1	TULP8	Tubby-like protein 8
isotig31928	2.02627	3.265	13.3	GNAT	#N/A	#N/A	#N/A
isotig29536	2.01276	6.584	26.57	C3H	AT1G09840.1	ASK10	Shaggy-related protein kinase kappa
isotig42309	2.00271	7.448	29.848	C2H2	AT5G48890.1		C2H2-like zinc finger protein
isotig59237	2.00134	4.307	17.244	FAR1	ATMG00860.1	ORF158	Uncharacterized mitochondrial protein AtMg00860

## Sheet: E3DOxSU Up
Additional file 5: Differentially expressed transcription factors (TFs), with a fold change higher than 2 and a RPKM value over 10, between consecutive developmental stages during embryo development.
The list and frequency of the TF families detected are also shown.
Up-regulated transcripts in E3DO/E3SU. TFs related to developmental process are highlighted in red color.									List TF families
TF ID	FC	E3DO (RPKM)	E3SU (RPKM)	TF family	At locus	At name	At annotation		TF family	Frequency
isotig39033	99	58.264	0	SBP	AT2G01630.1		Glucan endo-1,3-beta-glucosidase 3		NAC	7
isotig114843	99	13.412	0	Orphans	AT1G70060.1	SNL4	Paired amphipathic helix protein Sin3-like 4		HB	4
PUT-56568	99	12.429	0	TUB	AT1G25280.1	TULP1	Tubby-like F-box protein 10		SNF2	4
isotig63479	99	10.259	0	bHLH	AT2G22410.1	PCMP-E28	Pentatricopeptide repeat-containing protein At2g22410, mitochondrial		Orphans	2
isotig25191	5.56867	23.683	0.499	HB	AT5G59340.1	WOX2	WUSCHEL-related homeobox 2		bHLH	2
isotig50769	4.56827	17.532	0.739	HB	AT5G59340.1	WOX2	WUSCHEL-related homeobox 2		MYB-related	2
isotig45513	4.44664	10.554	0.484	G2-like	AT2G40260.1		Homeodomain-like superfamily protein		GNAT	2
isotig18917	4.09384	21.754	1.274	NAC	AT3G04070.2	anac047	NAC domain containing protein 47		Tify	2
isotig107886	4.01226	28.836	1.787	PHD	AT4G19120.1	ERD3	Probable methyltransferase PMT21		C2H2	2
isotig44589	3.76545	17.815	1.31	MYB-related	AT1G72190.1		D-isomer specific 2-hydroxyacid dehydrogenase family protein		SBP	1
isotig04387	3.38404	24.513	2.348	FAR1	AT1G35710.1		Probable leucine-rich repeat receptor-like protein kinase At1g35710		TUB	1
isotig22456	3.29378	18.221	1.858	GNAT	AT5G53970.1		Probable aminotransferase TAT2		G2-like	1
isotig57780	3.27451	14.157	1.463	BES1	AT5G18670.1	BAM9	Inactive beta-amylase 9		PHD	1
isotig82302	2.83134	12.797	1.798	GNAT	AT2G32020.1		Acyl-CoA N-acyltransferases (NAT) superfamily protein		FAR1	1
isotig83935	2.79881	19.874	2.856	MBF1	AT3G24500.1	MBF1C	Multiprotein-bridging factor 1c		BES1	1
isotig57427	2.73171	12.873	1.938	LOB	AT5G63090.2	LOB	Protein LATERAL ORGAN BOUNDARIES		MBF1	1
isotig28540	2.66172	10.403	1.644	NAC	AT5G06570.1	CXE15	Probable carboxylesterase 15		LOB	1
isotig46283	2.66119	10.026	1.585	Tify	AT5G13220.1	TIFY9	Protein TIFY 9		AP2-EREBP	1
isotig14005	2.58758	12.154	2.022	NAC	AT1G65910.1	anac028	NAC domain containing protein 28		C2C2-Dof	1
isotig62449	2.50937	10.391	1.825	AP2-EREBP	AT2G40220.1	ABI4	Ethylene-responsive transcription factor ABI4		Alfin-like	1
isotig67440	2.50934	10.778	1.893	Tify	AT5G13220.1	TIFY9	Protein TIFY 9		CCAAT	1
isotig47907	2.46862	16.384	2.96	C2C2-Dof	AT1G60710.1	ATB2	Probable aldo-keto reductase 4		WRKY	1
isotig13246	2.42717	10.703	1.99	HB	AT5G59340.1	WOX2	WUSCHEL-related homeobox 2		Total number:	40
isotig61540	2.40959	11.365	2.139	NAC	AT3G15510.1	ATNAC2	NAC domain containing protein 2
isotig35435	2.35071	24.759	4.854	Alfin-like	AT1G14510.1	AL7	PHD finger protein ALFIN-LIKE 7
isotig85001	2.33953	14.101	2.786	SNF2	AT1G23980.1	ATL47	RING-H2 finger protein ATL47
isotig65385	2.31695	11.002	2.208	NAC	AT1G52880.1	NAC018	NAC domain-containing protein 18
isotig70536	2.24637	10.211	2.152	CCAAT	AT1G56170.1	NFYC2	Nuclear transcription factor Y subunit C-2
isotig77412	2.1874	39.322	8.633	C2H2	AT3G28210.1	SAP12	Zinc finger AN1 domain-containing stress-associated protein 12
isotig62053	2.1872	10.124	2.223	C2H2	AT2G45120.1	ZAT4	Zinc finger protein ZAT4
isotig65643	2.17221	10.123	2.246	NAC	AT3G04070.2	anac047	NAC domain containing protein 47
isotig81137	2.15088	97.848	22.033	bHLH	#N/A	#N/A	#N/A
isotig65847	2.12599	12.401	2.841	SNF2	AT3G16720.1	ATL2	RING-H2 finger protein ATL2
isotig76371	2.09446	14.059	3.292	SNF2	AT1G23980.1	ATL47	RING-H2 finger protein ATL47
isotig62648	2.07641	17.583	4.169	Orphans	AT1G22170.1		Phosphoglycerate mutase family protein
isotig62505	2.07124	13.511	3.215	WRKY	AT5G55560.1	WNK11	Probable serine/threonine-protein kinase WNK11
isotig59949	2.05362	12.417	2.991	NAC	AT1G52640.1		Pentatricopeptide repeat-containing protein At1g52640, mitochondrial
isotig61987	2.04004	10.923	2.656	HB	AT3G18380.1	SHH2	Protein SAWADEE HOMEODOMAIN HOMOLOG 2
isotig69997	2.03973	17.339	4.217	SNF2	AT5G51010.1		Rubredoxin-like superfamily protein
isotig49121	2.02395	19.859	4.883	MYB-related	AT2G17880.1		Chaperone DnaJ-domain superfamily protein

## Sheet: E3DOxSU Down
Additional file 5: Differentially expressed transcription factors (TFs), with a fold change higher than 2 and a RPKM value over 10, between consecutive developmental stages during embryo development.
The list and frequency of the TF families detected are also shown.
Down-regulated transcripts in E3DO/E3SU. TFs related to developmental process are highlighted in green color.									List TF families
TF ID	FC	E3DO (RPKM)	E3SU (RPKM)	TF family	At locus	At name	At annotation		TF family	Frequency
isotig113995	-99	0	19.992	bHLH	AT3G53840.1	WAKL15	Wall-associated receptor kinase-like 15		MYB-related	5
isotig23832	-3.88202	0.71	10.468	NAC	AT1G61870.1	PPR336	Pentatricopeptide repeat-containing protein At1g61870, mitochondrial		bHLH	3
isotig104576	-3.66087	1.416	17.91	C2H2	#N/A	#N/A	#N/A		NAC	2
isotig71508	-3.39714	1.407	14.823	MYB-related	AT2G30420.1	ETC2	MYB-like transcription factor ETC2		HB	2
isotig55709	-2.88324	1.55	11.436	WRKY	AT3G04220.1		Disease resistance protein (TIR-NBS-LRR class) family		C2H2	1
isotig46521	-2.77601	3.961	27.131	FAR1	AT1G06990.1		GDSL esterase/lipase At1g06990		WRKY	1
isotig59371	-2.54371	15.096	88.023	AP2-EREBP	AT5G09970.1	CYP78A7	Cytochrome P450 78A7		FAR1	1
isotig50623	-2.491	1.837	10.327	HB	AT5G06710.1	HAT14	Homeobox-leucine zipper protein HAT14		AP2-EREBP	1
isotig70110	-2.46811	2.682	14.84	MYB-related	AT1G06760.1		Histone H1.1		PLATZ	1
isotig67696	-2.46788	2.399	13.272	HB	AT2G04240.1	XERICO	Probable E3 ubiquitin-protein ligase XERICO		Total number:	16
isotig50591	-2.45413	3.743	20.511	MYB-related	AT1G06760.1		Histone H1.1
isotig45589	-2.19101	5.337	24.37	PLATZ	AT2G12646.1		PLATZ transcription factor family protein
isotig30524	-2.07535	2.569	10.827	NAC	AT2G45600.1	CXE8	Probable carboxylesterase 8
isotig37536	-2.06048	33.401	139.324	MYB-related	AT2G18050.1	HIS1-3	histone H1-3
isotig66237	-2.01417	3.317	13.399	bHLH	AT3G06590.1	BHLH148	Transcription factor bHLH148
isotig70025	-2.00184	3.337	13.365	MYB-related	AT2G18050.1	HIS1-3	histone H1-3
isotig82182	-2.00161	8.491	34.002	bHLH	AT1G09200.1	HTR2	Histone H3.2

## Sheet: TF families
Additional file 5: Differentially expressed transcription factors (TFs), with a fold change higher than 2 and a RPKM value over 10,
between consecutive developmental stages during embryo development. The name and number of members
of the TF families identified in each transition are shown. For each pairwise comparison TF families are sorted
by its frequency.
DETFs E1 x E2		DETFs E2 x E3DO		DETFs E3DOxE4		DETFs E3DOxSU
TF family	Frequency	TF family	Frequency	TF family	Frequency	TF family	Frequency
bHLH	33	AP2-EREBP	5	AP2-EREBP	11	NAC	9
FAR1	20	NAC	3	HB	8	MYB-related	7
AP2-EREBP	16	HB	3	NAC	8	HB	6
C2H2	15	WRKY	2	MYB-related	7	bHLH	5
C3H	14	C2H2	2	SNF2	4	SNF2	4
NAC	14	C3H	1	C3H	4	C2H2	3
MYB-related	14	Trihelix	1	FAR1	4	Orphans	2
HB	13	Alfin-like	1	C2H2	3	FAR1	2
MADS	12	GNAT	1	GNAT	3	GNAT	2
WRKY	11	bHLH	1	bHLH	3	Tify	2
TRAF	10	FAR1	1	CCAAT	2	AP2-EREBP	2
CCAAT	10	PHD	1	Orphans	2	WRKY	2
SNF2	9	ABI3VP1	1	PHD	2	TUB	1
PHD	9	SNF2	1	MADS	2	G2-like	1
bZIP	8	C2C2-GATA	1	ABI3/VP1	2	PHD	1
MYB	8	MADS	1	LUG	1	BES1	1
Orphans	7			WRKY	1	MBF1	1
SET	6			mTERF	1	LOB	1
GRAS	5			SBP	1	C2C2-Dof	1
G2-like	5			DBP	1	Alfin-like	1
PLATZ	4			AUX/IAA	1	CCAAT	1
ABI3/VP1	4			LOB	1	PLATZ	1
LOB	3			G2-like	1	SBP	1
Trihelix	3			ABI3VP1	1
C2C2-Dof	3			SWI/SNF-SWI3	1
C2C2-GATA	3			PLATZ	1
CAMTA	3			SET	1
SBP	3			MYB	1
BSD	2			bZIP	1
AUX/IAA	2			GRF	1
ABI3VP1	2			BES1	1
DDT	2			LFY	1
mTERF	2			TRAF	1
FHA	2			TUB	1
SRS	1			ARF	1
Tify	1
OFP	1
GeBP	1
RWP-RK	1
SWI/SNF-SWI3	1
HSF	1
ARF	1
DBP	1
CPP	1
zf-HD	1
ARID	1
Alfin-like	1
ARR-B	1
LUG	1
SWI/SNF-BAF60b	1
GNAT	1
