# Supplementary material for: Transcript profiling for early stages during embryo development in Scots pine
Source: BMC Plant Biol. 2016 Nov 18;16:255. doi: 10.1186/s12870-016-0939-5 (PMC5116219; doi:10.1186/s12870-016-0939-5)
Supplement: Additional file 12: — Differentially expressed transcripts (FC > 2; RPKM > 10) between consecutive megagametophyte developmental stages. Only DETs with positive matches against TAIR database are included. Transcript name (Transcript ID), fold-change (FC), expression values at each megagametophyte developmental stage (RPKM) and the best match against TAIR database (At locus ID, At name, At annotation) are shown. Transcripts GO annotated for developmental biological process are coloured in red or green, in the up- or down-regulated lists, respectively. All transcripts GO annotated for response to stimulus and stress are highlighted in bold. (PDF 12.2 kb) [file 12870_2016_939_MOESM12_ESM.xlsx]

## Sheet: M1xM2 Up
Additional file 6: Differentially expressed transcripts (DETs) between consecutive megagametophyte developmental stages. Only DETs with positive matches against TAIR are shown
Up-regulated transcripts in M1/M2 (44% were annotated). Annotated transcripts related to developmental process are represented in bold and red color and those related to response to stress and stimulus, in bold and black.
Transcript ID	FC	M1	M2	At locus	At name	At annotation	GO term Biological process
isotig87231	99	145.687	0	AT5G20650.1	COPT5	Copper transporter 5
isotig19259	99	28.112	0	AT2G20750.1	EXPB1	Expansin-B1	developmental process
isotig73571	99	23.466	0	AT1G29520.1		AWPM-19-like family protein
isotig94184	99	14.492	0	AT1G65930.1	CICDH	Cytosolic isocitrate dehydrogenase	response to stress
isotig103047	99	14.175	0	AT4G25070.1		unknown protein
PUT-63709	99	13.415	0	AT5G63140.1	PAP29	Probable inactive purple acid phosphatase 29
isotig66335	99	13.358	0	AT2G20750.1	EXPB1	Expansin-B1	developmental process
isotig64670	99	12.65	0	AT1G55910.1	ZIP11	Zinc transporter 11
isotig114778	99	11.478	0	AT3G57300.1	INO80	DNA helicase INO80	response to stress
PUT-44838	99	11.048	0	AT1G04290.1		Thioesterase superfamily protein
isotig76162	99	11.029	0	AT3G43120.1		SAUR-like auxin-responsive protein family	response to hormone
isotig45257	99	10.123	0	AT1G55910.1	ZIP11	Zinc transporter 11
isotig70310	4.26475	13.283	0.691	AT1G55910.1	ZIP11	Zinc transporter 11
isotig12101	3.90261	16.481	1.102	AT2G20750.1	EXPB1	Expansin-B1	developmental process
isotig61412	3.75744	16.675	1.233	AT1G55910.1	ZIP11	Zinc transporter 11
isotig80596	3.68019	10.896	0.85	AT3G04620.1		Alba DNA/RNA-binding protein
PUT-2500	3.55452	40.136	3.416	AT2G16850.1	PIP2-8	Probable aquaporin PIP2-8
isotig64894	3.48733	11.697	1.043	AT3G16300.1		CASP-like protein 3A1
isotig14900	3.46373	14.122	1.28	AT1G10660.2		unknown protein
isotig75521	3.34329	16.259	1.602	AT3G21510.1	AHP1	Histidine-containing phosphotransfer protein 1	response to hormone
isotig68162	3.3431	13.182	1.299	AT4G35530.1		phosphatidylinositolglycan-related
isotig51059	3.18247	12.592	1.387	AT5G59320.1	LTP3	Non-specific lipid-transfer protein 3	response to stress
isotig28367	3.13944	14.143	1.605	AT2G42650.1		Ribosomal protein L1p/L10e family
isotig103619	3.09507	11.698	1.369	AT2G33220.1		NADH dehydrogenase
isotig115105	3.09486	30.313	3.548	AT2G14620.1	XTH10	Probable xyloglucan endotransglucosylase/hydrolase protein 10
isotig51461	3.09454	13.274	1.554	AT2G02850.1	ARPN	Basic blue protein	developmental process
isotig71492	3.05848	29.958	3.596	AT3G42725.1		Putative membrane lipoprotein
isotig48078	3.03365	15.182	1.854	AT1G22160.1		Protein of unknown function (DUF581)
isotig37804	3.02089	26.363	3.248	AT4G09960.3	AGL11	Agamous-like MADS-box protein AGL11	developmental process
isotig48579	2.96948	14.921	1.905	AT1G52140.1		unknown protein
isotig25766	2.90211	32.106	4.295	AT3G46030.1	HTB11	Histone H2B.7
isotig24641	2.82537	17.408	2.456	AT1G63750.1		Disease resistance protein (TIR-NBS-LRR class) family	defense response
isotig89014	2.79552	13.358	1.924	AT2G17695.1		UPF0548 protein At2g17695
isotig67570	2.67999	11.734	1.831	AT1G78930.1		Mitochondrial transcription termination factor family protein
isotig68449	2.67975	12.251	1.912	AT4G17520.1		Hyaluronan / mRNA binding family
isotig30892	2.67967	10.104	1.577	AT3G27060.1	TSO2	Ribonucleoside-diphosphate reductase small chain C	developmental process; response to stimulus
isotig36367	2.63082	21.065	3.401	AT2G17695.1		UPF0548 protein At2g17695
isotig30708	2.61849	12.19	1.985	AT5G11540.1	GULLO3	L-gulonolactone oxidase 3
isotig47034	2.60955	23.491	3.849	AT3G56500.1		serine-rich protein-related
isotig28370	2.58049	16.114	2.694	AT5G09590.1	HSP70-10	Heat shock 70 kDa protein 10, mitochondrial	response to stress
isotig18115	2.55463	14.259	2.427	AT5G01850.1		Protein kinase superfamily protein
isotig23809	2.55446	10.063	1.713	AT3G61860.1	RS31	Serine/arginine-rich splicing factor RS31
PUT-71189	2.52786	88.664	15.374	AT1G13950.1	ELF5A-1	Eukaryotic translation initiation factor 5A-1	developmental process
isotig69340	2.51	11.381	1.998	AT3G08740.1		elongation factor P (EF-P) family protein
PUT-17171	2.48727	68.11	12.147	AT4G03210.1	XTH9	Xyloglucan endotransglucosylase/hydrolase protein 9
isotig111731	2.48722	53.911	9.615	AT2G39270.1		Probable adenylate kinase 6, chloroplastic
isotig43119	2.41699	12.075	2.261	AT3G20660.1	OCT4	Organic cation/carnitine transporter 4
isotig50474	2.41695	32.005	5.993	AT3G03590.1		SWIB/MDM2 domain superfamily protein
isotig50511	2.41692	15.348	2.874	AT1G68260.1		Thioesterase superfamily protein
isotig66436	2.41681	12.191	2.283	AT1G50670.1		OTU-like cysteine protease family protein
isotig92654	2.41681	10.856	2.033	AT3G23920.1	BAM1	Beta-amylase 1, chloroplastic
isotig89466	2.4168	10.37	1.942	AT3G02468.1	CPuORF9	conserved peptide upstream open reading frame 9
isotig104093	2.41678	14.898	2.79	AT5G59320.1	LTP3	Non-specific lipid-transfer protein 3	response to stress
isotig113191	2.41666	14.87	2.785	AT1G69550.1		disease resistance protein (TIR-NBS-LRR class)	response to stress
PUT-71747	2.39258	395.739	75.365	AT1G48830.1	RPS7A	40S ribosomal protein S7-1
isotig21741	2.38454	22.344	4.279	AT1G01490.1		Heavy metal transport/detoxification superfamily protein
isotig19890	2.375	12.377	2.386	AT3G11520.1	CYCB1-3	Cyclin-B1-3
isotig61752	2.35818	10.921	2.13	AT4G36850.1		PQ-loop repeat family protein / transmembrane family protein
isotig80888	2.35776	21.892	4.271	ATMG00580.1	NAD4	NADH dehydrogenase subunit 4
isotig58779	2.32535	21.095	4.209	AT5G23070.1		Thymidine kinase
isotig70562	2.3173	20.858	4.185	AT4G22530.1		S-adenosyl-L-methionine-dependent methyltransferases superfamily protein
isotig23259	2.31704	10.903	2.188	AT1G65000.1		unknown protein
isotig59168	2.30435	13.297	2.692	AT5G55950.1		Nucleotide/sugar transporter family protein
isotig46628	2.30425	21.085	4.269	AT2G36870.1	XTH32	Probable xyloglucan endotransglucosylase/hydrolase protein 32
isotig24977	2.30417	11.868	2.403	AT2G39390.1	RPL35B	60S ribosomal protein L35-2
isotig41365	2.30151	19.014	3.857	AT4G14385.1		FUNCTIONS IN: molecular_function unknown
isotig38396	2.28251	11.915	2.449	AT1G68780.1		RNI-like superfamily protein
isotig108248	2.26484	17.912	3.727	AT1G04820.1	TUBA4	Tubulin alpha-4 chain
isotig77004	2.26482	31.008	6.452	AT3G27200.1		Cupredoxin superfamily protein
isotig66237	2.2646	10.879	2.264	AT3G06590.1	BHLH148	Transcription factor bHLH148
isotig63121	2.2104	13.102	2.831	AT1G56070.1	LOS1	Ribosomal protein S5/Elongation factor G/III/V family protein	response to stress
isotig49686	2.21038	19.817	4.282	AT5G65220.1	RPL29	50S ribosomal protein L29, chloroplastic
isotig72661	2.21029	20.931	4.523	AT4G02280.1	SUS3	Sucrose synthase 3
isotig64331	2.19003	25.759	5.645	AT1G13130.1		Cellulase (glycosyl hydrolase family 5) protein
isotig32064	2.18249	14.299	3.15	AT5G67070.1	RALFL34	Protein RALF-like 34
isotig70862	2.16537	15.808	3.524	AT1G16170.1		unknown protein
isotig82844	2.16529	19.75	4.403	AT1G56220.1		Dormancy/auxin associated family protein
isotig61599	2.16522	37.466	8.353	AT2G40010.1	RPP0A	60S acidic ribosomal protein P0-1
isotig95598	2.09517	13.707	3.208	AT1G08880.1	HTA5	Probable histone H2AXa
isotig23187	2.095	19.52	4.569	AT1G32370.2	TOM2B	Tobamovirus multiplication protein 2B
PUT-17949	2.09493	13.081	3.062	AT1G55060.1	UBQ12	Polyubiquitin 12
isotig19314	2.09491	23.59	5.522	AT3G42790.1	AL3	PHD finger protein ALFIN-LIKE 3
PUT-294	2.09488	13.888	3.251	ATCG00500.1	ACCD	acetyl-CoA carboxylase carboxyl transferase subunit beta
PUT-47304	2.09486	26.054	6.099	AT1G04820.1	TUBA4	Tubulin alpha-4 chain
isotig75416	2.09471	10.072	2.358	AT1G24020.1	MLP423	MLP-like protein 423	defense response
isotig60715	2.05834	16.402	3.938	AT5G63890.1	HISN8	Histidinol dehydrogenase, chloroplastic	developmental process; response to stimulus
isotig24381	2.04568	10.235	2.479	AT5G46280.1	MCM3	DNA replication licensing factor MCM3
isotig50087	2.04254	18.172	4.411	AT1G25220.1	ASB1	Anthranilate synthase beta subunit 1, chloroplastic	developmental process; response to stimulus
isotig62615	2.04253	13.047	3.167	AT5G01410.1	PDX13	Pyridoxal 5'-phosphate synthase subunit PDX1.3	response to stress
isotig70560	2.03351	17.117	4.181	AT4G25740.1	RPS10A	40S ribosomal protein S10-1
isotig49153	2.02085	12.406	3.057	AT1G57540.1		unknown protein
isotig30484	2.02083	15.21	3.748	AT3G22220.1		hAT transposon superfamily
isotig65803	2.02077	11.192	2.758	AT5G25080.1		Sas10/Utp3/C1D family
isotig27936	2.00186	11.659	2.911	AT2G46410.1	CPC	Transcription factor CPC	developmental process; response to stimulus
isotig13326	2.0018	10.453	2.61	AT2G18050.1	HIS1-3	histone H1-3	response to stress

## Sheet: M1xM2 Down
Additional file 6: Differentially expressed transcripts (DETs) between consecutive megagametophyte developmental stages. Only DETs with positive matches against TAIR are shown
Down-regulated transcripts in M1/M2 (22% were annotated). Annotated transcripts related to response to stress and stimulus in bold.
Transcript ID	FC	M1	M2	At locus	At name	At annotation	GO term Biological process
isotig115185	-99	0	14.329	AT5G37770.1	CML24	Calcium-binding protein CML24	developmental process; response stimulus
PUT-52720	-99	0	13.178	AT2G03880.1	PCMP-H44	Pentatricopeptide repeat-containing protein At2g03880, mitochondrial
isotig115332	-99	0	11.014	AT1G15030.1		Protein of unknown function (DUF789)
isotig21724	-99	0	10.035	AT1G48090.1		calcium-dependent lipid-binding family protein
Cl#671_759_2	-4.0094	5.192	83.615	AT3G45310.1		Thiol protease aleurain-like
isotig67633	-3.8123	1.31	18.403	AT1G14520.1	MIOX1	Inositol oxygenase 1
isotig72287	-3.71197	0.786	10.3	AT1G64340.1		unknown protein
isotig76617	-3.71193	0.856	11.217	AT1G19210.1	ERF017	Ethylene-responsive transcription factor ERF017
isotig61783	-3.66053	0.905	11.444	AT5G13700.1	PAO1	Polyamine oxidase 1
isotig80194	-3.48976	0.903	10.144	AT1G01490.1		Heavy metal transport/detoxification superfamily protein
isotig89992	-3.38621	6.255	65.4	AT2G44480.1	BGLU17	Beta-glucosidase 17
isotig66681	-3.2273	1.854	17.363	AT1G80920.1	ATJ8	Chaperone protein dnaJ 8, chloroplastic
isotig94484	-2.99231	2.233	17.769	AT5G48540.1	CRRSP55	Cysteine-rich repeat secretory protein 55
isotig07081	-2.71205	1.895	12.417	AT5G59720.1	HSP18.1	18.1 kDa class I heat shock protein	response to stress
isotig36483	-2.66002	3.558	22.488	AT1G07900.1	LBD1	LOB domain-containing protein 1
isotig90068	-2.60557	2.074	12.623	AT5G06950.1	TGA2	Transcription factor TGA2	response to stress
isotig75537	-2.58319	4.219	25.283	AT4G10250.1	HSP22.0	22.0 kDa heat shock protein	response to stress
PUT-21251	-2.49001	3.043	17.095	AT5G42080.1	DRP1A	Dynamin-related protein 1A	developmental process
isotig64602	-2.45525	3.834	21.026	AT1G80820.1	CCR2	Cinnamoyl-CoA reductase 2	response to stress
isotig64491	-2.36432	2.173	11.189	AT1G75590.1		SAUR-like auxin-responsive protein family	response to stimulus
Cl#2257_713_2	-2.23853	27.634	130.409	AT2G46620.1		P-loop containing nucleoside triphosphate hydrolases superfamily protein
isotig86559	-2.22714	3.035	14.21	AT3G58450.1		Adenine nucleotide alpha hydrolases-like superfamily protein	response to stress
isotig96551	-2.22709	2.342	10.965	AT2G21820.1		unknown protein
PUT-38879	-2.22707	9.111	42.656	AT4G27960.1	UBC9	SUMO-conjugating enzyme UBC9
isotig04840	-2.22696	4.141	19.386	AT5G59720.1	HSP18.1	18.1 kDa class I heat shock protein	response to stress
isotig76074	-2.18529	6.029	27.421	AT2G46600.1	KIC	Calcium-binding protein KIC
isotig28737	-2.15287	3.082	13.706	AT3G55570.1		unknown protein
isotig33471	-2.09284	2.896	12.354	AT3G17860.1	TIFY6B	Protein TIFY 6B	response to stimulus
isotig83964	-2.07512	3.798	16.004	AT1G29680.1		Protein of unknown function (DUF1264)
isotig106692	-2.07502	10.37	43.694	AT5G25940.1		early nodulin-related
isotig109277	-2.07487	4.116	17.341	AT1G23410.1	RPS27AA	Ubiquitin-40S ribosomal protein S27a-1
isotig110579	-2.02067	6.913	28.051	AT1G03890.1	CRD	12S seed storage protein CRD
Cl#110_881_2	-2.0205	8.21	33.31	AT5G44190.1	GLK2	Transcription activator GLK2	developmental process
isotig19284	-2.00452	3.429	13.759	AT5G42800.1	DFRA	Dihydroflavonol-4-reductase

## Sheet: M2xM3 Up
Additional file 6: Differentially expressed transcripts (DETs) between consecutive megagametophyte developmental stages. Only DETs with positive matches against TAIR are shown
Up-regulated transcripts in M2/M3 (22% were annotated). Annotated transcripts related to developmental process were represented in bold and red color and those related to response to stress and stimulus in bold and black.
Transcript ID	FC	M2	M3	At locus	At name	At annotation	GO term Biological process
PUT-21251	99	17.095	0	AT5G42080.1	DRP1A	Dynamin-related protein 1A
isotig115185	99	14.329	0	AT5G37770.1	CML24	Calcium-binding protein CML24	developmental process; response to stimulus
PUT-59271	99	13.99	0	AT1G67090.1	RBCS-1A	Ribulose bisphosphate carboxylase small chain 1A, chloroplastic	response to stress
isotig114285	99	12.669	0	AT1G09330.1	ECH	Golgi apparatus membrane protein-like protein ECHIDNA
isotig115332	99	11.014	0	AT1G15030.1		Protein of unknown function (DUF789)
isotig101448	99	10.092	0	AT1G56170.1	NFYC2	Nuclear transcription factor Y subunit C-2
isotig76617	3.77744	11.217	0.818	AT1G19210.1	ERF017	Ethylene-responsive transcription factor ERF017	response to stimulus
isotig100066	3.14009	10.817	1.227	AT5G14040.1	MPT3	Mitochondrial phosphate carrier protein 3, mitochondrial
isotig107658	2.87737	25.564	3.479	AT4G36800.1	RCE1	NEDD8-conjugating enzyme Ubc12	embryo development; response to auxin
isotig51743	2.70768	16.077	2.461	AT4G23330.2		BEST Arabidopsis thaliana protein match is: eukaryotic translation initiation factor 3A (TAIR:AT4G11420.1)
118-2-3-A08.r.1	2.55582	13.624	2.317	AT5G53970.1		Probable aminotransferase TAT2
isotig92164	2.42997	11.074	2.055	AT1G79810.1	PEX2	Peroxisome biogenesis protein 2	developmental process; response to stimulus
isotig101851	2.29261	12.812	2.615	AT2G43810.1	LSM6B	Sm-like protein LSM36B
isotig63168	2.17242	10.715	2.377	AT3G60340.1		alpha/beta-Hydrolases superfamily protein
isotig81766	2.08602	11.247	2.649	AT3G16770.1	RAP2-3	Ethylene-responsive transcription factor RAP2-3	response to stimulus
isotig04840	2.0703	19.386	4.616	AT5G59720.1	HSP18.1	18.1 kDa class I heat shock protein	response to stress
isotig61983	2.02943	10.745	2.632	AT3G59310.1		Eukaryotic protein of unknown function (DUF914)
isotig47025	2.01024	16.823	4.176	AT2G18540.1		RmlC-like cupins superfamily protein

## Sheet: M2xM3 Down
Additional file 6: Differentially expressed transcripts (DETs) between consecutive megagametophyte developmental stages. Only DETs with positive matches against TAIR are shown
Down-regulated transcripts in M2/M3 (35% were annotated). Annotated transcripts related to response to stress and stimulus in bold.
Transcript ID	FC	M2	M3	At locus	At name	At annotation	GO term Biological process
PUT-42376	-99	0	10.178	AT1G59870.1	ABCG36	ABC transporter G family member 36	response to stimulus
isotig24154	-5.0304	0.703	22.975	AT4G11650.1	OSM34	Osmotin-like protein OSM34	response to stress
isotig56662	-4.47747	1.391	30.987	AT4G16280.2	FCA	RNA binding	developmental process
isotig84059	-3.61464	0.89	10.902	AT5G42500.1	DIR2	Dirigent protein 2	response to stimulus
isotig97271	-3.6139	1.127	13.798	AT1G77450.1	anac032	NAC domain containing protein 32	developmental process
isotig32032	-3.02969	2.104	17.182	AT3G48990.1	AAE3	Oxalate--CoA ligase	response to stimulus
118-2-6-C10.r.1	-2.8369	1.512	10.803	AT1G67785.1		unknown protein
isotig83170	-2.83689	1.761	12.582	AT1G80160.1		Lactoylglutathione lyase / glyoxalase I family protein
isotig79448	-2.7665	2.507	17.059	AT3G10120.1		unknown protein
isotig48078	-2.76643	1.854	12.615	AT1G22160.1		Protein of unknown function (DUF581)
isotig77638	-2.73029	1.656	10.989	AT2G23790.1		Calcium uniporter protein 2, mitochondrial
isotig53273	-2.69215	2.697	17.43	AT4G11050.1	AtGH9C3	Endoglucanase 19
isotig82703	-2.61444	1.776	10.876	AT1G07400.1	HSP17.8	17.8 kDa class I heat shock protein	response to stress
isotig89014	-2.48898	1.924	10.801	AT2G17695.1		UPF0548 protein At2g17695
isotig86671	-2.40791	4.618	24.508	AT3G58450.1		Adenine nucleotide alpha hydrolases-like superfamily protein	response to stimulus
PUT-2500	-2.35152	3.416	17.434	AT2G16850.1	PIP2-8	Probable aquaporin PIP2-8
isotig116368	-2.35143	4.472	22.822	AT1G55060.1	UBQ12	Polyubiquitin 12
PUT-294	-2.35127	3.251	16.589	ATCG00500.1	ACCD	acetyl-CoA carboxylase carboxyl transferase subunit beta
isotig72661	-2.35123	4.523	23.079	AT4G02280.1	SUS3	Sucrose synthase 3
isotig95853	-2.14514	3.222	14.252	AT5G63500.1		Protein of unknown function (DUF 3339)
isotig51249	-2.11693	2.911	12.627	AT1G52890.1	NAC019	NAC domain-containing protein 19	developmental process; response to stimulus
PUT-17171	-2.1169	12.147	52.689	AT4G03210.1	XTH9	Xyloglucan endotransglucosylase/hydrolase protein 9
isotig113009	-2.02954	2.743	11.199	AT1G69550.1		disease resistance protein (TIR-NBS-LRR class)	response to stimulus
isotig89593	-2.02931	2.948	12.034	AT3G16510.1		Calcium-dependent lipid-binding (CaLB domain) family protein
PUT-73734	-2.02927	2.952	12.05	AT3G17800.1		Protein of unknown function (DUF760)	response to stimulus

## Sheet: M3xM4 Up
Additional file 6: Differentially expressed transcripts (DETs) between consecutive megagametophyte developmental stages. Only DETs with positive matches against TAIR are shown
Up-regulated transcripts in M3/M4 (22% were annotated). Annotated transcripts related to response to stress and stimulus in bold.
Transcript ID	FC	M3	M4	At locus	At name	At annotation	GO term Biological process
isotig116368	-99	22.822	0	AT1G55060.1	UBQ12	Polyubiquitin 12
PUT-51924	-99	15.433	0	AT1G54290.1		Protein translation factor SUI1 homolog 2
isotig43193	-99	11.463	0	AT1G70480.1		Domain of unknown function (DUF220)
isotig77638	-99	10.989	0	AT2G23790.1		Calcium uniporter protein 2, mitochondrial
PUT-42376	-99	10.178	0	AT1G59870.1	ABCG36	ABC transporter G family member 36	response to stress
isotig83326	-3.73878	13.497	1.011	AT2G18196.1		Heavy metal transport/detoxification superfamily protein
isotig56662	-3.28003	30.987	3.19	AT4G16280.2	FCA	RNA binding
isotig53273	-3.07946	17.43	2.062	AT4G11050.1	AtGH9C3	Endoglucanase 19
isotig104695	-2.83171	11.768	1.653	AT2G26840.1		unknown protein
PUT-27230	-2.63912	13.082	2.1	AT1G24510.1	CCT5	T-complex protein 1 subunit epsilon
isotig100954	-2.63881	17.632	2.831	AT5G05340.1	PER52	Peroxidase 52	response to stress
isotig36281	-2.53198	10.052	1.738	AT2G13820.1		Non-specific lipid-transfer protein-like protein At2g13820
isotig66171	-2.53172	14.948	2.585	AT1G11760.1	MED32	Mediator of RNA polymerase II transcription subunit 32
isotig77732	-2.53169	10.819	1.871	AT5G19380.1	CLT1	CRT (chloroquine-resistance transporter)-like transporter 1
PUT-21101	-2.41667	19.478	3.648	AT4G27780.1	ACBP2	Acyl-CoA-binding domain-containing protein 2
isotig89014	-2.29101	10.801	2.207	AT2G17695.1		UPF0548 protein At2g17695
isotig55181	-2.15356	10.082	2.266	AT3G24490.1		Alcohol dehydrogenase transcription factor Myb/SANT-like family protein
isotig49131	-2.15324	15.471	3.478	AT1G36980.1		unknown protein
isotig84126	-2.15318	13.66	3.071	AT2G07671.1		ATP synthase subunit C family protein
isotig70115	-2.13525	55.45	12.622	AT3G22850.1		Aluminium induced protein with YGL and LRDR motifs
isotig50983	-2.07937	13.693	3.24	AT4G26500.1	SUFE1	SufE-like protein 1, chloroplastic/mitochondrial	developmental process
isotig88992	-2.05388	13.64	3.285	AT4G36040.1	ATJ11	Chaperone protein dnaJ 11, chloroplastic
isotig83422	-2.0536	12.612	3.038	AT1G15010.1		unknown protein
isotig35197	-2.00147	16.641	4.156	AT3G12210.2		DNA binding
isotig99044	-2.0012	10.793	2.696	AT5G64260.1	EXL2	Protein EXORDIUM-like 2

## Sheet: M3xM4 Down
Additional file 6: Differentially expressed transcripts (DETs) between consecutive megagametophyte developmental stages. Only DETs with positive matches against TAIR are shown
Down-regulated transcripts in M3/M4 (34% were annotated). Annotated transcripts related to developmental process were represented in bold and green color and those related to response to stress and stimulus in bold and black.
Transcript ID	FC	M3	M4	At locus	At name	At annotation	GO term Biological process
isotig114285	99	0	25.43	AT1G09330.1	ECH	Golgi apparatus membrane protein-like protein ECHIDNA
isotig95693	99	0	11.738	AT3G60520.1		unknown protein
isotig106756	99	0	11.162	AT5G48810.1	CYTB5-D	Cytochrome B5 isoform D
PUT-43208	99	0	10.852	AT1G16590.1	REV7	DNA polymerase zeta processivity subunit	response to stimulus
isotig102001	99	0	10.287	AT1G77120.1	ADH1	Alcohol dehydrogenase class-P	response to stress
isotig53993	3.48985	0.994	11.167	AT5G21326.1	CIPK26	CBL-interacting serine/threonine-protein kinase 26
isotig103800	3.33857	1.405	14.213	AT2G38905.1		Low temperature and salt responsive protein family	response to stress
isotig83269	2.97555	1.8	14.158	AT4G09610.1	GASA2	Gibberellin-regulated protein 2	response to hormone
isotig85219	2.67088	2.776	17.678	AT5G66400.1	RAB18	Dehydrin Rab18	response to stress
isotig46481	2.62784	2.072	12.807	AT5G27490.1		Integral membrane Yip1 family protein
isotig86820	2.4907	1.892	10.634	AT3G23390.1	RPL36AB	60S ribosomal protein L36a
isotig107658	2.49035	3.479	19.549	AT4G36800.1	RCE1	NEDD8-conjugating enzyme Ubc12	embryonic development; response to hormone
PUT-71351	2.49024	3.087	17.345	AT5G10770.1		Eukaryotic aspartyl protease family protein
isotig33229	2.40544	2.235	11.841	AT2G37630.1	AS1	Transcription factor AS1	response to hormone
isotig23109	2.30591	2.917	14.424	AT1G66080.1		unknown protein
isotig58245	2.28419	2.781	13.546	AT2G26640.1	KCS11	3-ketoacyl-CoA synthase 11	response to stress
isotig71133	2.28386	2.181	10.621	AT3G54420.1	ATEP3	homolog of carrot EP3-3 chitinase	somatic embryogenesis; response to stress
isotig67353	2.25572	2.488	11.882	AT2G23970.1		Class I glutamine amidotransferase-like superfamily protein	response to stimulus
isotig34592	2.18962	6.749	30.788	AT1G17290.1	ALAAT1	Alanine aminotransferase 1, mitochondrial	response to stress
isotig66616	2.16878	2.381	10.706	AT5G19370.1		Rhodanese-like/PpiC domain-containing protein 12
isotig90171	2.16847	2.977	13.383	AT1G79550.1	PGK	phosphoglycerate kinase
isotig115105	2.16846	3.621	16.278	AT2G14620.1	XTH10	Probable xyloglucan endotransglucosylase/hydrolase protein 10
isotig63168	2.09469	2.377	10.153	AT3G60340.1		alpha/beta-Hydrolases superfamily protein
isotig37234	2.07517	2.482	10.459	AT5G34940.2	AtGUS3	Heparanase-like protein 3
isotig25220	2.04308	2.961	12.203	AT1G30890.1		Integral membrane HRF1 family protein
isotig80888	2.04307	2.615	10.777	ATMG00580.1	NAD4	NADH dehydrogenase subunit 4
isotig86476	2.04299	2.835	11.683	AT4G18240.1	SS4	Probable starch synthase 4, chloroplastic/amyloplastic
isotig81766	2.04292	2.649	10.916	AT3G16770.1	RAP2-3	Ethylene-responsive transcription factor RAP2-3	response to stimulus
